# Supplementary material for: Deciphering HLA-I motifs across HLA peptidomes improves neo-antigen predictions and identifies allostery regulating HLA specificity
Source: PLoS Comput Biol. 2017 Aug 23;13(8):e1005725. doi: 10.1371/journal.pcbi.1005725 (PMC5584980; doi:10.1371/journal.pcbi.1005725)
Supplement: S1 Dataset — (ZIP) [file pcbi.1005725.s002.zip]

Archive with 6 entries (3 files):
- Dataset1/
- Dataset1/Dataset1.txt
- __MACOSX/
- __MACOSX/Dataset1/
- __MACOSX/Dataset1/._Dataset1.txt
- Dataset1/README.txt
