# Supplementary material for: Deciphering HLA-I motifs across HLA peptidomes improves neo-antigen predictions and identifies allostery regulating HLA specificity
Source: PLoS Comput Biol. 2017 Aug 23;13(8):e1005725. doi: 10.1371/journal.pcbi.1005725 (PMC5584980; doi:10.1371/journal.pcbi.1005725)
Supplement: S1 Dataset — (ZIP) [file pcbi.1005725.s002.zip › Dataset1/Dataset1.txt]

Intensity Apher1	Intensity Apher6	Intensity CD165	Intensity CM467	Intensity GD149	Intensity MD155	Intensity PD42	Intensity RA957	Intensity TIL1	Intensity TIL3	Length	Mass	PEP	Score	Sequence	Proteins	Gene names	Protein names
NaN	NaN	NaN	NaN	NaN	NaN	NaN	25.01344	NaN	NaN	9	742.40859	0.0025978	148.04	AAAAAAAAR	Q504T8;P43694;P47928;Q9Y651;J9JIF5;P43694-2;P58107;A0A075B730	MIDN;GATA4;ID4;SOX21;CXXC4;EPPK1	Midnolin;Transcription factor GATA-4;DNA-binding protein inhibitor ID-4;Transcription factor SOX-21;Epiplakin
NaN	NaN	NaN	NaN	NaN	26.00881	NaN	NaN	NaN	26.80313	9	749.3708	0.017793	94.396	AAAAAAAAY	Q04726;Q04726-3;H0YKT5;H0YKN8;H0YL70;Q04726-2;Q04726-7;Q04726-6;Q04726-5;Q04726-4;F5H7D6;H0YNT2;H0YLI3;H0YKH0;H0YLW9;O43251;O43251-6;Q9BX46;O43251-10;A8MTJ6;H7C4W5;H0Y8S7;S4R3K7;H7C4P7;B0QYV1;E9PAX1;Q9BX46-5;Q9BX46-2;O43251-3;Q8TAU0;O43251-5;O43251-2;O43251-8;Q04727;Q04727-3;Q04727-4;G8JLG4;Q04727-2;H7C4E4;H0Y5S0;P11161;P11161-2	TLE3;LITAF;RBFOX2;RBM24;FOXI3;TLE4;SKIDA1;NKX2-3;EGR2	Transducin-like enhancer protein 3;RNA binding protein fox-1 homolog 2;RNA-binding protein 24;Forkhead box protein I3;RNA binding protein fox-1 homolog;Homeobox protein Nkx-2.3;Transducin-like enhancer protein 4;E3 SUMO-protein ligase EGR2
NaN	NaN	NaN	NaN	NaN	NaN	NaN	24.19216	NaN	NaN	9	800.41407	0.018296	93.649	AAAAAAAER	O14497;O14497-2;Q6ZNJ1;Q6ZNJ1-2;Q6ZNJ1-3;H0Y764;H7C3Y7;Q03052	ARID1A;NBEAL2;POU3F1	AT-rich interactive domain-containing protein 1A;Neurobeachin-like protein 2;POU domain, class 3, transcription factor 1
NaN	NaN	NaN	NaN	NaN	NaN	NaN	23.39545	NaN	NaN	11	914.49338	0.0080567	70.675	AAAAAAATAAR	Q14549	GBX1	Homeobox protein GBX-1
NaN	NaN	NaN	NaN	NaN	NaN	NaN	23.82171	NaN	NaN	9	832.38614	0.018843	92.838	AAAAAAERC	Q6ZNJ1;Q6ZNJ1-2;Q6ZNJ1-3;H0Y764;H7C3Y7	NBEAL2	Neurobeachin-like protein 2
NaN	NaN	NaN	NaN	NaN	NaN	NaN	23.93031	NaN	NaN	9	786.4348	0.013525	101.46	AAAAAAVSR	Q96JP5;Q96JP5-2	ZFP91	E3 ubiquitin-protein ligase ZFP91
NaN	NaN	22.07764	NaN	NaN	NaN	NaN	NaN	NaN	NaN	9	757.39702	0.020216	89.703	AAAAAEALA	P22083	FUT4	Alpha-(1,3)-fucosyltransferase 4
NaN	NaN	NaN	NaN	NaN	NaN	NaN	23.94784	NaN	NaN	11	932.48281	0.0076264	96.342	AAAAAGAFAGR	Q8N697	SLC15A4	Solute carrier family 15 member 4
NaN	NaN	NaN	NaN	NaN	NaN	NaN	NaN	20.07804	NaN	11	1044.5465	0.0080036	83.998	AAAAAGQIHHV	O15270	SPTLC2	Serine palmitoyltransferase 2
NaN	NaN	NaN	NaN	NaN	NaN	NaN	26.28767	NaN	NaN	11	928.47264	0.0077443	95.618	AAAAAGSGTPR	Q9NR33	POLE4	DNA polymerase epsilon subunit 4
NaN	NaN	NaN	NaN	NaN	NaN	NaN	NaN	NaN	25.04499	9	864.44537	0.0045795	121.29	AAAAATARY	O95936;O95936-4	EOMES	Eomesodermin homolog
NaN	NaN	NaN	NaN	NaN	NaN	NaN	21.98579	NaN	NaN	9	871.4988	0.0051655	126.07	AAAAAVSRR	Q96JP5;Q96JP5-2	ZFP91	E3 ubiquitin-protein ligase ZFP91
NaN	NaN	NaN	NaN	NaN	NaN	NaN	NaN	NaN	23.97877	9	837.38685	0.015636	97.596	AAAAESTAF	Q6ZVF9	GPRIN3	G protein-regulated inducer of neurite outgrowth 3
NaN	NaN	NaN	NaN	NaN	NaN	NaN	NaN	NaN	25.53389	9	812.48684	0.022656	87.181	AAAAGRIAI	P26599-2;P26599-3;P26599;K7EK45	PTBP1	Polypyrimidine tract-binding protein 1
NaN	NaN	NaN	NaN	NaN	NaN	NaN	NaN	NaN	26.4267	9	857.5083	0.01302	102.55	AAAAGRKTL	Q9BSJ5;I3L072;Q9BSJ5-2;Q9BSJ5-3	C17orf80	Uncharacterized protein C17orf80
21.56645	NaN	NaN	NaN	NaN	NaN	NaN	NaN	NaN	NaN	11	1013.5869	0.011742	84.882	AAAAIEAAAKK	Q9Y490	TLN1	Talin-1
24.45739	NaN	NaN	NaN	NaN	NaN	NaN	NaN	NaN	NaN	13	1255.7136	0.0022334	116.19	AAAAIEAAAKKLE	Q9Y490	TLN1	Talin-1
22.85586	NaN	NaN	NaN	NaN	NaN	NaN	NaN	NaN	NaN	14	1383.7722	0.013406	127.07	AAAAIEAAAKKLEQ	Q9Y490	TLN1	Talin-1
23.82564	NaN	NaN	NaN	NaN	NaN	NaN	NaN	NaN	NaN	9	850.4661	0.017516	94.806	AAAALHAQV	Q6ZRY4;A2RRG0	RBPMS2	RNA-binding protein with multiple splicing 2
NaN	NaN	NaN	NaN	NaN	28.02353	NaN	NaN	NaN	27.96268	9	796.45554	0.024763	85.212	AAAALPGAR	Q9H4Q3	PRDM13	PR domain zinc finger protein 13
23.82765	NaN	NaN	NaN	NaN	NaN	NaN	NaN	NaN	24.27462	9	889.49092	0.023064	103.29	AAAALPTLY	O95319;Q5VZZ6;E9PC62;O95319-5;O95319-2;O95319-4;O95319-3;V9GYD9;Q92879;Q92879-4;G5EA30;Q92879-5;Q92879-2;Q92879-3;Q92879-6	CELF2;CELF1	CUGBP Elav-like family member 2;CUGBP Elav-like family member 1
NaN	NaN	NaN	NaN	NaN	NaN	NaN	NaN	NaN	25.60723	9	826.52764	0.018482	93.374	AAAALVLKA	Q9Y490	TLN1	Talin-1
NaN	NaN	22.62667	NaN	NaN	24.33538	NaN	NaN	NaN	NaN	9	795.44905	0.0077301	114.94	AAAAPSPVL	P81877;P81877-3;D6RAC5;H0Y9M5;H0Y9V4;Q9BWW4;Q9BWW4-2;Q9BWW4-3	SSBP2;SSBP3	Single-stranded DNA-binding protein 2;Single-stranded DNA-binding protein 3
NaN	NaN	22.12906	NaN	NaN	22.61311	NaN	NaN	NaN	22.26335	9	813.40547	0.016401	96.048	AAAAPSPVM	Q9BWG4;Q9BWG4-2;U3KQ46	SSBP4	Single-stranded DNA-binding protein 4
NaN	NaN	NaN	NaN	NaN	NaN	NaN	26.48961	NaN	NaN	9	865.48823	0.0051073	126.52	AAAARPGPR	Q495Z4	ASB16-AS1	Putative uncharacterized protein ASB16-AS1
NaN	NaN	NaN	NaN	NaN	NaN	NaN	23.07305	NaN	NaN	10	928.52026	0.004026	123.86	AAAATAAARR	P58107;A0A075B730	EPPK1	Epiplakin
NaN	NaN	NaN	22.43893	NaN	NaN	NaN	NaN	NaN	NaN	9	713.3708	0.0049617	127.66	AAAATPAAA	F8WEG7	SF1
NaN	NaN	NaN	NaN	NaN	NaN	NaN	23.70718	NaN	NaN	9	828.44537	0.018331	93.598	AAAAVEAAR	Q15274;C9JCJ5	QPRT	Nicotinate-nucleotide pyrophosphorylase [carboxylating]
NaN	NaN	26.12432	NaN	NaN	27.46108	NaN	NaN	NaN	26.17479	9	699.39154	0.0099501	109.15	AAAAVGGAL	Q9H2X8	IFI27L2	Interferon alpha-inducible protein 27-like protein 2
NaN	NaN	NaN	NaN	NaN	21.88109	NaN	NaN	NaN	NaN	9	757.37926	0.019357	92.075	AAAAVGPAM	Q9H1I8;Q9H1I8-3;Q9H1I8-2	ASCC2	Activating signal cointegrator 1 complex subunit 2
NaN	NaN	24.74894	NaN	NaN	NaN	NaN	NaN	NaN	NaN	9	801.38685	0.011798	104.8	AAADASPSL	Q3B7T1;Q3B7T1-5	EDRF1	Erythroid differentiation-related factor 1
NaN	NaN	NaN	NaN	NaN	NaN	NaN	24.79179	NaN	NaN	9	830.42463	0.0084212	97.965	AAADAVTGR	Q9H4A3;F5GWT4;Q9H4A3-2;Q9H4A3-5;F5H2M7;Q9H4A3-6;Q9H4A3-7;F6UYG0	WNK1	Serine/threonine-protein kinase WNK1
NaN	NaN	22.78644	NaN	NaN	NaN	NaN	NaN	NaN	NaN	9	892.46543	0.012314	103.55	AAADFTAKV	Q9Y3F4;B4DNJ6	STRAP	Serine-threonine kinase receptor-associated protein
NaN	NaN	NaN	NaN	NaN	NaN	NaN	NaN	NaN	23.47842	9	821.39193	0.015084	98.415	AAADGIAAY	I6L899;H3BV12;F8WBI6;A6NCC3;H3BMP0;H3BPF8;P0CJ92;A6NMD2;D6RF30;H3BSY2;A6NC78;H3BQL2	GOLGA8R;GOLGA8Q;GOLGA8N;GOLGA8O;GOLGA8S;GOLGA8H;GOLGA8J;GOLGA8K;GOLGA8M;GOLGA8I;GOLGA8T	Golgin subfamily A member 8R;Golgin subfamily A member 8N;Golgin subfamily A member 8O;Golgin subfamily A member 8H;Golgin subfamily A member 8J;Golgin subfamily A member 8K;Golgin subfamily A member 8M;Golgin subfamily A member 8I
27.26365	NaN	NaN	26.11404	NaN	NaN	NaN	NaN	NaN	26.86556	9	1034.5185	0.012422	103.83	AAADIFKHY	Q8WVM7;Q68DW7;Q8WVM7-2	STAG1;DKFZp781D1416	Cohesin subunit SA-1
NaN	NaN	NaN	NaN	NaN	NaN	25.81729	NaN	NaN	NaN	9	854.48617	0.0013013	150.36	AAADKIPGL	P55060;P55060-4;P55060-3	CSE1L	Exportin-2
26.14462	NaN	NaN	NaN	NaN	NaN	NaN	NaN	NaN	NaN	9	1038.5134	0.013438	101.65	AAADLERFF	Q9BQ89;V9GZ26	FAM110A	Protein FAM110A
24.63976	NaN	NaN	NaN	NaN	NaN	NaN	NaN	NaN	NaN	9	888.47052	0.024118	85.813	AAADPKVAF	Q9UKX7;Q9UKX7-2;B0QY21	NUP50	Nuclear pore complex protein Nup50
24.91104	NaN	NaN	NaN	25.6345	NaN	NaN	NaN	23.54126	22.87057	9	973.52328	0.018496	98.458	AAADSIKIW	Q9UNX4	WDR3	WD repeat-containing protein 3
NaN	NaN	22.03678	25.72682	23.819	NaN	NaN	NaN	NaN	NaN	9	971.57638	0.0088537	111.95	AAAEITRKL	O00567;H0Y653;H0YDU4	NOP56	Nucleolar protein 56
NaN	NaN	NaN	NaN	NaN	NaN	NaN	NaN	NaN	NaN	9	871.47633	0.011092	138.4	AAAELAAQK	O95926;O95926-2	SYF2	Pre-mRNA-splicing factor SYF2
NaN	NaN	24.01801	NaN	NaN	NaN	NaN	NaN	NaN	NaN	14	1460.7736	1.41E-07	99.941	AAAFAGLSREEALR	Q96RQ9;Q96RQ9-2	IL4I1	L-amino-acid oxidase
NaN	NaN	NaN	NaN	NaN	NaN	NaN	25.83871	NaN	NaN	9	790.40859	0.0095015	110.12	AAAGAFAGR	Q8N697	SLC15A4	Solute carrier family 15 member 4
NaN	NaN	NaN	NaN	NaN	NaN	NaN	NaN	NaN	24.79129	9	827.46135	0.015992	94.114	AAAGARAQL	Q6NY19;Q6NY19-2	KANK3	KN motif and ankyrin repeat domain-containing protein 3
NaN	NaN	NaN	NaN	NaN	NaN	NaN	22.00705	NaN	NaN	12	927.48863	0.022938	79.659	AAAGGAAAAAAR	O15265;O15265-2	ATXN7	Ataxin-7
NaN	NaN	NaN	NaN	NaN	NaN	NaN	26.70627	NaN	NaN	9	890.4974	0.011817	105.14	AAAGLAVYR	Q92922;F8WE13	SMARCC1	SWI/SNF complex subunit SMARCC1
NaN	NaN	NaN	NaN	NaN	NaN	NaN	24.22273	NaN	NaN	10	1046.5985	0.016547	95.502	AAAGLAVYRR	Q92922;F8WE13	SMARCC1	SWI/SNF complex subunit SMARCC1
NaN	NaN	NaN	NaN	NaN	NaN	NaN	22.79234	NaN	NaN	10	857.47191	0.014067	81.771	AAAGVGGSLR	Q9BRK4	LZTS2	Leucine zipper putative tumor suppressor 2
21.95326	NaN	NaN	NaN	NaN	NaN	NaN	NaN	NaN	NaN	9	963.5614	0.011764	105.25	AAAHQVRVL	Q9BVJ6;Q9BVJ6-3;Q9BVJ6-2	UTP14A	U3 small nucleolar RNA-associated protein 14 homolog A
NaN	NaN	NaN	NaN	NaN	NaN	NaN	NaN	NaN	NaN	9	937.4869	0.012993	94.114	AAAIEVHEV	P07954;P07954-2	FH	Fumarate hydratase, mitochondrial
NaN	NaN	NaN	NaN	NaN	NaN	NaN	NaN	NaN	23.12413	9	921.4556	0.011445	105.94	AAAKEAAQY	Q16881;Q16881-3;B2R5P6;E2QRB9;E9PNQ6;Q16881-5;Q16881-2;Q16881-4;Q16881-6;E9PIR7;E9PKD3;E9PIZ5;E9PQI3;E9PLT3;E9PKI4	TXNRD1;GML	Thioredoxin reductase 1, cytoplasmic
NaN	NaN	NaN	24.4139	NaN	NaN	NaN	NaN	NaN	NaN	9	1027.5927	0.0042617	133.12	AAAKNIRVW	B7Z641;Q93050-1;Q93050-3;Q93050;B7Z2A9	ATP6V0A1	V-type proton ATPase 116 kDa subunit a isoform 1
24.86882	23.41913	NaN	NaN	NaN	NaN	NaN	NaN	NaN	NaN	9	879.5178	0.0051341	126.31	AAAKPTPPK	P18583-3;P18583;P18583-5;P18583-2;P18583-4;P18583-7;P18583-9;P18583-10;H7C1M2;J3QSZ5;H7C2G8	SON	Protein SON
29.42059	NaN	NaN	NaN	NaN	NaN	NaN	NaN	NaN	NaN	9	855.5178	0.0033182	142	AAAKPVATK	P12111;E7ENL6;P12111-4;P12111-2	COL6A3	Collagen alpha-3(VI) chain
NaN	NaN	NaN	NaN	NaN	NaN	NaN	23.73314	NaN	NaN	9	940.64334	0.0075056	116.37	AAAKVILKK	Q5EE01;Q5EE01-2	CENPW	Centromere protein W
NaN	NaN	NaN	NaN	NaN	NaN	NaN	24.19955	NaN	NaN	8	786.4348	0.021664	138.37	AAALGTQR	Q9BR26	OCSTAMP	Osteoclast stimulatory transmembrane protein
NaN	NaN	23.28884	NaN	NaN	NaN	NaN	NaN	NaN	NaN	9	943.56034	0.015806	97.071	AAALIIHHV	Q96ST3	SIN3A	Paired amphipathic helix protein Sin3a
NaN	NaN	NaN	NaN	NaN	22.0488	NaN	NaN	NaN	NaN	9	767.45414	0.01922	92.279	AAALPAAAL	Q03518	TAP1	Antigen peptide transporter 1
NaN	NaN	NaN	NaN	NaN	NaN	NaN	NaN	NaN	23.20623	9	876.43413	0.019554	113.1	AAALPSNSF	P38935;F5GX64;H3BRR1	IGHMBP2	DNA-binding protein SMUBP-2
26.32701	NaN	NaN	NaN	NaN	NaN	NaN	NaN	NaN	NaN	9	962.51853	0.0089057	111.61	AAALRDLSF	Q32P28;Q32P28-2;Q32P28-4;Q32P28-3;E2QRI1	LEPRE1	Prolyl 3-hydroxylase 1
22.95526	NaN	NaN	NaN	NaN	NaN	NaN	NaN	NaN	NaN	8	812.48684	0.012594	145.04	AAALRQAL	Q53GL7;E9PK67;E9PNI7;E9PPE7;P0C869;P0C869-8;P0C869-7;P0C869-6	PARP10;PLA2G4B	Poly [ADP-ribose] polymerase 10;Cytosolic phospholipase A2 beta
23.51863	NaN	NaN	NaN	NaN	NaN	NaN	NaN	NaN	NaN	9	883.58549	0.019506	91.853	AAALVLKAK	Q9Y490	TLN1	Talin-1
25.81776	NaN	NaN	25.19479	23.46924	NaN	NaN	NaN	24.77846	NaN	9	947.51886	0.0011902	153.04	AAANAIRVY	Q9NRK6	ABCB10	ATP-binding cassette sub-family B member 10, mitochondrial
NaN	NaN	NaN	NaN	NaN	NaN	NaN	22.96622	NaN	NaN	9	1020.5352	0.0027387	150.17	AAANEVYKR	Q49A26;K7EMM8;Q49A26-5;Q49A26-2;Q49A26-3;Q49A26-4	GLYR1	Putative oxidoreductase GLYR1
23.66416	NaN	NaN	NaN	NaN	NaN	NaN	NaN	NaN	NaN	9	899.54402	0.0073169	117.01	AAANLTKIV	Q13423;E9PCX7	NNT	NAD(P) transhydrogenase, mitochondrial
NaN	NaN	NaN	NaN	NaN	NaN	NaN	24.67029	NaN	NaN	9	889.44061	0.0065697	119.56	AAANPAYGR	P33993;P33993-3	MCM7	DNA replication licensing factor MCM7
NaN	NaN	NaN	NaN	NaN	NaN	NaN	23.55298	NaN	NaN	9	917.47191	0.012422	103.83	AAANPVYGR	P25205;B4DWW4;J3KQ69	MCM3	DNA replication licensing factor MCM3
NaN	NaN	22.20988	25.01318	24.45092	NaN	NaN	NaN	NaN	NaN	9	926.52976	0.0017579	158.36	AAANVVRNI	P28065;A2ACR1;P28065-2;A2ACR0;A2ACQ9	PSMB9	Proteasome subunit beta type-9;Proteasome subunit beta type
NaN	NaN	NaN	NaN	NaN	24.09734	NaN	NaN	NaN	22.8168	9	683.36024	0.019357	92.075	AAAPAAAAA	Q4VCS5;E7ERM3;Q4VCS5-2;D6RBA9;Q15283;Q15283-2	AMOT;RASA2	Angiomotin;Ras GTPase-activating protein 2
22.18622	NaN	NaN	NaN	NaN	NaN	NaN	NaN	NaN	NaN	9	713.3708	0.024662	85.306	AAAPAAAAT	P37108;H0YLW0	SRP14	Signal recognition particle 14 kDa protein
NaN	NaN	NaN	NaN	NaN	NaN	NaN	23.44773	NaN	NaN	10	980.50394	0.025495	87.806	AAAPAEQAPR	Q86VQ1;H7C2L5;H7C0Q2	GLCCI1	Glucocorticoid-induced transcript 1 protein
26.03858	NaN	25.51316	NaN	NaN	26.83617	NaN	NaN	NaN	27.2354	9	805.39702	0.0015391	153.26	AAAPAGTTF	Q9H0Z9;A6NG75	RBM38	RNA-binding protein 38
NaN	NaN	22.36864	NaN	NaN	23.27909	NaN	NaN	NaN	NaN	9	893.43169	0.0089089	111.81	AAAPAIMSY	Q8N3X1;Q8N3X1-2	FNBP4	Formin-binding protein 4
NaN	NaN	23.48879	NaN	NaN	23.91169	NaN	NaN	NaN	23.16238	9	727.38645	0.0038317	136.89	AAAPASGAL	P06576;H0YH81;F8W0P7;F8W079	ATP5B	ATP synthase subunit beta, mitochondrial;ATP synthase subunit beta
NaN	NaN	NaN	NaN	NaN	24.57968	NaN	NaN	NaN	24.34942	9	803.34835	0.0023965	161.89	AAAPASGEM	Q86XL3;Q86XL3-2	ANKLE2	Ankyrin repeat and LEM domain-containing protein 2
NaN	NaN	NaN	NaN	NaN	NaN	NaN	22.70854	NaN	NaN	9	912.4566	0.018482	93.374	AAAPGAHYR	Q8WU58	FAM222B	Protein FAM222B
NaN	NaN	NaN	NaN	NaN	NaN	NaN	23.86098	NaN	NaN	9	938.541	0.016773	95.909	AAAPGQLRR	H0YKF0;P13804;H0YK49;P13804-2;H0YLU7;H0YMU8;J3KN60	ETFA	Electron transfer flavoprotein subunit alpha, mitochondrial
NaN	NaN	22.72445	NaN	NaN	NaN	NaN	NaN	NaN	NaN	9	828.44537	0.017412	94.309	AAAPGSRSL	P0CG31	ZNF286B	Putative zinc finger protein 286B
22.25772	NaN	NaN	NaN	NaN	NaN	NaN	NaN	NaN	NaN	9	915.44503	0.0094133	110.31	AAAPHTVSY	O75907	DGAT1	Diacylglycerol O-acyltransferase 1
NaN	NaN	NaN	NaN	NaN	NaN	NaN	NaN	20.81415	NaN	9	925.5709	0.029916	80.165	AAAPKVRTL	Q96JB2;Q96JB2-2	COG3	Conserved oligomeric Golgi complex subunit 3
26.15419	NaN	NaN	NaN	NaN	NaN	NaN	NaN	NaN	NaN	9	974.49338	0.0083482	113.5	AAAPQRQAY	Q8WZ82	OVCA2	Ovarian cancer-associated gene 2 protein
NaN	NaN	23.55262	NaN	NaN	NaN	NaN	NaN	NaN	NaN	11	909.49198	0.0088864	102.71	AAAPSAAALPA	F8WEG7	SF1
NaN	NaN	23.1923	NaN	NaN	NaN	NaN	NaN	NaN	NaN	9	840.47052	0.010481	108	AAAPTANLL	Q9NR09	BIRC6	Baculoviral IAP repeat-containing protein 6
NaN	NaN	NaN	NaN	24.24264	NaN	NaN	NaN	NaN	24.03496	9	902.52255	0.025455	100.07	AAAPVIKAY	Q8IW45;Q8IW45-2	CARKD	ATP-dependent (S)-NAD(P)H-hydrate dehydratase
23.88779	NaN	NaN	NaN	NaN	NaN	NaN	NaN	NaN	NaN	9	917.5083	0.016976	95.608	AAARPKSAF	Q9Y5V3;Q9Y5V3-2	MAGED1	Melanoma-associated antigen D1
NaN	NaN	NaN	NaN	NaN	22.40945	NaN	NaN	NaN	NaN	9	837.42323	0.0048709	128.37	AAASAFTSL	P30042;F2Z2Q0;P30042-2	C21orf33	ES1 protein homolog, mitochondrial
22.399	NaN	NaN	NaN	NaN	NaN	NaN	NaN	NaN	NaN	9	961.46174	0.013438	101.65	AAASATREW	Q8TAQ2;F8VXC8;Q8TAQ2-2;Q8TAQ2-3	SMARCC2	SWI/SNF complex subunit SMARCC2
26.59521	NaN	NaN	27.37576	24.17432	NaN	NaN	NaN	24.84591	28.09027	9	828.47052	0.010535	124.89	AAASIANIV	P17987;E7ERF2;F5H726;F5GZI8;F5H676;F5H136;F5GYL4	TCP1	T-complex protein 1 subunit alpha
24.13813	NaN	NaN	NaN	NaN	NaN	NaN	NaN	NaN	NaN	9	972.47773	0.0052976	125.04	AAASKNQHF	Q9Y4F9;F5GX51	FAM65B	Protein FAM65B
24.63062	NaN	NaN	NaN	21.66763	NaN	NaN	NaN	NaN	NaN	9	912.57565	0.013	101.9	AAASLIRLV	P42858	HTT	Huntingtin
23.98186	NaN	NaN	NaN	NaN	NaN	NaN	NaN	NaN	NaN	9	916.49779	0.0096141	109.88	AAASRDITL	O94776;O94776-2;E9PCS8;E7EQY4;D6W5A2;E7EV10;Q9BTC8;Q9BTC8-2;Q13330;Q13330-3;E7ESY4;Q13330-2;F8VSM3;H0Y4T7	MTA2;MTA3;MTA1	Metastasis-associated protein MTA2;Metastasis-associated protein MTA3;Metastasis-associated protein MTA1
NaN	NaN	NaN	NaN	NaN	NaN	NaN	NaN	NaN	25.02785	9	871.37457	0.013459	110.34	AAASSAMTY	P37198	NUP62	Nuclear pore glycoprotein p62
NaN	NaN	NaN	NaN	NaN	NaN	NaN	25.57602	NaN	NaN	9	818.42463	0.0089057	111.61	AAASVASSR	Q9UPY3;Q9UPY3-2;Q9UPY3-3;H0YJZ6	DICER1	Endoribonuclease Dicer
NaN	NaN	NaN	NaN	NaN	NaN	NaN	22.48074	NaN	NaN	9	857.48315	0.0057968	122.19	AAATAAARR	P58107;A0A075B730	EPPK1	Epiplakin
NaN	NaN	NaN	NaN	NaN	NaN	NaN	24.28651	NaN	NaN	11	1199.6258	0.0021411	147.74	AAATDQLVQQR	Q8IYM9;Q8IYM9-2;C9JWC5;C9JIU5	TRIM22	E3 ubiquitin-protein ligase TRIM22
23.56291	NaN	NaN	NaN	NaN	NaN	NaN	NaN	NaN	25.22556	9	745.39702	0.02298	86.872	AAATGGSVL	Q7L4I2;Q7L4I2-2;E1B6W4	RSRC2	Arginine/serine-rich coiled-coil protein 2
25.02319	NaN	NaN	NaN	NaN	NaN	NaN	NaN	NaN	NaN	8	786.43096	0.010547	148.4	AAATPIIM	Q684P5;Q684P5-2;Q684P5-3	RAP1GAP2	Rap1 GTPase-activating protein 2
29.8611	NaN	NaN	NaN	NaN	NaN	NaN	NaN	NaN	NaN	9	924.46649	0.0057001	121.09	AAATRTTSF	Q9H3F6;F5GWA4;Q9H3F6-2;F5H6V0;F5H497;F8W8I7	KCTD10	BTB/POZ domain-containing adapter for CUL3-mediated RhoA degradation protein 3
22.4518	NaN	NaN	NaN	26.94447	NaN	NaN	NaN	25.39471	24.13158	9	853.46577	0.0066139	143.02	AAATSVHVV	Q68EM7;Q68EM7-2;Q68EM7-6;Q68EM7-5;Q68EM7-3	ARHGAP17	Rho GTPase-activating protein 17
NaN	NaN	NaN	NaN	NaN	NaN	NaN	22.94131	NaN	NaN	9	937.50936	0.0057001	122.52	AAAVLSHNR	P04844;P04844-2;Q5JYR4;F2Z3K5;Q5JYR7	RPN2	Dolichyl-diphosphooligosaccharide--protein glycosyltransferase subunit 2
27.70432	NaN	24.31112	NaN	NaN	NaN	NaN	NaN	NaN	25.13716	9	872.48684	0.011396	106.04	AAAVPRAAF	P30040;P30040-2	ERP29	Endoplasmic reticulum resident protein 29
NaN	NaN	24.38271	NaN	NaN	NaN	NaN	NaN	NaN	NaN	9	934.48723	0.0056395	121.73	AAAVPTRSY	Q12849;H0YAK1	GRSF1	G-rich sequence factor 1
25.3325	NaN	NaN	NaN	NaN	NaN	NaN	NaN	NaN	NaN	8	835.50282	0.020617	126.2	AAAVRHVL	Q9BTY7;E9PIX0	HGH1	Protein HGH1 homolog
NaN	NaN	NaN	NaN	NaN	NaN	NaN	NaN	NaN	23.01594	9	929.46068	0.024763	85.212	AAAYPHTSL	Q9P2R6;B1AKN3;Q9P2R6-2	RERE	Arginine-glutamic acid dipeptide repeats protein
NaN	NaN	NaN	NaN	NaN	NaN	NaN	NaN	NaN	NaN	9	1021.5015	0.0091007	107.57	AACDLVQRF	Q8IZ83;Q8IZ83-3;F5H4B6	ALDH16A1	Aldehyde dehydrogenase family 16 member A1
NaN	NaN	NaN	NaN	23.70504	NaN	NaN	NaN	NaN	NaN	9	954.44807	0.02665	83.377	AACNIYSTL	Q96HN2;H0Y8B3;Q96HN2-4;Q96HN2-3;Q96HN2-2;C9K0S0	AHCYL2	Putative adenosylhomocysteinase 3;Adenosylhomocysteinase
NaN	NaN	NaN	NaN	NaN	NaN	NaN	NaN	22.13151	NaN	9	952.46141	0.019466	75.043	AADDHQALI	P61962;P61962-2	DCAF7	DDB1- and CUL4-associated factor 7
NaN	NaN	NaN	NaN	NaN	NaN	NaN	NaN	22.81623	NaN	9	904.45018	0.0099481	109.29	AADDSSVKL	Q9UMS4	PRPF19	Pre-mRNA-processing factor 19
NaN	NaN	NaN	NaN	NaN	NaN	NaN	NaN	23.60953	NaN	9	981.39272	0.016143	96.492	AADEDEVSF	Q14847;Q14847-3	LASP1	LIM and SH3 domain protein 1
NaN	NaN	NaN	NaN	24.00556	NaN	NaN	NaN	NaN	NaN	9	1073.5506	0.0074976	115.7	AADETLRLW	Q12834	CDC20	Cell division cycle protein 20 homolog
NaN	NaN	NaN	NaN	NaN	NaN	NaN	NaN	23.08843	NaN	9	1005.4556	0.0092407	111.01	AADFEIGHF	P55209;F8W0J6;F5H4R6;H0YIV4;P55209-2;B3KV44;F8VV59;F8W543;B7Z9C2;B7Z4K9	NAP1L1	Nucleosome assembly protein 1-like 1
22.52243	NaN	NaN	NaN	NaN	NaN	NaN	NaN	NaN	NaN	13	1328.6572	0.017071	85.837	AADGVDERSPLLS	Q8N4L2;E5RJC2;E5RIP9;E5RIY0;E5RFT4	TMEM55A	Type 2 phosphatidylinositol 4,5-bisphosphate 4-phosphatase
NaN	NaN	NaN	NaN	NaN	NaN	NaN	NaN	22.25756	NaN	10	1123.5146	0.019391	90.142	AADIDTRSEF	P61160;P61160-2;F5H6T1	ACTR2	Actin-related protein 2
NaN	NaN	NaN	NaN	NaN	NaN	NaN	NaN	21.66714	NaN	13	1427.7157	0.0028174	111.26	AADKFKEINNAHA	Q9H3Z4;Q9H3Z4-2	DNAJC5	DnaJ homolog subfamily C member 5
NaN	NaN	NaN	NaN	NaN	NaN	NaN	NaN	24.28699	NaN	9	829.41815	0.0036084	129.39	AADLGSPSL	Q14669-2;Q14669;Q14669-3;Q14669-4	TRIP12	E3 ubiquitin-protein ligase TRIP12
NaN	NaN	NaN	NaN	NaN	NaN	NaN	NaN	22.33451	NaN	9	884.49673	0.02003	89.886	AADPLASKL	P53618	COPB1	Coatomer subunit beta
NaN	NaN	NaN	NaN	NaN	NaN	NaN	NaN	23.88911	NaN	9	884.47158	0.0097942	109.66	AADRPGVSL	A1A4S6;H0Y8W5	ARHGAP10	Rho GTPase-activating protein 10
NaN	NaN	NaN	24.53956	NaN	NaN	NaN	NaN	NaN	25.27061	9	991.37707	0.0033662	168.74	AADSYTDSY	P18583-3;P18583-6;P18583;P18583-5;P18583-2;P18583-4;P18583-7;P18583-9;P18583-10;H7C1M2	SON	Protein SON
NaN	NaN	NaN	NaN	NaN	NaN	NaN	NaN	22.22659	NaN	9	974.46689	0.0072455	116.52	AAEEREASL	Q14980;Q14980-2;Q14980-4;Q14980-3;F5H4J1;F5H6Y5	NUMA1	Nuclear mitotic apparatus protein 1
NaN	NaN	23.95247	NaN	NaN	24.40638	NaN	NaN	NaN	NaN	9	943.54508	0.0012575	132.39	AAEKGVRTL	O60664;O60664-4;O60664-3;K7ER39;K7EL96	PLIN3	Perilipin-3
NaN	NaN	NaN	NaN	NaN	NaN	NaN	NaN	21.1105	NaN	9	984.63317	0.0023035	135.43	AAEKKVVKI	P82979;F8VZQ9;H0YHG0	SARNP	SAP domain-containing ribonucleoprotein
22.141	NaN	NaN	NaN	NaN	NaN	NaN	NaN	NaN	NaN	9	1001.4971	0.022656	87.181	AAFAHFPEL	O60306;H0YH15	AQR	Intron-binding protein aquarius
28.15247	NaN	NaN	NaN	NaN	NaN	NaN	NaN	26.73978	25.79868	9	1032.528	0.010629	107.69	AAFAYTVKY	Q8N2K1-3;Q8N2K1;A6NGS0;Q8N2K1-2	UBE2J2	Ubiquitin-conjugating enzyme E2 J2
NaN	NaN	NaN	NaN	21.91961	NaN	NaN	NaN	NaN	NaN	9	1023.4484	0.044248	72.038	AAFDHICTF	Q7L775	EPM2AIP1	EPM2A-interacting protein 1
NaN	NaN	NaN	NaN	NaN	NaN	NaN	NaN	25.44536	27.49998	9	1032.5604	0.013242	102.07	AAFDKIQQL	Q9P2I0	CPSF2	Cleavage and polyadenylation specificity factor subunit 2
NaN	NaN	23.5316	NaN	NaN	NaN	NaN	NaN	NaN	NaN	10	1175.5611	0.016374	94.409	AAFEFDIHQV	Q9BW27;Q9BW27-3;J3KT10;J3QLD4;J3QL54;Q9BW27-2;J3QLV0;J3QLH0;J3QL49	NUP85	Nuclear pore complex protein Nup85
NaN	NaN	NaN	27.77454	24.89957	NaN	NaN	NaN	26.72134	NaN	9	976.52295	0.0077564	114.86	AAFEKALEV	Q13325	IFIT5	Interferon-induced protein with tetratricopeptide repeats 5
23.93247	NaN	NaN	24.84781	NaN	NaN	NaN	NaN	NaN	24.43242	9	952.5382	0.0065697	98.629	AAFLKAIGY	O75533	SF3B1	Splicing factor 3B subunit 1
NaN	NaN	NaN	NaN	25.25854	NaN	NaN	NaN	NaN	NaN	9	895.44397	0.059403	65.313	AAFPGASLY	Q15038;S4R3Q0;Q15038-2;Q15038-5;F8VUW5	DAZAP2	DAZ-associated protein 2
NaN	NaN	NaN	23.92514	NaN	NaN	NaN	NaN	NaN	NaN	11	1269.7557	0.0090563	87.568	AAFREPRLLVV	P08865;C9J9K3	RPSA	40S ribosomal protein SA
NaN	NaN	NaN	24.9824	NaN	NaN	NaN	NaN	NaN	NaN	9	1004.5403	0.015334	98.044	AAFSRQLNV	P15170-3;P15170-2	GSPT1	Eukaryotic peptide chain release factor GTP-binding subunit ERF3A
NaN	NaN	24.47908	NaN	NaN	NaN	NaN	NaN	NaN	NaN	10	1119.5812	0.0060319	112.36	AAFVEELDKV	Q02880;Q02880-2	TOP2B	DNA topoisomerase 2-beta
NaN	NaN	26.4992	NaN	NaN	NaN	NaN	NaN	NaN	NaN	10	1096.5454	0.0063734	111.65	AAFYHHLPAA	Q14094;Q14094-2;H0YA27	CCNI	Cyclin-I
NaN	23.39498	NaN	NaN	NaN	NaN	NaN	NaN	NaN	NaN	13	1215.6935	1.83E-18	189.99	AAGAGKVTKSAQK	P68104;Q5VTE0	EEF1A1;EEF1A1P5	Elongation factor 1-alpha 1;Putative elongation factor 1-alpha-like 3
NaN	NaN	NaN	NaN	NaN	23.12938	NaN	NaN	NaN	NaN	9	819.34327	0.02298	86.872	AAGEPGTSM	Q5VTR2;C9JWJ4;C9J0A5;C9JXC9	RNF20	E3 ubiquitin-protein ligase BRE1A
NaN	NaN	NaN	NaN	NaN	NaN	NaN	24.99736	NaN	NaN	8	743.42899	0.015517	139.88	AAGIVASR	Q13011;M0QZW4;M0QZX8;M0R1A2	ECH1	Delta(3,5)-Delta(2,4)-dienoyl-CoA isomerase, mitochondrial
NaN	NaN	NaN	NaN	NaN	NaN	NaN	25.44311	NaN	NaN	9	944.51518	0.006929	118.33	AAGSTVRQR	P60468	SEC61B	Protein transport protein Sec61 subunit beta
NaN	NaN	NaN	NaN	NaN	NaN	NaN	27.5232	NaN	NaN	9	899.4865	0.024763	85.212	AAGTHFLAI	Q96S07	PRR25	Proline-rich protein 25
NaN	NaN	NaN	NaN	NaN	NaN	NaN	NaN	23.84206	NaN	9	931.51272	0.018725	92.051	AAGTTVKVW	P57737;P57737-4;P57737-3;I3L167;I3L426	CORO7;CORO7-PAM16	Coronin-7;Coronin
NaN	NaN	NaN	23.12984	NaN	NaN	NaN	23.11094	NaN	NaN	9	865.45453	0.015992	97.068	AAGTVFTTV	P35613-2	BSG	Basigin
NaN	NaN	NaN	27.16256	NaN	NaN	NaN	NaN	NaN	NaN	9	991.58147	0.019091	92.47	AAHQIVQLI	Q9H816	DCLRE1B	5 exonuclease Apollo
NaN	NaN	23.97167	NaN	NaN	23.86032	NaN	NaN	NaN	24.68915	9	903.44503	0.0090892	111.01	AAHTVTAAY	Q96KR1	ZFR	Zinc finger RNA-binding protein
NaN	NaN	NaN	NaN	NaN	24.12092	NaN	NaN	NaN	NaN	9	812.4756	0.030931	79.469	AAIAAVNAL	Q14498-2;Q14498;Q14498-3	RBM39	RNA-binding protein 39
NaN	NaN	NaN	NaN	NaN	NaN	NaN	23.86816	NaN	NaN	9	856.47667	0.016261	96.668	AAIGPTTAR	P10746	UROS	Uroporphyrinogen-III synthase
NaN	NaN	25.22499	NaN	NaN	NaN	NaN	NaN	NaN	NaN	9	949.52328	0.013356	101.28	AAIHPSLEI	O60256;C9K0K7;I3L0S1;E7EPA1;O60256-4;O60256-3;O60256-2;I3L4G9	PRPSAP2	Phosphoribosyl pyrophosphate synthase-associated protein 2
NaN	NaN	NaN	NaN	NaN	NaN	NaN	NaN	NaN	27.06704	9	843.50657	0.014115	100.19	AAIISLGLS	Q01814;Q01814-2;H0Y7S3;Q01814-4;Q01814-7;Q01814-3;Q01814-6;Q01814-8;Q01814-5	ATP2B2	Plasma membrane calcium-transporting ATPase 2
NaN	NaN	NaN	25.32978	NaN	NaN	NaN	NaN	NaN	NaN	9	1024.6757	0.0027419	150.05	AAIKIIRQL	Q9NYB0	TERF2IP	Telomeric repeat-binding factor 2-interacting protein 1
NaN	NaN	24.35662	NaN	NaN	NaN	NaN	NaN	NaN	NaN	9	866.52255	0.0086627	112.41	AAIKPGTPL	P09001;D6RC14;E9PF06;H0Y9G6;E7ETU7	MRPL3	39S ribosomal protein L3, mitochondrial
NaN	NaN	NaN	NaN	NaN	NaN	NaN	NaN	NaN	22.63552	9	999.53893	0.023815	86.095	AAILEHSLF	Q14149	MORC3	MORC family CW-type zinc finger protein 3
NaN	NaN	NaN	NaN	NaN	NaN	NaN	21.85708	NaN	NaN	11	1229.7456	0.019253	78.342	AAISETKVKKR	Q93074;Q93074-3;Q93074-2	MED12	Mediator of RNA polymerase II transcription subunit 12
25.69277	NaN	NaN	NaN	NaN	NaN	NaN	NaN	NaN	NaN	9	956.5192	0.011098	106.68	AAISHGRVF	Q9NRX2;E9PKV2	MRPL17	39S ribosomal protein L17, mitochondrial
NaN	NaN	NaN	NaN	NaN	NaN	NaN	NaN	NaN	NaN	9	971.53999	0.03841	79.128	AAISQVDRL	P09496;P09496-2;P09496-4;P09496-3	CLTA	Clathrin light chain A
NaN	23.13602	NaN	NaN	NaN	NaN	NaN	NaN	NaN	NaN	11	1052.6342	0.004584	109.72	AAKAPTKAAPK	P83731	RPL24	60S ribosomal protein L24
NaN	NaN	NaN	22.18077	NaN	NaN	NaN	NaN	NaN	NaN	9	870.4447	0.023685	98.233	AAKDPSPSV	O75153;K7EIG1	CLUH	Clustered mitochondria protein homolog
NaN	21.90304	NaN	NaN	NaN	NaN	NaN	NaN	NaN	NaN	11	1187.6986	0.0064578	102.05	AAKELSRSAKK	Q7LBR1	CHMP1B	Charged multivesicular body protein 1b
NaN	NaN	NaN	NaN	NaN	NaN	NaN	NaN	NaN	21.52176	9	883.40356	0.0091821	95.502	AAKGSSNSY	P46782;M0R0R2;M0R0F0;M0QZN2	RPS5	40S ribosomal protein S5;40S ribosomal protein S5, N-terminally processed
NaN	NaN	20.90279	NaN	NaN	NaN	NaN	NaN	NaN	NaN	9	1113.6043	0.0049465	123.98	AAKLQRQHY	Q8IZT6	ASPM	Abnormal spindle-like microcephaly-associated protein
NaN	22.29658	NaN	NaN	NaN	NaN	NaN	NaN	NaN	NaN	10	1038.655	0.0094605	106.62	AAKPKTAKPK	P10412	HIST1H1E	Histone H1.4
NaN	NaN	NaN	NaN	NaN	NaN	NaN	NaN	21.54533	NaN	9	871.52395	0.017766	93.701	AAKRSGLAV	Q14106;Q14106-2;B0QXZ4	TOB2	Protein Tob2
NaN	NaN	NaN	NaN	NaN	25.05123	NaN	NaN	NaN	NaN	9	963.51378	0.0063419	120.33	AAKRSPATY	A2VDJ0;A2VDJ0-5;A2VDJ0-3;H0Y2M0;A2VDJ0-2	KIAA0922	Transmembrane protein 131-like
22.79582	NaN	NaN	NaN	NaN	NaN	NaN	NaN	NaN	NaN	9	815.4865	0.020278	97.965	AAKSAAKAV	P16403	HIST1H1C	Histone H1.2
26.28718	NaN	NaN	NaN	NaN	NaN	NaN	NaN	NaN	NaN	10	990.49819	0.0027231	128.88	AAKSDETAAK	P04792;C9J3N8	HSPB1	Heat shock protein beta-1
24.06684	24.03064	NaN	NaN	NaN	NaN	NaN	NaN	NaN	NaN	8	845.53345	0.0073307	153.24	AAKSITKK	Q9NUV9;G5E9W9;C9IZQ3	GIMAP4	GTPase IMAP family member 4
NaN	NaN	NaN	NaN	NaN	NaN	NaN	NaN	20.26777	NaN	9	937.5709	0.011056	106.6	AAKSKIAHL	P12270	TPR	Nucleoprotein TPR
NaN	NaN	NaN	NaN	NaN	NaN	NaN	NaN	NaN	24.73026	9	1044.5716	0.0027387	150.17	AAKSKIHQY	Q9H9A5;Q9H9A5-6;E9PCN5;Q9H9A5-4;Q9H9A5-3;Q9H9A5-2;H7C1X9	CNOT10	CCR4-NOT transcription complex subunit 10
24.56376	NaN	NaN	NaN	NaN	NaN	NaN	NaN	NaN	NaN	9	872.53312	0.012985	102.62	AAKSVALTI	A0A075B6Z6	TRDV1
23.56734	NaN	NaN	NaN	NaN	NaN	NaN	NaN	NaN	NaN	9	979.53385	0.0085546	112.8	AAKSYIQSL	O15264	MAPK13	Mitogen-activated protein kinase 13
NaN	NaN	NaN	NaN	NaN	24.46326	NaN	NaN	NaN	NaN	9	900.52803	0.014089	100.25	AALDKATVL	Q53EL6;Q53EL6-2	PDCD4	Programmed cell death protein 4
NaN	NaN	NaN	NaN	NaN	NaN	NaN	23.44202	NaN	NaN	9	918.53993	0.020923	89.752	AALHGPVVR	Q96RQ9;Q96RQ9-2	IL4I1	L-amino-acid oxidase
NaN	NaN	NaN	NaN	NaN	NaN	NaN	NaN	NaN	NaN	9	1024.5706	0.007381	120.99	AALLRTFSF	P54368;J3QQY4;K7ERW1	OAZ1	Ornithine decarboxylase antizyme 1
NaN	NaN	NaN	NaN	NaN	25.9266	NaN	NaN	NaN	NaN	9	974.5073	0.035118	92.653	AALPNVYEV	P33992;B1AHB1	MCM5	DNA replication licensing factor MCM5
23.84848	NaN	NaN	NaN	NaN	NaN	NaN	NaN	NaN	NaN	9	1143.6077	0.013273	102	AALQRYLFY	Q9Y4X5	ARIH1	E3 ubiquitin-protein ligase ARIH1
NaN	NaN	NaN	23.94368	NaN	NaN	NaN	NaN	NaN	NaN	9	948.53927	0.0028096	147.52	AALQTPLHV	O15084;O15084-1;O15084-2;O15084-4	ANKRD28	Serine/threonine-protein phosphatase 6 regulatory ankyrin repeat subunit A
NaN	NaN	24.55045	NaN	NaN	NaN	NaN	NaN	NaN	24.15514	9	915.52117	0.0063915	119.29	AAMKALQAL	Q9NUL3;F8VPI7;E7EPX0;E7EVJ4;E9PH62;Q9NUL3-8;Q9NUL3-3;Q9NUL3-2;E7EVI1;Q9NUL3-7;E5RFK1	STAU2	Double-stranded RNA-binding protein Staufen homolog 2
NaN	NaN	23.89597	NaN	NaN	NaN	NaN	NaN	NaN	NaN	9	990.49569	0.0064602	119.07	AAMPRPVSY	Q6TFL4	KLHL24	Kelch-like protein 24
NaN	NaN	NaN	28.79246	NaN	NaN	NaN	NaN	22.94409	NaN	9	931.49094	0.0015494	144.09	AAMSVAQRV	O43143	DHX15	Putative pre-mRNA-splicing factor ATP-dependent RNA helicase DHX15
NaN	NaN	NaN	NaN	NaN	NaN	NaN	22.85171	NaN	NaN	9	984.53524	0.010222	108.57	AANEAQLLR	Q9UNM6;J3KNQ3;Q9UNM6-2;E9PL38;H0YD73	PSMD13	26S proteasome non-ATPase regulatory subunit 13
NaN	NaN	NaN	NaN	NaN	NaN	NaN	NaN	22.73238	NaN	9	928.45018	0.016143	96.492	AANETVPEV	P56199	ITGA1	Integrin alpha-1
NaN	NaN	NaN	NaN	NaN	NaN	NaN	NaN	NaN	21.089	10	1050.5094	0.028823	85.533	AANGNDSKKF	P26599-2;P26599-3;P26599;K7ES59;K7EKJ7;K7ELW5;K7EKX4	PTBP1	Polypyrimidine tract-binding protein 1
26.93267	25.48299	NaN	NaN	NaN	NaN	NaN	NaN	NaN	NaN	9	969.60835	0.0029123	146.03	AANGRILKK	P27987	ITPKB	Inositol-trisphosphate 3-kinase B
NaN	NaN	25.81243	NaN	NaN	26.59623	NaN	NaN	NaN	NaN	9	967.44332	0.0015907	143.04	AANKSEMAF	Q9Y5V3;Q9Y5V3-2	MAGED1	Melanoma-associated antigen D1
25.95166	24.59997	NaN	NaN	NaN	NaN	NaN	NaN	NaN	NaN	10	1082.6812	2.23E-07	170.69	AANKVVLQLK	Q9NX08	COMMD8	COMM domain-containing protein 8
NaN	NaN	23.85814	NaN	NaN	NaN	NaN	NaN	NaN	25.33483	9	981.46683	0.00098452	131.03	AANPAYGRY	P33993;P33993-3	MCM7	DNA replication licensing factor MCM7
NaN	NaN	26.3877	NaN	NaN	27.96174	NaN	NaN	NaN	25.38578	9	988.47667	0.0083477	113.26	AANPHSFVF	Q9NQ55;Q9NQ55-2;Q9NQ55-3	PPAN	Suppressor of SWI4 1 homolog
NaN	NaN	NaN	NaN	NaN	NaN	NaN	23.29557	NaN	NaN	9	973.52328	0.022347	101.64	AANPIQFTL	P23921;E9PL69	RRM1	Ribonucleoside-diphosphate reductase large subunit
NaN	NaN	NaN	NaN	NaN	NaN	NaN	NaN	NaN	25.91399	9	928.44028	0.025455	84.568	AANPISGHY	Q14566	MCM6	DNA replication licensing factor MCM6
NaN	NaN	NaN	NaN	NaN	NaN	NaN	NaN	NaN	25.37772	9	922.41446	1.96E-05	211.87	AANSAAQQY	P46940	IQGAP1	Ras GTPase-activating-like protein IQGAP1
NaN	NaN	NaN	NaN	NaN	NaN	NaN	NaN	NaN	23.4188	11	1176.5735	0.016198	81.002	AANSERSQTTL	Q8N4T4;Q8N4T4-3;Q8N4T4-4;Q8N4T4-2	ARHGEF39	Rho guanine nucleotide exchange factor 39
25.98468	NaN	NaN	NaN	NaN	NaN	NaN	NaN	NaN	NaN	9	986.55089	0.0037928	137.28	AANVRKESL	Q9Y6J0;Q9Y6J0-2;B5MEB3	CABIN1	Calcineurin-binding protein cabin-1
NaN	NaN	NaN	NaN	NaN	NaN	26.44087	NaN	NaN	NaN	9	918.49232	0.0085018	133.68	AAPAYSRAL	P04792;F8WE04	HSPB1	Heat shock protein beta-1
NaN	NaN	NaN	NaN	NaN	NaN	NaN	25.94641	NaN	NaN	10	1064.5727	0.004026	123.86	AAPDITGHKR	Q9Y639;Q9UFM8;Q9Y639-3;Q9Y639-1;Q9Y639-4;Q9Y639-5;H3BU51	NPTN;DKFZp566H1924	Neuroplastin
NaN	NaN	NaN	NaN	NaN	NaN	NaN	NaN	21.50975	NaN	9	723.39154	0.02665	109.6	AAPGAPAAV	Q8N726	CDKN2A	Cyclin-dependent kinase inhibitor 2A, isoform 4
NaN	NaN	NaN	NaN	NaN	NaN	23.60332	NaN	NaN	NaN	9	777.43849	0.0042604	95.793	AAPPAAPAL	P67809;C9J5V9	YBX1	Nuclease-sensitive element-binding protein 1
NaN	NaN	NaN	NaN	NaN	NaN	25.43787	NaN	NaN	NaN	9	852.48175	0.0013091	164.53	AAPRAPSAL	Q70SY1;Q70SY1-2	CREB3L2	Cyclic AMP-responsive element-binding protein 3-like protein 2;Processed cyclic AMP-responsive element-binding protein 3-like protein 2
24.59554	NaN	NaN	NaN	NaN	NaN	NaN	NaN	NaN	NaN	12	1151.6299	0.024636	99.788	AAPRPSPAISVS	Q15942;H0Y2Y8;C9IZ41	ZYX	Zyxin
27.96108	NaN	NaN	NaN	NaN	NaN	NaN	NaN	NaN	NaN	14	1337.7303	0.01493	84.479	AAPRPSPAISVSVS	Q15942;H0Y2Y8;C9IZ41	ZYX	Zyxin
NaN	NaN	NaN	NaN	NaN	NaN	26.85792	NaN	NaN	NaN	9	789.36909	0.00031205	171.47	AAPSAACSL	Q9H8N7	ZNF395	Zinc finger protein 395
NaN	NaN	NaN	NaN	NaN	NaN	26.8811	NaN	NaN	NaN	9	884.47158	0.0015767	167.04	AAPSAAREL	Q9H668	OBFC1	CST complex subunit STN1
NaN	NaN	NaN	NaN	NaN	NaN	24.25566	NaN	NaN	NaN	9	755.41775	0.0015888	143.09	AAPVATGAV	Q6ZRI6-2;H3BMJ2	C15orf39	Uncharacterized protein C15orf39
NaN	NaN	NaN	NaN	NaN	25.21148	NaN	NaN	NaN	NaN	9	995.51484	0.011932	104.89	AAQAHTREL	O75150;H3BP71;O75150-4;O75150-3;H3BS50	RNF40	E3 ubiquitin-protein ligase BRE1B
27.49929	NaN	NaN	28.44582	24.76426	NaN	NaN	NaN	27.83046	26.09243	9	991.53385	0.0051041	147.36	AAQEAVKLY	O60506;O60506-3;O60506-4;O60506-2;O60506-5	SYNCRIP	Heterogeneous nuclear ribonucleoprotein Q
NaN	NaN	NaN	NaN	NaN	NaN	NaN	NaN	NaN	25.19656	9	862.41848	0.019076	105.04	AAQEGAVAF	O15533;O15533-2;O15533-3;D3YTI9;A2AB90;O15533-4;C9JA35	TAPBP	Tapasin
NaN	NaN	NaN	NaN	NaN	NaN	NaN	NaN	NaN	27.9516	9	971.55123	0.0091473	110.88	AAQKGRTQL	O95271;E7EQ52;Q9H2K2	TNKS;TNKS2	Tankyrase-1;Tankyrase-2
NaN	NaN	NaN	NaN	NaN	NaN	NaN	NaN	NaN	24.54829	9	923.43486	0.0025476	157.33	AAQTVGNTY	Q92575	UBXN4	UBX domain-containing protein 4
NaN	NaN	NaN	NaN	NaN	NaN	NaN	NaN	NaN	23.10008	9	770.43989	0.015011	118.01	AARAAGAAI	Q9HBE1-4;Q9HBE1-2;Q9HBE1;Q9HBE1-3	PATZ1	POZ-, AT hook-, and zinc finger-containing protein 1
23.51265	NaN	NaN	NaN	NaN	NaN	NaN	NaN	NaN	NaN	9	985.53049	0.021398	79.201	AARAEAREI	Q32MZ4-4;C9JTC6;Q32MZ4;Q32MZ4-3;Q32MZ4-2	LRRFIP1	Leucine-rich repeat flightless-interacting protein 1
NaN	NaN	NaN	NaN	NaN	NaN	NaN	NaN	NaN	26.10874	9	942.54983	0.021552	88.819	AARAIISEL	P78344;D3DQV9;P78344-2;H0Y3P2;E9PKF8;H0YE22	EIF4G2	Eukaryotic translation initiation factor 4 gamma 2
NaN	NaN	NaN	NaN	NaN	NaN	26.46656	NaN	NaN	NaN	9	893.5083	0.0034768	106.93	AARAPPQAL	Q9BTV7	CABLES2	CDK5 and ABL1 enzyme substrate 2
NaN	NaN	NaN	NaN	NaN	NaN	29.63229	NaN	22.89679	25.7075	9	856.51305	0.0014217	143.11	AARAVTGVL	Q9UG63;Q9UG63-2;C9JZV3;C9JHK9	ABCF2	ATP-binding cassette sub-family F member 2
NaN	NaN	26.90896	NaN	NaN	NaN	NaN	NaN	NaN	NaN	9	1028.5403	0.021677	88.267	AAREHVLAY	P49736;H0Y8E6	MCM2	DNA replication licensing factor MCM2
NaN	NaN	NaN	NaN	NaN	NaN	NaN	NaN	NaN	26.78644	9	1041.6043	0.01427	99.855	AAREKQRAL	Q15149;Q15149-4;Q15149-2;Q15149-6;Q15149-9;Q15149-7;Q15149-8;Q15149-5;Q15149-3	PLEC	Plectin
NaN	NaN	NaN	NaN	NaN	NaN	NaN	NaN	NaN	24.90535	9	913.53451	0.020351	90.601	AARIAVSNL	P23921	RRM1	Ribonucleoside-diphosphate reductase large subunit
NaN	NaN	NaN	31.79576	NaN	NaN	NaN	NaN	NaN	NaN	9	784.45554	0.019091	92.47	AARLAAAAA	P07203;P07203-2	GPX1	Glutathione peroxidase 1
25.78027	NaN	NaN	NaN	NaN	NaN	NaN	NaN	NaN	NaN	9	1017.572	0.020035	91.069	AARLRAVDF	P62917;E9PKU4;E9PKZ0;G3V1A1;E9PP36	RPL8	60S ribosomal protein L8
NaN	NaN	NaN	NaN	NaN	NaN	24.00222	NaN	NaN	NaN	9	798.47119	0.002437	163.84	AARLVGAAA	P38646;D6RDH7;D6RCD7;H0Y8K0	HSPA9	Stress-70 protein, mitochondrial
NaN	NaN	21.06342	NaN	NaN	NaN	29.16605	NaN	23.36866	27.96141	9	886.48723	0.0074477	137.88	AARPATSTL	Q04637;Q04637-3;Q04637-8;E7EUU4;Q04637-9;E9PGM1;Q04637-4;E7EX73;Q04637-6;Q04637-7;Q04637-5;H7C044	EIF4G1	Eukaryotic translation initiation factor 4 gamma 1
NaN	NaN	NaN	NaN	NaN	NaN	NaN	NaN	20.3841	NaN	9	957.57196	0.028901	81.163	AARSSIRVV	Q53GL7;E9PK67;E9PNI7	PARP10	Poly [ADP-ribose] polymerase 10
NaN	NaN	29.62739	NaN	NaN	NaN	NaN	NaN	NaN	NaN	9	1061.6233	0.0012179	159.28	AARVIIEKY	P08708;P0CW22;H0YN88;A0A075B716;H0YN73;H3BNC9	RPS17;RPS17L	40S ribosomal protein S17;40S ribosomal protein S17-like
NaN	NaN	23.73965	NaN	NaN	NaN	NaN	NaN	NaN	NaN	9	715.38645	0.023894	86.086	AASAAAALA	Q7Z7K6;Q7Z7K6-3	CENPV	Centromere protein V
25.6164	NaN	NaN	NaN	NaN	NaN	NaN	NaN	NaN	NaN	9	915.47739	0.0049868	120.99	AASAAQREL	Q9Y490	TLN1	Talin-1
NaN	NaN	19.83464	NaN	NaN	NaN	NaN	NaN	NaN	NaN	14	1205.6153	0.012702	62.287	AASAFAGAVRAASG	Q9NZE8;S4R348;D3YTC1;Q9NZE8-2	MRPL35	39S ribosomal protein L35, mitochondrial
21.18749	NaN	NaN	NaN	NaN	NaN	NaN	NaN	NaN	NaN	9	924.44874	0.017148	80.219	AASAHPLQM	Q9NQB0-10;Q5JRY4;Q9NQB0-14;Q9NQB0-15;Q9NQB0-9;Q9NQB0-6;Q9NQB0-11	TCF7L2	Transcription factor 7-like 2
22.04391	NaN	NaN	NaN	NaN	NaN	NaN	NaN	NaN	NaN	9	914.55492	0.014289	99.815	AASALIRTL	Q13535;Q13535-3;Q13535-2	ATR	Serine/threonine-protein kinase ATR
NaN	NaN	NaN	NaN	NaN	22.59747	NaN	NaN	NaN	NaN	9	862.3967	0.018296	93.649	AASEAGRAM	Q14320	FAM50A	Protein FAM50A
23.00266	NaN	NaN	NaN	NaN	NaN	NaN	NaN	NaN	NaN	9	918.4593	0.01302	102.55	AASERLAAM	P48552	NRIP1	Nuclear receptor-interacting protein 1
NaN	NaN	NaN	NaN	NaN	22.31179	NaN	NaN	NaN	NaN	9	733.36063	0.013403	101.72	AASGASSAL	Q96TC7;H0YMB1;Q96TC7-2;H0YLG5	RMDN3	Regulator of microtubule dynamics protein 3
NaN	NaN	NaN	NaN	NaN	NaN	NaN	NaN	NaN	23.0199	9	910.40323	0.015082	98.418	AASGDVQTY	P16220;C9J896;P16220-2;H7C1R5	CREB1	Cyclic AMP-responsive element-binding protein 1
NaN	NaN	NaN	NaN	NaN	25.85831	NaN	NaN	NaN	NaN	8	820.48069	0.020964	124.89	AASHPLLL	P20591;F8W8T1;P20591-2;H9KVC7;H9KVC9;H9KVD0;H9KVC4;H9KVC3;H9KVD3	MX1	Interferon-induced GTP-binding protein Mx1;Interferon-induced GTP-binding protein Mx1, N-terminally processed
NaN	24.26256	NaN	NaN	NaN	NaN	NaN	NaN	NaN	26.85957	9	944.50394	0.0049868	127.46	AASKERNGL	P16401	HIST1H1B	Histone H1.5
NaN	30.08285	NaN	NaN	NaN	NaN	32.8123	NaN	NaN	31.88332	11	1103.5935	2.98E-05	182.16	AASKERSGVSL	P16403;P10412;P16402	HIST1H1C;HIST1H1E;HIST1H1D	Histone H1.2;Histone H1.4;Histone H1.3
NaN	NaN	NaN	NaN	NaN	NaN	NaN	NaN	20.77256	NaN	9	883.47633	0.018484	76.478	AASLHTSVV	Q14146	URB2	Unhealthy ribosome biogenesis protein 2 homolog
27.3975	NaN	NaN	NaN	NaN	NaN	NaN	NaN	NaN	NaN	9	961.53789	0.0031257	132.22	AASLRKVSM	Q7L1Q6;Q7L1Q6-2;Q7L1Q6-4;Q7L1Q6-3;C9IZ80;C9JFN4	BZW1	Basic leucine zipper and W2 domain-containing protein 1
24.84563	NaN	NaN	NaN	NaN	NaN	NaN	NaN	NaN	NaN	9	1010.4417	0.0042342	112.01	AASNNSREY	Q9UQR1	ZNF148	Zinc finger protein 148
27.69936	NaN	NaN	28.35001	24.53433	NaN	NaN	NaN	25.66577	26.26153	9	883.53787	0.0072039	124.37	AASPIITLV	Q8TEM1	NUP210	Nuclear pore membrane glycoprotein 210
25.35924	NaN	NaN	NaN	NaN	NaN	NaN	NaN	NaN	NaN	9	920.49673	0.012985	102.62	AASPKSFTL	Q9Y490;Q9Y4G6	TLN1;TLN2	Talin-1;Talin-2
NaN	NaN	23.81519	NaN	NaN	23.72255	NaN	NaN	NaN	NaN	9	854.44978	0.013403	118.05	AASPQAPTL	Q12772;G3V0I8;Q12772-2	SREBF2	Sterol regulatory element-binding protein 2;Processed sterol regulatory element-binding protein 2
NaN	NaN	NaN	NaN	NaN	NaN	NaN	25.72705	NaN	NaN	9	1011.5098	0.0051655	126.07	AASPREEPR	P01889;F6U0H7;Q95365;Q29836;P30475;Q29718	HLA-B	HLA class I histocompatibility antigen, B-7 alpha chain;HLA class I histocompatibility antigen, B-38 alpha chain;HLA class I histocompatibility antigen, B-67 alpha chain;HLA class I histocompatibility antigen, B-39 alpha chain;HLA class I histocompatibility antigen, B-82 alpha chain
NaN	NaN	NaN	NaN	NaN	NaN	NaN	NaN	NaN	NaN	9	939.48863	0.030426	85.676	AASPRGEPR	Q9TNN7;A2BF26;Q07000;Q29963;P30510;P30499;Q29865;F8W9Z8;P10321;A2AEA2;Q29960-2;Q29960	HLA-C	HLA class I histocompatibility antigen, Cw-5 alpha chain;HLA class I histocompatibility antigen, Cw-15 alpha chain;HLA class I histocompatibility antigen, Cw-6 alpha chain;HLA class I histocompatibility antigen, Cw-14 alpha chain;HLA class I histocompatibility antigen, Cw-1 alpha chain;HLA class I histocompatibility antigen, Cw-18 alpha chain;HLA class I histocompatibility antigen, Cw-7 alpha cha…
NaN	NaN	NaN	NaN	NaN	NaN	NaN	23.83133	NaN	NaN	9	983.51484	0.02297	86.882	AASPRTEPR	P30490;P30498;P18464;P30685;P30491;P10319;P18463	HLA-B	HLA class I histocompatibility antigen, B-52 alpha chain;HLA class I histocompatibility antigen, B-78 alpha chain;HLA class I histocompatibility antigen, B-51 alpha chain;HLA class I histocompatibility antigen, B-35 alpha chain;HLA class I histocompatibility antigen, B-53 alpha chain;HLA class I histocompatibility antigen, B-58 alpha chain;HLA class I histocompatibility antigen, B-37 alpha chain
NaN	NaN	NaN	NaN	NaN	23.01636	NaN	NaN	NaN	NaN	9	805.38176	0.0093827	135.6	AASPSSSSL	Q58A45;Q58A45-3;Q58A45-4	PAN3	PAB-dependent poly(A)-specific ribonuclease subunit PAN3
NaN	NaN	NaN	NaN	NaN	21.64725	NaN	NaN	NaN	NaN	9	771.41267	0.0041324	134.12	AASPVGSAL	Q8NCK7;I3L431;C9JRM8	SLC16A11	Monocarboxylate transporter 11
26.22714	NaN	26.00624	27.07482	NaN	NaN	NaN	NaN	NaN	28.85288	9	905.44945	0.016465	120.45	AASPVVAEY	Q9H400;Q9H400-2;V9GYV3	LIME1	Lck-interacting transmembrane adapter 1
NaN	NaN	NaN	24.8391	23.22031	NaN	NaN	NaN	21.59433	24.56273	9	847.41095	0.0031612	143.56	AASPVVSSM	P18583-3;P18583-6;P18583;P18583-5;P18583-2;P18583-4;P18583-7;P18583-9;P18583-10;H7C1M2	SON	Protein SON
23.51681	NaN	NaN	NaN	NaN	NaN	NaN	NaN	NaN	23.34145	9	905.45666	0.0055389	116.52	AASQRSSSL	Q70J99;Q70J99-3	UNC13D	Protein unc-13 homolog D
23.06042	NaN	NaN	NaN	NaN	NaN	NaN	NaN	NaN	NaN	9	1017.5104	0.0084447	113.18	AASRHGRTY	Q9Y6X8	ZHX2	Zinc fingers and homeoboxes protein 2
NaN	NaN	NaN	NaN	NaN	NaN	NaN	NaN	22.40286	24.97215	9	848.44259	0.0063941	120.15	AASSIAAKM	Q9H2X8;Q96BM0;G3V3W3;G3V2F0;G3V585;G3V460	IFI27L2;IFI27L1	Interferon alpha-inducible protein 27-like protein 2;Interferon alpha-inducible protein 27-like protein 1
NaN	NaN	22.97782	NaN	NaN	NaN	NaN	NaN	NaN	24.97427	9	943.54508	0.0078241	114.64	AASSIQRVL	Q5BKT4;Q5I7T1	ALG10;ALG10B	Dol-P-Glc:Glc(2)Man(9)GlcNAc(2)-PP-Dol alpha-1,2-glucosyltransferase;Putative Dol-P-Glc:Glc(2)Man(9)GlcNAc(2)-PP-Dol alpha-1,2-glucosyltransferase
24.25395	NaN	NaN	NaN	NaN	NaN	NaN	NaN	NaN	22.19231	9	994.54475	0.0023303	136.99	AASSLKKQY	Q8NFD5;Q8NFD5-3;Q8NFD5-2;H0Y7H8;Q8NFD5-4;H0Y2R3;H0Y3S9;O14497;O14497-2;O14497-3	ARID1B;ARID1A	AT-rich interactive domain-containing protein 1B;AT-rich interactive domain-containing protein 1A
23.09146	NaN	NaN	NaN	NaN	NaN	NaN	NaN	NaN	NaN	9	988.50903	0.018296	93.649	AASTARHLY	P39019;M0QXK4	RPS19	40S ribosomal protein S19
NaN	NaN	NaN	NaN	NaN	NaN	NaN	25.66205	NaN	NaN	9	872.47158	0.024065	101.6	AASTATVPR	F8WEG7	SF1
NaN	NaN	22.70252	NaN	NaN	NaN	NaN	NaN	NaN	NaN	9	789.40547	0.020497	89.427	AATAAAMAL	H7C4Y1	MBNL1
NaN	NaN	NaN	NaN	NaN	22.62509	NaN	NaN	NaN	NaN	9	801.45962	0.034938	90.986	AATAATLAL	P52655;P52655-2	GTF2A1	Transcription initiation factor IIA subunit 1;Transcription initiation factor IIA alpha chain;Transcription initiation factor IIA beta chain
23.95961	NaN	NaN	NaN	NaN	NaN	NaN	NaN	NaN	NaN	9	1010.4379	0.018624	93.162	AATDFVQEM	Q71RC9	SMIM5	Small integral membrane protein 5
24.23957	NaN	NaN	27.11288	23.69975	NaN	NaN	NaN	NaN	NaN	9	943.50869	0.0037855	138.83	AATDIARQV	Q14141;B1AMS2;Q14141-2;Q14141-4;Q14141-3	6-Sep	Septin-6
NaN	NaN	NaN	NaN	24.6006	NaN	NaN	NaN	NaN	NaN	9	1032.4512	0.035251	92.467	AATEDNQVW	Q7L513-2;Q7L513-10;Q7L513-9;Q7L513;Q7L513-3;Q7L513-12;Q7L513-5;Q7L513-4;Q7L513-14;Q7L513-11	FCRLA	Fc receptor-like A
NaN	NaN	24.22214	NaN	NaN	NaN	NaN	NaN	23.66579	NaN	9	986.53966	0.00086688	160.82	AATEIVERV	Q9UID3;Q9UID3-2	VPS51	Vacuolar protein sorting-associated protein 51 homolog
26.99498	NaN	NaN	NaN	NaN	NaN	NaN	NaN	NaN	NaN	9	988.51892	0.002429	173.39	AATEREISL	P78410;P78410-3;P78410-2;S4R3N0	BTN3A2	Butyrophilin subfamily 3 member A2
NaN	NaN	NaN	NaN	NaN	23.65406	NaN	NaN	NaN	NaN	9	771.41267	0.02167	88.643	AATGATPIA	P08865;C9J9K3;A6NE09	RPSA;RPSAP58	40S ribosomal protein SA
NaN	NaN	23.61133	NaN	NaN	NaN	NaN	NaN	NaN	NaN	9	867.48142	0.017525	94.114	AATGHTVVL	Q16836;E9PF18;Q16836-3;Q16836-2	HADH	Hydroxyacyl-coenzyme A dehydrogenase, mitochondrial
NaN	NaN	NaN	NaN	NaN	NaN	NaN	NaN	NaN	NaN	9	966.5386	0.020372	92.051	AATLTSKLY	Q9UDW1;Q9UDW1-2	UQCR10	Cytochrome b-c1 complex subunit 9
26.48356	NaN	NaN	22.36418	24.07684	NaN	NaN	NaN	24.6954	NaN	9	884.50797	0.0059752	121.58	AATPAVRTV	P11940;E7ERJ7;E7EQV3;Q9H361;H0YB75;H0YAS7;H0YAS6;H0YAW6	PABPC1;PABPC3	Polyadenylate-binding protein 1;Polyadenylate-binding protein 3
NaN	NaN	NaN	NaN	NaN	NaN	NaN	NaN	NaN	23.51693	9	851.4025	0.0041894	164	AATPVGSSY	Q14865;Q14865-2	ARID5B	AT-rich interactive domain-containing protein 5B
NaN	NaN	NaN	NaN	NaN	NaN	NaN	NaN	NaN	21.73757	9	956.5291	0.015207	117.1	AATQLVNQL	P35249;C9JZI1;H7C1P0	RFC4	Replication factor C subunit 4
25.34218	NaN	NaN	NaN	NaN	NaN	NaN	NaN	NaN	NaN	9	899.43486	0.018445	93.429	AATSATHEL	P50851;P50851-2;E9PEM5;H0YAC6	LRBA	Lipopolysaccharide-responsive and beige-like anchor protein
24.767	NaN	NaN	NaN	NaN	NaN	NaN	NaN	NaN	NaN	9	971.57638	0.013814	100.84	AATTVLRQL	Q9UKL0;J3KN32	RCOR1	REST corepressor 1
NaN	NaN	NaN	NaN	NaN	NaN	NaN	27.04907	NaN	NaN	9	798.47119	0.0040444	143.97	AAVAAVAAR	Q14697;Q14697-2;E9PKU7;E9PNH1;E9PQ69;Q14697-3	GANAB	Neutral alpha-glucosidase AB
NaN	NaN	NaN	NaN	NaN	NaN	NaN	27.37609	NaN	NaN	10	954.5723	1.79E-07	190.51	AAVAAVAARR	Q14697;Q14697-2;E9PKU7;E9PNH1;E9PQ69;Q14697-3	GANAB	Neutral alpha-glucosidase AB
NaN	NaN	22.0648	NaN	NaN	NaN	NaN	NaN	NaN	NaN	9	866.46102	0.001925	118.33	AAVAHAQSL	Q02218;E9PDF2;E9PCR7;Q02218-2;Q02218-3;C9J4G7	OGDH	2-oxoglutarate dehydrogenase, mitochondrial
NaN	NaN	26.22295	NaN	NaN	29.39607	NaN	NaN	NaN	23.36733	9	835.35681	0.0036499	129.67	AAVDAGMAM	P26599-2;P26599-3;P26599;K7ES59;K7EKJ7;K7ELW5	PTBP1	Polypyrimidine tract-binding protein 1
NaN	NaN	NaN	NaN	NaN	NaN	25.48646	NaN	NaN	NaN	9	870.49232	0.0064161	119.21	AAVDAVARV	Q9BVI4;F5H303	NOC4L	Nucleolar complex protein 4 homolog
NaN	NaN	NaN	NaN	NaN	NaN	NaN	25.89972	NaN	NaN	9	900.46649	0.0076987	115.71	AAVDSSVPR	H0Y4G9;Q99836;Q99836-6;Q99836-5;Q99836-3	MYD88	Myeloid differentiation primary response protein MyD88
NaN	NaN	NaN	NaN	NaN	NaN	NaN	25.33873	NaN	NaN	9	955.55631	0.0039503	135.71	AAVDVVRAR	Q0VG06;E7EVV8;Q0VG06-2;Q0VG06-3	FAAP100;C17orf70	Fanconi anemia-associated protein of 100 kDa
NaN	NaN	NaN	NaN	NaN	NaN	NaN	25.61738	NaN	NaN	11	1181.6768	0.0010843	130.98	AAVEPDVVVKR	Q9BQE4;E9PJB8;E9PN30	VIMP	Selenoprotein S
NaN	NaN	NaN	NaN	NaN	26.55044	NaN	NaN	NaN	28.01187	9	811.3712	0.0026272	154.35	AAVGTGSSY	P17275	JUNB	Transcription factor jun-B
NaN	NaN	NaN	NaN	NaN	23.62745	NaN	NaN	NaN	NaN	9	901.52328	0.013621	101.25	AAVKATQTL	Q6PJG2	ELMSAN1	ELM2 and SANT domain-containing protein 1
23.23144	NaN	NaN	NaN	NaN	NaN	NaN	NaN	NaN	NaN	9	964.64334	0.011817	105.14	AAVLRIPIL	Q9NZL9;Q9NZL9-2;Q9NZL9-4;H7C0X7;Q9NZL9-3	MAT2B	Methionine adenosyltransferase 2 subunit beta
NaN	NaN	24.37677	NaN	NaN	NaN	NaN	NaN	22.46989	NaN	9	951.51378	0.0082144	100.98	AAVNHISQL	Q5T2E6;Q5T2E6-2	C10orf76	UPF0668 protein C10orf76
NaN	NaN	NaN	NaN	NaN	NaN	NaN	NaN	21.73777	NaN	9	941.49707	0.028444	63.961	AAVPHTFVT	P54253	ATXN1	Ataxin-1
NaN	NaN	23.84938	NaN	NaN	NaN	NaN	NaN	NaN	NaN	9	925.55967	0.0031726	131.41	AAVPKSLQL	O75843;H0YJ47	AP1G2	AP-1 complex subunit gamma-like 2
24.86784	NaN	NaN	NaN	NaN	NaN	NaN	NaN	NaN	NaN	9	984.61204	0.015055	98.458	AAVPLVRLF	Q14644;Q14644-2	RASA3	Ras GTPase-activating protein 3
NaN	NaN	26.13915	NaN	NaN	26.98826	NaN	NaN	NaN	NaN	9	914.53379	0.0066139	119.41	AAVPRAAFL	P30040;P30040-2	ERP29	Endoplasmic reticulum resident protein 29
NaN	NaN	NaN	NaN	NaN	NaN	NaN	23.39235	NaN	NaN	9	967.55631	0.0042465	133.23	AAVPTTPRR	Q96T58	SPEN	Msx2-interacting protein
NaN	NaN	NaN	NaN	NaN	NaN	NaN	26.43841	NaN	NaN	9	824.48684	0.0072071	119.22	AAVPVAAAR	Q9BWK5	MRI	Modulator of retrovirus infection homolog
NaN	NaN	NaN	NaN	NaN	NaN	NaN	23.20316	NaN	NaN	9	924.57565	0.020035	107.32	AAVPVIISR	Q14919;E9PQX9;C9JCC6;Q14919-2;E9PNC7	DRAP1	Dr1-associated corepressor
NaN	21.89613	NaN	NaN	NaN	NaN	NaN	NaN	NaN	NaN	9	885.49198	0.0071159	130.75	AAVQAAEVK	Q15046;H3BRC9	KARS	Lysine--tRNA ligase
NaN	NaN	28.97566	NaN	NaN	NaN	25.86304	NaN	NaN	NaN	9	930.47706	0.0008006	162.25	AAVRDISEA	P62854	RPS26	40S ribosomal protein S26
NaN	NaN	NaN	NaN	NaN	NaN	24.24518	NaN	NaN	25.31653	9	884.54435	0.0033154	130.75	AAVRIGSVL	Q9Y5B0;Q9Y5B0-4	CTDP1	RNA polymerase II subunit A C-terminal domain phosphatase
NaN	NaN	NaN	NaN	NaN	NaN	NaN	NaN	NaN	23.91476	9	918.4447	0.020665	106.14	AAYGEPLQA	P23610	F8A1	Factor VIII intron 22 protein
25.2959	NaN	NaN	25.0101	NaN	24.36379	NaN	NaN	NaN	24.66272	9	976.57057	0.0051976	125.82	AAYLRALSL	O15294;O15294-3;O15294-2	OGT	UDP-N-acetylglucosamine--peptide N-acetylglucosaminyltransferase 110 kDa subunit
24.33255	NaN	NaN	NaN	NaN	NaN	NaN	NaN	NaN	NaN	9	952.43242	0.013746	120.92	AAYPNTMVS	Q92783	STAM	Signal transducing adapter molecule 1
29.79268	NaN	NaN	26.48748	NaN	NaN	NaN	NaN	NaN	26.23638	9	1019.5764	0.0079396	114.89	AAYQSVRIL	Q9HAT2;Q9HAT2-2	SIAE	Sialate O-acetylesterase
25.09792	NaN	NaN	NaN	NaN	NaN	NaN	NaN	NaN	NaN	9	991.54508	0.016711	95.502	AAYSSPKLR	P15976;P15976-3;B7WNQ9;P15976-2	GATA1	Erythroid transcription factor
25.06973	NaN	NaN	NaN	NaN	NaN	NaN	NaN	NaN	NaN	9	1083.5025	0.0027912	134.81	AAYYHPSYL	Q14687;Q14687-3;Q14687-2;H0Y613;C9JLW9	GSE1	Genetic suppressor element 1
NaN	NaN	NaN	NaN	22.52922	NaN	NaN	NaN	NaN	NaN	9	872.49021	0.0070669	117.1	ACAGLARLV	Q7Z4Q2	HEATR3	HEAT repeat-containing protein 3
NaN	NaN	NaN	24.07622	NaN	NaN	NaN	NaN	NaN	26.13317	9	905.37352	0.0081432	114.2	ACASHVSTM	Q9UJU6;H0Y5J4;F8WBG8;Q9UJU6-2;Q9UJU6-3;B4DDP6	DBNL	Drebrin-like protein
NaN	NaN	NaN	NaN	NaN	NaN	NaN	NaN	NaN	NaN	9	999.45561	0.0095439	152.11	ACQADRHSL	P52333;P52333-2;P52333-4	JAK3	Tyrosine-protein kinase JAK3
NaN	NaN	NaN	NaN	NaN	NaN	NaN	NaN	NaN	25.06521	9	901.4916	0.013858	84.498	ACRAVGRGL	P21333;P21333-2;Q5HY54;F8WE98	FLNA	Filamin-A
NaN	NaN	NaN	NaN	NaN	NaN	NaN	NaN	21.68403	NaN	9	927.4484	0.025439	84.568	ACSPVHTTL	Q9BWS9;Q9BWS9-2;E9PKF1;E9PI70;E9PIP0;E9PRL3;E9PPH0;E9PPA0;Q9BWS9-3;E9PJL0;E9PJ91;E9PQZ0	CHID1	Chitinase domain-containing protein 1
NaN	NaN	NaN	NaN	NaN	NaN	NaN	23.93803	NaN	NaN	10	1223.6081	0.013586	98.048	ACYPEKTTRR	P58004	SESN2	Sestrin-2
23.41204	NaN	NaN	NaN	23.62778	NaN	NaN	NaN	NaN	NaN	9	1048.5553	6.83E-05	181.53	ADADLLLRY	A5YKK6;A5YKK6-2;A5YKK6-3;B5MDN3;H3BMZ2	CNOT1	CCR4-NOT transcription complex subunit 1
NaN	NaN	NaN	NaN	23.7264	NaN	NaN	NaN	NaN	NaN	9	874.3821	0.035251	92.467	ADAPSSAAW	Q99704;Q99704-2;H7C093	DOK1	Docking protein 1
NaN	NaN	23.55016	NaN	NaN	NaN	24.76116	NaN	NaN	NaN	9	943.57023	0.002757	112.01	ADASLLKKV	Q9UBB4;Q9UBB4-2;B1AHE3	ATXN10	Ataxin-10
NaN	NaN	NaN	NaN	24.92492	NaN	NaN	NaN	NaN	NaN	9	1102.5771	0.0057102	121.5	ADDKTVRLW	Q9Y3F4;B4DNJ6	STRAP	Serine-threonine kinase receptor-associated protein
NaN	NaN	NaN	NaN	NaN	NaN	NaN	NaN	23.21031	NaN	13	1324.7099	5.79E-22	164.11	ADEIAKAQVARPG	P49773;D6REP8;D6RE99;D6RD60;D6RC06	HINT1	Histidine triad nucleotide-binding protein 1
NaN	NaN	NaN	NaN	NaN	NaN	NaN	NaN	NaN	NaN	9	1002.5022	0.030077	70.256	ADFKEPPSL	Q969V6;B0QY83	MKL1	MKL/myocardin-like protein 1
NaN	NaN	NaN	NaN	22.80183	NaN	NaN	NaN	NaN	NaN	8	936.47052	0.043009	116.25	ADFTAKVW	Q9Y3F4;B4DNJ6	STRAP	Serine-threonine kinase receptor-associated protein
NaN	NaN	NaN	NaN	NaN	NaN	NaN	NaN	19.85663	NaN	15	1396.5776	0.015893	57.288	ADGETSGSITCGKDG	P08603	CFH	Complement factor H
NaN	NaN	NaN	NaN	23.89957	NaN	NaN	NaN	NaN	NaN	11	1144.5513	0.040924	64.121	ADGGGLVEKHY	Q9HAV4	XPO5	Exportin-5
23.31962	NaN	NaN	NaN	NaN	NaN	NaN	NaN	NaN	NaN	13	1239.6208	0.0023577	114.64	ADGGGPKDAPSLR	Q9H330;Q9H330-2;Q9H330-4	TMEM245	Transmembrane protein 245
NaN	NaN	NaN	23.3197	NaN	NaN	NaN	NaN	NaN	NaN	13	1409.6787	0.017071	85.837	ADGISSTFSQRIE	P13612;E7EP60	ITGA4	Integrin alpha-4
NaN	NaN	NaN	NaN	24.31056	NaN	NaN	NaN	NaN	NaN	9	1012.4978	0.01884	91.853	ADHLLTASW	Q92985;Q92985-2;Q92985-4;E9PSE3	IRF7	Interferon regulatory factor 7
NaN	NaN	NaN	NaN	NaN	NaN	NaN	22.74776	NaN	NaN	9	949.52328	0.023064	86.794	ADHTAPLLL	Q5VW36;S4R400	FOCAD	Focadhesin
NaN	NaN	NaN	NaN	NaN	23.75113	NaN	NaN	NaN	NaN	13	1142.5568	1.40E-08	111.63	ADKASASAPAPAS	Q9NQX7;Q9NQX7-2;Q9NQX7-3;C9JG41	ITM2C	Integral membrane protein 2C;CT-BRI3
NaN	NaN	NaN	NaN	NaN	24.853	NaN	NaN	NaN	NaN	14	1213.5939	0.033124	68.856	ADKASASAPAPASA	Q9NQX7;Q9NQX7-2;Q9NQX7-3;C9JG41	ITM2C	Integral membrane protein 2C;CT-BRI3
NaN	NaN	22.82633	NaN	NaN	26.121	NaN	NaN	NaN	NaN	15	1314.6416	4.25E-09	148.85	ADKASASAPAPASAT	Q9NQX7;Q9NQX7-2;Q9NQX7-3;C9JG41	ITM2C	Integral membrane protein 2C;CT-BRI3
NaN	NaN	NaN	NaN	NaN	NaN	NaN	NaN	21.73656	NaN	12	1356.6786	7.83E-05	133.05	ADKFKEINNAHA	Q9H3Z4;Q9H3Z4-2	DNAJC5	DnaJ homolog subfamily C member 5
23.89273	NaN	NaN	NaN	NaN	NaN	NaN	NaN	NaN	NaN	14	1443.7834	0.022582	89.506	ADKTNVKAAWGKVG	P69905	HBA1	Hemoglobin subunit alpha
NaN	NaN	NaN	NaN	26.70101	NaN	NaN	NaN	NaN	NaN	8	975.48479	0.043994	115.49	ADKVHLMY	Q14258	TRIM25	E3 ubiquitin/ISG15 ligase TRIM25
NaN	24.19099	NaN	NaN	NaN	NaN	NaN	NaN	NaN	NaN	11	1276.6048	0.007883	94.767	ADLQNDEVAFR	P61247;D6RB09;E9PFI5;D6RG13;D6RAT0;H0Y8L7;D6RED7;D6RAS7;D6RGE0;D6RI02	RPS3A	40S ribosomal protein S3a
NaN	NaN	NaN	NaN	29.58249	NaN	NaN	NaN	NaN	NaN	8	933.43784	0.045094	114.65	ADMGHLKY	P12004	PCNA	Proliferating cell nuclear antigen
22.12067	NaN	NaN	NaN	NaN	NaN	NaN	NaN	NaN	NaN	9	842.34063	0.024706	85.265	ADPNGDSPA	P62253;K7EPR7;I3L2H7	UBE2G1	Ubiquitin-conjugating enzyme E2 G1;Ubiquitin-conjugating enzyme E2 G1, N-terminally processed
21.92661	NaN	NaN	NaN	NaN	NaN	NaN	NaN	NaN	NaN	9	1115.6087	0.017593	94.692	ADQSLIRKW	Q8NF50;Q8NF50-3;Q8NF50-2;Q8NF50-4;A2A369	DOCK8	Dedicator of cytokinesis protein 8
NaN	NaN	NaN	NaN	24.58793	NaN	NaN	NaN	NaN	NaN	10	1126.503	0.063032	66.692	ADTTLDESIY	P51679	CCR4	C-C chemokine receptor type 4
NaN	NaN	NaN	NaN	23.03969	NaN	NaN	NaN	NaN	NaN	9	848.43922	0.012121	126.57	AEAAAAAKF	P08195;P08195-3;F5GZS6;J3KPF3;P08195-2;P08195-4;H0YFS2;F5H867;F5H0E2	SLC3A2	4F2 cell-surface antigen heavy chain
NaN	NaN	NaN	NaN	21.52755	NaN	NaN	NaN	NaN	NaN	9	817.39702	0.030146	79.939	AEAAAAPAF	Q9P2E5;G5E9W2;Q9P2E5-2	CHPF2	Chondroitin sulfate glucuronyltransferase
NaN	NaN	29.12199	NaN	NaN	NaN	NaN	NaN	NaN	NaN	9	771.41267	0.015572	97.473	AEAAAAVVA	O75400;O75400-2;O75400-3;F5H578;H0YG38	PRPF40A	Pre-mRNA-processing factor 40 homolog A
NaN	NaN	NaN	NaN	23.46625	NaN	NaN	NaN	NaN	NaN	9	935.43486	0.024322	85.666	AEAAAQNVY	Q92547	TOPBP1	DNA topoisomerase 2-binding protein 1
NaN	NaN	NaN	NaN	25.23783	NaN	NaN	NaN	NaN	NaN	9	915.39741	0.041878	90.706	AEAAASAYY	Q969T9;K7EMC9;B4DFG2;A6NG10;K7EIK1	WBP2	WW domain-binding protein 2
NaN	NaN	NaN	NaN	22.06385	NaN	NaN	NaN	NaN	NaN	9	771.41267	0.046529	70.912	AEAAAVAGL	Q99490-2;Q99490;J3KNM6;F8VVT9	AGAP2	Arf-GAP with GTPase, ANK repeat and PH domain-containing protein 2
22.68005	NaN	NaN	NaN	23.81441	NaN	NaN	NaN	NaN	NaN	11	1098.557	0.0010706	125.57	AEAAAVHGARF	Q5T8P6;Q5T8P6-3;Q5T8P6-2;Q5T8P6-5;Q5T8P6-4;E2PSN0	RBM26	RNA-binding protein 26
NaN	NaN	NaN	NaN	24.52265	NaN	NaN	NaN	NaN	NaN	11	1291.6884	1.06E-05	158.3	AEAAEKLKNRY	P33992;B1AHB1	MCM5	DNA replication licensing factor MCM5
NaN	NaN	22.37729	NaN	NaN	NaN	NaN	NaN	NaN	NaN	11	947.47125	0.0077098	84.568	AEAAFGLGAAA	Q9NZJ5	EIF2AK3	Eukaryotic translation initiation factor 2-alpha kinase 3
NaN	NaN	NaN	NaN	21.94403	NaN	NaN	NaN	NaN	NaN	12	1311.632	0.0011378	120.77	AEAAHGTVTRHY	P48735;P48735-2;H0YL11;O75874	IDH2;IDH1	Isocitrate dehydrogenase [NADP], mitochondrial;Isocitrate dehydrogenase [NADP] cytoplasmic
23.6923	NaN	NaN	NaN	24.5741	NaN	NaN	NaN	NaN	NaN	9	957.5495	0.0055789	121.93	AEAALKKEV	Q9NXG2;H3BNW0	THUMPD1	THUMP domain-containing protein 1
NaN	NaN	NaN	NaN	22.67781	NaN	NaN	NaN	NaN	NaN	11	1233.6605	0.0047753	99.539	AEAALQKLDLY	Q9P2L0;Q9P2L0-2;F8WB94;H0Y6C0	WDR35	WD repeat-containing protein 35
22.72463	NaN	NaN	NaN	NaN	NaN	NaN	NaN	NaN	NaN	9	992.50394	0.0092059	110.76	AEAAPREHL	Q14432	PDE3A	cGMP-inhibited 3,5-cyclic phosphodiesterase A
NaN	NaN	21.84755	NaN	NaN	NaN	NaN	NaN	NaN	NaN	9	884.50797	0.014604	99.139	AEAARILAA	Q01831;Q01831-2	XPC	DNA repair protein complementing XP-C cells
NaN	NaN	NaN	NaN	22.34129	NaN	NaN	NaN	NaN	NaN	9	854.46102	0.052471	57.859	AEAARLGPA	O15399	GRIN2D	Glutamate receptor ionotropic, NMDA 2D
NaN	NaN	NaN	NaN	25.40412	NaN	NaN	NaN	NaN	NaN	9	891.4338	0.011157	124.89	AEAATPYGI	O75533	SF3B1	Splicing factor 3B subunit 1
NaN	NaN	NaN	NaN	24.78107	NaN	NaN	NaN	NaN	NaN	9	926.51853	0.01421	99.815	AEAAVPRTI	Q9NZQ3;Q9NZQ3-3;Q9NZQ3-4;Q9NZQ3-2;Q9NZQ3-5;C9JSC3;H7C2K2	NCKIPSD	NCK-interacting protein with SH3 domain
NaN	NaN	31.88461	NaN	NaN	NaN	NaN	NaN	NaN	NaN	9	799.44397	0.015808	97.068	AEAAVVAVA	Q8IZQ5	SELH	Selenoprotein H
NaN	NaN	NaN	NaN	25.18306	NaN	NaN	NaN	NaN	NaN	11	1199.5207	1.76E-06	164.64	AEADGLSTNHW	Q9UJ70;H0YEB7;H7C3G9;Q9UJ70-2;H7C1L7	NAGK	N-acetyl-D-glucosamine kinase
24.9267	NaN	NaN	NaN	26.7433	NaN	NaN	NaN	NaN	NaN	10	1136.6077	0.0017363	158.05	AEADKTIKVY	O43660;O43660-2	PLRG1	Pleiotropic regulator 1
NaN	NaN	NaN	NaN	25.98945	NaN	NaN	NaN	NaN	NaN	9	1042.4971	0.0065094	118.91	AEADKVYTF	Q9ULD9;Q9ULD9-2	ZNF608	Zinc finger protein 608
NaN	NaN	NaN	NaN	23.03583	NaN	NaN	NaN	NaN	NaN	9	970.54475	0.010807	107.21	AEADLRALL	Q9UBI4;H3BST3;Q9UBI4-6;Q9UBI4-4;Q9UBI4-2;Q9UBI4-5;Q9UBI4-3	STOML1	Stomatin-like protein 1
NaN	NaN	NaN	NaN	23.18527	NaN	NaN	NaN	NaN	NaN	9	974.48214	0.019391	90.906	AEADPLGRF	Q9Y508;Q9Y508-2	RNF114	E3 ubiquitin-protein ligase RNF114
22.30265	NaN	NaN	NaN	NaN	NaN	NaN	NaN	NaN	NaN	9	988.51892	0.0070154	118.04	AEADSKLKQ	O94776;O94776-2	MTA2	Metastasis-associated protein MTA2
NaN	NaN	NaN	NaN	22.24873	NaN	NaN	NaN	NaN	NaN	10	1140.6615	0.042981	74.165	AEADVRRVLL	Q15750;Q15750-2	TAB1	TGF-beta-activated kinase 1 and MAP3K7-binding protein 1
23.97501	NaN	NaN	NaN	24.13579	NaN	NaN	NaN	NaN	NaN	13	1298.6367	6.63E-05	107.97	AEAEAAAVHGARF	Q5T8P6;Q5T8P6-3;Q5T8P6-2;Q5T8P6-5;Q5T8P6-4;E2PSN0	RBM26	RNA-binding protein 26
NaN	NaN	NaN	NaN	25.13192	NaN	NaN	NaN	NaN	NaN	10	1033.4862	0.00089421	141.29	AEAEAASVRM	O75955;O75955-2	FLOT1	Flotillin-1
NaN	NaN	NaN	NaN	23.19726	NaN	NaN	NaN	NaN	NaN	9	829.41815	0.013398	101.21	AEAEAAVGL	Q6ZN55;Q6ZN55-2	ZNF574	Zinc finger protein 574
NaN	NaN	25.05453	NaN	NaN	NaN	NaN	NaN	NaN	NaN	10	1076.5866	0.015527	95.608	AEAEAFLKKA	Q3KQU3;Q3KQU3-4;Q3KQU3-2;Q3KQU3-3	MAP7D1	MAP7 domain-containing protein 1
NaN	NaN	NaN	NaN	20.47892	NaN	NaN	NaN	NaN	NaN	14	1498.6423	0.0022885	77.776	AEAEASEDTKAQSY	Q76N32;Q76N32-2	CEP68	Centrosomal protein of 68 kDa
NaN	NaN	28.12218	NaN	NaN	NaN	NaN	NaN	NaN	NaN	10	1017.5091	0.00049611	177.58	AEAEASRLTA	O95236;O95236-2;O95236-3	APOL3	Apolipoprotein L3
NaN	NaN	NaN	NaN	21.84678	NaN	NaN	NaN	NaN	NaN	9	843.4338	0.023101	86.866	AEAEAVAAL	Q6ZN18;Q6ZN18-2	AEBP2	Zinc finger protein AEBP2
NaN	NaN	NaN	NaN	23.85405	NaN	NaN	NaN	NaN	NaN	9	829.41815	0.0067857	118.01	AEAEAVAVA	P04920;J3KNG9;P04920-2;P04920-3	SLC4A2	Anion exchange protein 2
NaN	NaN	NaN	NaN	26.91422	NaN	NaN	NaN	NaN	NaN	10	1135.551	0.00093327	148.52	AEAEAVREVY	Q9BZJ0;Q5JY65;Q9BZJ0-2;Q9BZJ0-3	CRNKL1	Crooked neck-like protein 1
NaN	NaN	NaN	NaN	23.87361	NaN	NaN	NaN	NaN	NaN	11	1284.6786	5.86E-05	90.05	AEAEDTPRKRL	O96028;O96028-5;O96028-3;H0Y9L4	WHSC1	Histone-lysine N-methyltransferase NSD2
NaN	NaN	23.92687	NaN	NaN	NaN	NaN	NaN	NaN	NaN	9	974.45566	0.0030424	132.01	AEAEELDKA	Q14202;A6NHB5;Q14202-2;A6NHN7	ZMYM3	Zinc finger MYM-type protein 3
NaN	NaN	24.72869	NaN	NaN	NaN	NaN	NaN	NaN	NaN	9	1111.5298	0.006935	117.53	AEAEFYRQV	Q6W2J9-4;Q6W2J9-2;Q6W2J9;H7C2V9;A6NE70	BCOR	BCL-6 corepressor
22.1722	NaN	NaN	NaN	24.04677	NaN	NaN	NaN	NaN	NaN	10	1262.484	0.00030862	138.08	AEAEHDEHYY	Q6PD62	CTR9	RNA polymerase-associated protein CTR9 homolog
NaN	NaN	NaN	NaN	25.41513	NaN	NaN	NaN	NaN	NaN	9	1024.5189	0.0050188	123.75	AEAEHKIDL	Q86VU5;R4GNF4	COMTD1	Catechol O-methyltransferase domain-containing protein 1
21.28101	NaN	NaN	NaN	22.126	NaN	NaN	NaN	NaN	NaN	10	1194.6357	0.011086	102.4	AEAEHLRKEL	Q08379;Q08379-2	GOLGA2	Golgin subfamily A member 2
24.911	NaN	NaN	NaN	NaN	NaN	NaN	NaN	NaN	NaN	9	1056.6291	0.0044685	131.5	AEAEKIRKI	Q14254;J3QLD9;E7EMK3	FLOT2	Flotillin-2
24.26578	NaN	NaN	NaN	22.89399	NaN	NaN	NaN	NaN	NaN	9	1014.571	0.010585	107.79	AEAEKKVQL	P82094;P82094-2;F8WF45	TMF1	TATA element modulatory factor
24.32307	NaN	NaN	NaN	NaN	NaN	NaN	NaN	NaN	NaN	11	1151.5459	0.0070703	99.539	AEAEKLGGQSY	Q7Z5G4;Q7Z5G4-3	GOLGA7	Golgin subfamily A member 7
NaN	NaN	NaN	NaN	26.15472	NaN	NaN	NaN	NaN	NaN	9	1044.4764	0.0036326	129.28	AEAEKTFSY	Q9Y296;J3KP27;E9PN70;G3V1A0;G5EA23;E9PQE8;Q9Y296-2;E9PKS9	TRAPPC4	Trafficking protein particle complex subunit 4
NaN	NaN	NaN	NaN	23.11086	NaN	NaN	NaN	NaN	NaN	9	942.5386	0.014093	88.495	AEAEKVLAL	Q15149;Q15149-4;Q15149-2;Q15149-6;Q15149-9;Q15149-7;Q15149-8;Q15149-5;Q15149-3	PLEC	Plectin
NaN	NaN	NaN	NaN	20.88807	NaN	NaN	NaN	NaN	NaN	12	1307.651	0.0053988	91.961	AEAELGTFPRAF	Q9NUP1	BLOC1S4	Biogenesis of lysosome-related organelles complex 1 subunit 4
23.07024	NaN	NaN	NaN	NaN	NaN	NaN	NaN	NaN	NaN	11	1268.7452	0.0078952	94.692	AEAELLNLRKI	P29401;P29401-2;B4E022;E9PFF2;F8W888	TKT	Transketolase
22.01458	NaN	NaN	NaN	NaN	NaN	NaN	NaN	NaN	NaN	12	1398.7355	0.0025318	116.24	AEAELLQQQKEL	Q15149;Q15149-4;Q15149-2;Q15149-6;Q15149-9;Q15149-7;Q15149-8;Q15149-5;Q15149-3	PLEC	Plectin
NaN	NaN	NaN	NaN	21.48404	NaN	NaN	NaN	NaN	NaN	12	1335.6783	0.0041948	96.745	AEAELQSKRASF	Q15149;Q15149-4;Q15149-2;Q15149-6;Q15149-9;Q15149-7;Q15149-8;Q15149-5;Q15149-3	PLEC	Plectin
NaN	NaN	NaN	NaN	24.938	NaN	NaN	NaN	NaN	NaN	9	1125.4761	1.95E-06	186.41	AEAEMQERY	Q7L590;Q7L590-2;Q5T670	MCM10	Protein MCM10 homolog
23.82672	NaN	NaN	NaN	26.62589	NaN	NaN	NaN	NaN	NaN	9	1015.4247	0.0020077	142.64	AEAEPEHSF	Q15149;Q15149-4;Q15149-2;Q15149-6;Q15149-9;Q15149-7;Q15149-8;Q15149-5;Q15149-3	PLEC	Plectin
NaN	NaN	NaN	NaN	23.21883	NaN	NaN	NaN	NaN	NaN	9	983.44476	0.004121	134.66	AEAEPEPEL	Q92791;O60936-2;H0YED7;J3QLT7;H3BUN4;O60936-3	LEPREL4;NOL3	Synaptonemal complex protein SC65
NaN	NaN	24.86934	NaN	NaN	NaN	NaN	NaN	NaN	NaN	9	927.41854	0.002757	135.6	AEAEPPSEV	Q06265-2;Q06265;D6RIY6;Q06265-4;Q06265-3	EXOSC9	Exosome complex component RRP45
NaN	NaN	NaN	NaN	20.91943	NaN	NaN	NaN	NaN	NaN	10	1234.5176	0.054005	70.056	AEAEQLMEEW	Q13045;Q13045-3;Q13045-2	FLII	Protein flightless-1 homolog
NaN	NaN	NaN	NaN	27.96488	NaN	NaN	NaN	NaN	NaN	9	1063.5298	1.11E-06	191.85	AEAEQTLRF	Q03001;E9PEB9;F8W9J4;E7ERU0;E9PHM6;Q03001-8	DST	Dystonin
NaN	NaN	NaN	NaN	21.66197	NaN	NaN	NaN	NaN	NaN	9	1026.6073	0.029316	80.755	AEAERLLLI	Q9NQW6;Q9NQW6-2;H7C1K5	ANLN	Actin-binding protein anillin
NaN	NaN	NaN	NaN	27.1671	NaN	NaN	NaN	NaN	NaN	12	1354.7357	0.0018003	117.21	AEAERVGLHKVF	P11388;P11388-2;P11388-3;P11388-4	TOP2A	DNA topoisomerase 2-alpha
NaN	NaN	NaN	NaN	21.91936	NaN	NaN	NaN	NaN	NaN	12	1342.7205	0.019953	71.176	AEAEVELSARRL	Q8IZ83;Q8IZ83-3;F5H4B6	ALDH16A1	Aldehyde dehydrogenase family 16 member A1
NaN	NaN	NaN	NaN	21.70912	NaN	NaN	NaN	NaN	NaN	11	1245.6452	0.042885	63.694	AEAEVKEKTEL	P49454	CENPF	Centromere protein F
NaN	NaN	NaN	NaN	23.76182	NaN	NaN	NaN	NaN	NaN	10	1054.5335	0.063032	66.692	AEAFASLSLF	O60706;H0YFV4;O60706-2	ABCC9	ATP-binding cassette sub-family C member 9
NaN	NaN	NaN	NaN	23.56964	NaN	NaN	NaN	NaN	NaN	11	1186.6346	0.0039648	118.28	AEAFEAIPRAL	P50990;P50990-2;P50990-3	CCT8	T-complex protein 1 subunit theta
23.20127	NaN	NaN	NaN	NaN	NaN	NaN	NaN	NaN	NaN	9	1022.5549	0.0082789	113.74	AEAFVRAFL	O95707;K7ESH8;K7EQV2;K7ERD7	POP4	Ribonuclease P protein subunit p29
NaN	NaN	NaN	NaN	23.38403	NaN	NaN	NaN	NaN	NaN	9	886.45084	0.0056685	121.64	AEAGAEARL	Q14160;Q14160-3;Q14160-2;H0YCG0	SCRIB	Protein scribble homolog
NaN	NaN	NaN	NaN	23.15919	NaN	NaN	NaN	NaN	NaN	10	992.48148	0.040233	75.189	AEAGAELGLY	Q9C0A1	ZFHX2	Zinc finger homeobox protein 2
NaN	NaN	NaN	NaN	25.89897	NaN	NaN	NaN	NaN	NaN	11	1009.4353	0.011741	77.662	AEAGAGSATEF	S4R435;P46783;F6U211;Q9NQ39	RPS10-NUDT3;RPS10;RPS10P5	40S ribosomal protein S10;Putative 40S ribosomal protein S10-like
NaN	NaN	NaN	NaN	25.74139	NaN	NaN	NaN	NaN	NaN	9	858.48108	0.022472	97.635	AEAGAKISI	Q9HC16	APOBEC3G	DNA dC->dU-editing enzyme APOBEC-3G
NaN	NaN	NaN	NaN	25.61234	NaN	NaN	NaN	NaN	NaN	9	938.39162	0.014093	106.91	AEAGARCDF	P27708;F8VPD4;H7C3Z5	CAD	CAD protein;Glutamine-dependent carbamoyl-phosphate synthase;Aspartate carbamoyltransferase;Dihydroorotase
NaN	NaN	NaN	NaN	NaN	NaN	NaN	25.42881	NaN	NaN	11	1073.5465	0.0089641	88.134	AEAGGRSQISV	Q15198	PDGFRL	Platelet-derived growth factor receptor-like protein
22.10575	NaN	NaN	NaN	21.33734	NaN	NaN	NaN	NaN	NaN	10	848.36645	0.017989	94.262	AEAGSGGPGF	P25686;C9JRD2;C9JXB9;P25686-2;C9J1G2;E7ETU0;C9JX00	DNAJB2	DnaJ homolog subfamily B member 2
NaN	NaN	NaN	NaN	23.14358	NaN	NaN	NaN	NaN	NaN	10	1035.408	0.018319	91.658	AEAGSGHMNY	P54727;P54727-2	RAD23B	UV excision repair protein RAD23 homolog B
NaN	NaN	NaN	NaN	25.82799	NaN	NaN	NaN	NaN	NaN	9	889.41815	0.027287	99.375	AEAGVPAEF	P21333;P21333-2;Q5HY54;E9PHF0;H0Y5C6	FLNA	Filamin-A
24.99462	NaN	NaN	NaN	27.33875	NaN	NaN	NaN	NaN	NaN	9	993.57196	0.0007878	162.49	AEAHAKVRL	P33991	MCM4	DNA replication licensing factor MCM4
25.63778	NaN	NaN	NaN	24.8187	NaN	NaN	NaN	NaN	NaN	9	1016.5516	0.0025942	155.58	AEAHARIHL	P49736;H0Y8E6	MCM2	DNA replication licensing factor MCM2
NaN	NaN	NaN	NaN	21.37284	NaN	NaN	NaN	NaN	NaN	9	1064.5727	0.0092922	110.88	AEAHRIQQI	Q14254;J3QLD9;E7EMK3;K7EKW9	FLOT2	Flotillin-2
NaN	NaN	NaN	NaN	20.93373	NaN	NaN	NaN	NaN	NaN	9	1098.5934	0.032949	90.709	AEAHRQKFL	Q96DX7	TRIM44	Tripartite motif-containing protein 44
NaN	NaN	NaN	NaN	23.86476	NaN	NaN	NaN	NaN	NaN	9	1011.441	0.0028808	132.76	AEAHVDAHY	P55263;P55263-3;P55263-2;P55263-4	ADK	Adenosine kinase
NaN	NaN	NaN	NaN	24.59144	NaN	NaN	NaN	NaN	NaN	10	1174.5043	0.048053	72.275	AEAHVDAHYY	P55263;P55263-3;P55263-2;P55263-4	ADK	Adenosine kinase
NaN	NaN	NaN	NaN	23.11092	NaN	NaN	NaN	NaN	NaN	10	1115.5757	0.015148	96.143	AEAIAMNRQL	Q9HBH9;K7EMP5	MKNK2	MAP kinase-interacting serine/threonine-protein kinase 2
NaN	NaN	25.65341	NaN	NaN	NaN	NaN	NaN	NaN	NaN	9	950.48214	0.0026137	133.99	AEAIHSPQV	P12270	TPR	Nucleoprotein TPR
NaN	NaN	23.84604	NaN	NaN	NaN	NaN	NaN	NaN	NaN	9	886.48723	0.0044035	140.84	AEAIIRSGA	Q5SW79;H0Y2V6;Q5SW79-3;Q5SW79-2;H0Y4T4	CEP170	Centrosomal protein of 170 kDa
NaN	NaN	28.16337	NaN	NaN	NaN	NaN	NaN	NaN	NaN	10	956.49271	0.024641	102.51	AEAILGQNAA	P27694;I3L4R8	RPA1	Replication protein A 70 kDa DNA-binding subunit;Replication protein A 70 kDa DNA-binding subunit, N-terminally processed
NaN	NaN	NaN	NaN	25.41729	NaN	NaN	NaN	NaN	NaN	11	1119.556	0.018382	73.841	AEAILGQNAAY	P27694;I3L4R8	RPA1	Replication protein A 70 kDa DNA-binding subunit;Replication protein A 70 kDa DNA-binding subunit, N-terminally processed
21.92669	NaN	NaN	NaN	NaN	NaN	NaN	NaN	NaN	NaN	10	1136.535	0.010547	103.8	AEAILSNQEY	P11277;P11277-2;P11277-3	SPTB	Spectrin beta chain, erythrocytic
NaN	NaN	29.41185	NaN	NaN	NaN	NaN	NaN	NaN	NaN	9	926.55492	0.0058687	136.8	AEAIRILAA	Q9UJZ1;Q9UJZ1-2;F2Z2I8	STOML2	Stomatin-like protein 2, mitochondrial
27.26737	NaN	NaN	NaN	NaN	NaN	NaN	NaN	NaN	NaN	9	1003.5815	0.0027157	131.5	AEAIRKIGF	Q6QHF9-4;Q6QHF9-2;Q6QHF9	PAOX	Peroxisomal N(1)-acetyl-spermine/spermidine oxidase
23.73275	NaN	NaN	NaN	27.19348	NaN	NaN	NaN	NaN	NaN	11	1263.6823	2.86E-06	161.19	AEAITLAERKY	Q8TBA6;Q8TBA6-2	GOLGA5	Golgin subfamily A member 5
NaN	NaN	26.37486	NaN	NaN	NaN	NaN	NaN	NaN	NaN	10	1092.5815	0.00084777	132.56	AEAKDLFTKA	Q9Y4D1-2;Q9Y4D1	DAAM1	Disheveled-associated activator of morphogenesis 1
25.50006	NaN	NaN	NaN	25.14118	NaN	NaN	NaN	NaN	NaN	9	1063.5914	0.0040832	134.51	AEAKEKIYL	Q9P2J5;B4DER1;B4DJ10	LARS	Leucine--tRNA ligase, cytoplasmic
NaN	NaN	25.6606	NaN	NaN	NaN	NaN	NaN	NaN	NaN	9	967.49746	0.017826	93.598	AEAKENPLP	Q9H7E2;Q9H7E2-2;Q9H7E2-3	TDRD3	Tudor domain-containing protein 3
23.7482	NaN	NaN	NaN	24.72161	NaN	NaN	NaN	NaN	NaN	11	1152.5299	0.00032099	144.1	AEAKESGPTTY	P01871-2;A0A075B6N9;P01871;P04220	IGHM	Ig mu chain C region;Ig mu heavy chain disease protein
NaN	NaN	30.63495	NaN	22.46057	NaN	NaN	NaN	NaN	NaN	9	1028.4815	0.0056198	121.8	AEAKFFTES	Q7KZF4	SND1	Staphylococcal nuclease domain-containing protein 1
NaN	NaN	NaN	NaN	20.27082	NaN	NaN	NaN	NaN	NaN	11	1320.7336	0.010505	79.148	AEAKKVMKRNF	Q13206;E9PIF2	DDX10	Probable ATP-dependent RNA helicase DDX10
NaN	NaN	NaN	NaN	26.13397	NaN	NaN	NaN	NaN	NaN	9	1081.5478	0.00072584	163.66	AEAKMLEKY	Q2NL82	TSR1	Pre-rRNA-processing protein TSR1 homolog
NaN	NaN	22.09516	NaN	NaN	NaN	NaN	NaN	NaN	NaN	9	912.49165	0.011056	105.2	AEAKPPTVT	Q5H8A4;E7EWV1;Q5H8A4-2;Q5H8A4-3;E7EM50;D6RFE8;Q5H8A4-5;Q5H8A4-4;D6R9J9;D6RD39	PIGG	GPI ethanolamine phosphate transferase 2
24.41841	NaN	NaN	NaN	NaN	NaN	NaN	NaN	NaN	NaN	11	1155.5673	0.012913	83.862	AEALAAAQQHF	O95347;O95347-2	SMC2	Structural maintenance of chromosomes protein 2
NaN	NaN	NaN	NaN	22.79313	NaN	NaN	NaN	NaN	NaN	9	972.50288	0.016143	83.948	AEALAAHKY	P07237;F5H8J2;H7BZ94;I3NI03;I3L3P5;I3L3U6;I3L0S0;I3L312;I3L514	P4HB	Protein disulfide-isomerase
NaN	NaN	26.34704	NaN	NaN	NaN	NaN	NaN	NaN	NaN	9	925.38513	0.013664	100.75	AEALAFSDC	Q15306;Q15306-2;F2Z3D5	IRF4	Interferon regulatory factor 4
NaN	NaN	NaN	NaN	23.91059	NaN	NaN	NaN	NaN	NaN	12	1252.5836	0.0046925	94.767	AEALAHGADVNW	Q15057;H7C3K3	ACAP2	Arf-GAP with coiled-coil, ANK repeat and PH domain-containing protein 2
23.38073	NaN	NaN	NaN	24.22971	NaN	NaN	NaN	NaN	NaN	9	1021.5193	0.00054686	143.39	AEALAQRTY	O43592;F8WDU6;F5GYW6	XPOT	Exportin-T
NaN	NaN	NaN	NaN	25.22703	NaN	NaN	NaN	NaN	NaN	9	937.52328	0.012739	102.51	AEALATHIL	Q9UKA4	AKAP11	A-kinase anchor protein 11
NaN	NaN	NaN	NaN	25.09965	NaN	NaN	NaN	NaN	NaN	9	1003.4611	0.0036307	109.02	AEALDKDGW	P33121;E7EPM6;P33121-2;P33121-3;B7Z3Z9;H0Y9U7	ACSL1	Long-chain-fatty-acid--CoA ligase 1
25.00877	NaN	NaN	NaN	NaN	NaN	NaN	NaN	NaN	NaN	10	1031.5288	9.70E-05	173.75	AEALGPLQSF	P50225;P50226;H3BNY7;H3BQX5;E9PKR8;E9PM76;E9PKW4;H3BRY5;P0DMM9-2;P0DMN0;P0DMM9;P0DMM9-3	SULT1A1;SULT1A2;SULT1A4;SULT1A3	Sulfotransferase 1A1;Sulfotransferase 1A2;Sulfotransferase;Sulfotransferase 1A3;Sulfotransferase 1A4
NaN	NaN	NaN	NaN	24.63915	NaN	NaN	NaN	NaN	NaN	9	967.45118	0.0028034	133.12	AEALHAHGY	A7E2V4;S4R3H3;S4R393;S4R410;A7E2V4-5;A7E2V4-3;A7E2V4-4;H7BZ52;A7E2V4-2;H0YCW2;S4R3B3;H7C453;S4R3U7	ZSWIM8	Zinc finger SWIM domain-containing protein 8
NaN	NaN	NaN	NaN	27.16106	NaN	NaN	NaN	NaN	NaN	9	1023.4873	0.0014188	148.27	AEALKENSY	P28289;Q5T7W3	TMOD1	Tropomodulin-1
23.05103	NaN	NaN	NaN	NaN	NaN	NaN	NaN	NaN	NaN	9	997.65357	0.0092059	110.76	AEALKKLIL	P33991	MCM4	DNA replication licensing factor MCM4
NaN	NaN	NaN	NaN	21.71536	NaN	NaN	NaN	NaN	NaN	9	1028.5866	0.0037214	128.87	AEALKQKEL	P55081	MFAP1	Microfibrillar-associated protein 1
NaN	NaN	NaN	NaN	NaN	NaN	NaN	NaN	NaN	NaN	11	1185.603	0.021587	77.192	AEALLSDLHAF	Q14761	PTPRCAP	Protein tyrosine phosphatase receptor type C-associated protein
29.34395	NaN	NaN	NaN	30.3078	NaN	NaN	NaN	NaN	NaN	9	941.5182	0.0010605	171.46	AEALPKQSV	P20290;D6RDG3;P20290-2	BTF3	Transcription factor BTF3
NaN	NaN	29.73943	NaN	NaN	NaN	NaN	NaN	NaN	NaN	9	841.45453	0.016536	115.46	AEALPSLAA	P33076;P33076-3	CIITA	MHC class II transactivator
NaN	NaN	NaN	NaN	22.83971	NaN	NaN	NaN	NaN	NaN	12	1234.6095	0.0048078	94.309	AEALPVSHGAHF	O43592	XPOT	Exportin-T
25.39336	NaN	NaN	NaN	NaN	NaN	NaN	NaN	NaN	NaN	9	997.62842	0.0048078	128.86	AEALRVVKI	P78332;E9PGM9;F8WCA5;P78332-2	RBM6	RNA-binding protein 6
NaN	NaN	NaN	NaN	27.69119	NaN	NaN	NaN	NaN	NaN	9	989.55795	0.0037843	128.58	AEALSKMKL	P33992;B1AHB1	MCM5	DNA replication licensing factor MCM5
NaN	NaN	NaN	NaN	25.0431	NaN	NaN	NaN	NaN	NaN	11	1177.6091	7.50E-10	205.32	AEALSQAVARY	Q92616	GCN1L1	Translational activator GCN1
NaN	NaN	NaN	NaN	23.20465	NaN	NaN	NaN	NaN	NaN	8	888.44537	0.035934	127.56	AEALSRGW	Q99640;A6NHV6;B4DZM6;Q99640-2;Q99640-3;Q99640-4	PKMYT1	Membrane-associated tyrosine- and threonine-specific cdc2-inhibitory kinase
NaN	NaN	NaN	NaN	26.54482	NaN	NaN	NaN	NaN	NaN	9	886.51238	0.0089939	111.61	AEALVSKGL	Q7KZF4	SND1	Staphylococcal nuclease domain-containing protein 1
23.86796	NaN	NaN	NaN	NaN	NaN	NaN	NaN	NaN	NaN	11	1242.6972	0.0037718	113.22	AEALVVEAKKW	P29122;H7BXT3;P29122-6;P29122-5;P29122-4;P29122-2;P29122-8;P29122-7	PCSK6	Proprotein convertase subtilisin/kexin type 6
NaN	NaN	NaN	NaN	22.66512	NaN	NaN	NaN	NaN	NaN	9	977.4892	0.036749	75.738	AEAMALPLY	Q7L8W6;H0YND7;Q7L8W6-2	DPH6	Diphthine--ammonia ligase
21.39473	NaN	NaN	NaN	22.78419	NaN	NaN	NaN	NaN	NaN	15	1434.631	2.58E-08	126.16	AEAMGSARGGAANSW	Q0VD83;Q0VD83-2;Q0VD83-3;Q0VD83-4	APOBR	Apolipoprotein B receptor
24.40659	NaN	NaN	NaN	NaN	NaN	NaN	NaN	NaN	NaN	9	1021.4539	0.0076	103.26	AEAMKGTEW	Q9Y490;Q9Y4G6;H0YMT1	TLN1;TLN2	Talin-1;Talin-2
NaN	NaN	NaN	NaN	25.31046	NaN	NaN	NaN	NaN	NaN	9	954.44807	0.0097734	101.43	AEAMKTSAF	Q8N3C0;Q8N3C0-4	ASCC3	Activating signal cointegrator 1 complex subunit 3
NaN	NaN	23.00113	NaN	NaN	NaN	NaN	NaN	NaN	NaN	11	1185.5778	0.0031635	120.77	AEANAFSVLQH	P22695;H3BSJ9;H3BRG4	UQCRC2	Cytochrome b-c1 complex subunit 2, mitochondrial
NaN	NaN	NaN	NaN	24.45557	NaN	NaN	NaN	NaN	NaN	9	1028.4927	0.0070047	117.3	AEANHFIDL	O15294;O15294-3;O15294-2;O15294-4	OGT	UDP-N-acetylglucosamine--peptide N-acetylglucosaminyltransferase 110 kDa subunit
NaN	NaN	NaN	NaN	25.9805	NaN	NaN	NaN	NaN	NaN	9	1016.5325	0.0017187	139.78	AEANLMKQL	P06239;Q573B4;P06239-3;E9PJ92;P06239-2	LCK	Tyrosine-protein kinase Lck
NaN	NaN	NaN	NaN	23.2764	NaN	NaN	NaN	NaN	NaN	10	1114.552	0.0013046	128.58	AEANRALAHY	Q9Y2R9;J3KSI8;J3QQS1;J3QLS3	MRPS7	28S ribosomal protein S7, mitochondrial
NaN	NaN	NaN	NaN	24.44847	NaN	NaN	NaN	NaN	NaN	9	975.50592	0.0065094	118.91	AEANVMKTL	P08631;A8K4G3;H0Y3C5;J3KPD6;P08631-3;P08631-2;P08631-4	HCK	Tyrosine-protein kinase HCK
25.92895	NaN	NaN	NaN	NaN	NaN	NaN	NaN	NaN	NaN	10	1001.5294	0.01557	96.342	AEAPAAGIRF	O15061;H0YL34;C9JIE4;A0A075B7B1;O15061-2	SYNM	Synemin
NaN	NaN	NaN	NaN	25.88744	NaN	NaN	NaN	NaN	NaN	9	795.41267	0.010814	137.59	AEAPAGPAL	Q53F19	C17orf85	Uncharacterized protein C17orf85
NaN	NaN	22.55049	NaN	NaN	NaN	NaN	NaN	NaN	NaN	9	809.39193	0.00033268	171.08	AEAPASPAP	O43524	FOXO3	Forkhead box protein O3
NaN	NaN	NaN	NaN	25.2252	NaN	NaN	NaN	NaN	NaN	9	969.41921	0.003778	133.68	AEAPGDPQW	Q8IV04;E9PSB7;Q8IV04-2	TBC1D10C	Carabin
NaN	NaN	NaN	NaN	24.8412	NaN	NaN	NaN	NaN	NaN	9	976.45018	0.018268	92.838	AEAPGEQLY	Q9UFG5;K7ER12;E7EP72;Q9UFG5-2;K7EK56	C19orf25	UPF0449 protein C19orf25
NaN	NaN	NaN	NaN	23.68549	NaN	NaN	NaN	NaN	NaN	9	873.39022	0.039662	89.369	AEAPGGELM	P61599;A8MZB2;P61599-2	NAA20	N-alpha-acetyltransferase 20
NaN	NaN	NaN	NaN	24.52055	NaN	NaN	NaN	NaN	NaN	11	1093.475	0.041184	64.064	AEAPGGELMGY	P61599;A8MZB2;P61599-2	NAA20	N-alpha-acetyltransferase 20
NaN	NaN	NaN	NaN	23.8674	NaN	NaN	NaN	NaN	NaN	9	972.50288	0.0033154	117.7	AEAPGKKSW	Q5H9E4	SLC25A53	Solute carrier family 25 member 53
NaN	NaN	NaN	NaN	22.96005	NaN	NaN	NaN	NaN	NaN	9	839.38474	0.019345	89.427	AEAPGPPAM	H0Y4G9	MYD88
NaN	NaN	24.97561	NaN	NaN	NaN	NaN	NaN	NaN	NaN	9	956.49673	0.0094877	95.775	AEAPKFPTP	Q8TB22;Q8TB22-4;Q8TB22-3;Q8TB22-2;H0Y9M1	SPATA20	Spermatogenesis-associated protein 20
24.24903	NaN	NaN	NaN	NaN	NaN	NaN	NaN	NaN	NaN	9	1003.5087	0.014195	100.02	AEAPLRGQY	Q8NBR6;H0YM15;J3KNL7;Q8NBR6-2	FAM63B	Protein FAM63B
NaN	NaN	24.50809	NaN	NaN	NaN	NaN	NaN	NaN	NaN	9	869.41306	0.017847	114.43	AEAPPGVET	P53990;P53990-2;P53990-4;P53990-5;H3BMU1;H3BUI0;P53990-3;J3KR23;P53990-6	IST1	IST1 homolog
NaN	NaN	22.61531	NaN	NaN	NaN	NaN	NaN	NaN	NaN	9	871.44397	0.014962	98.523	AEAPPPPPP	Q8NEP3;Q8NEP3-2	DNAAF1	Dynein assembly factor 1, axonemal
NaN	NaN	NaN	NaN	25.67061	NaN	NaN	NaN	NaN	NaN	10	1155.6037	0.012551	99.815	AEAPPPQKRY	Q9UBP6;F8VSD9;H0YHX0;Q9UBP6-2	METTL1	tRNA (guanine-N(7)-)-methyltransferase
NaN	NaN	NaN	NaN	23.242	NaN	NaN	NaN	NaN	NaN	11	1318.667	7.90E-05	86.898	AEAPPPQKRYY	Q9UBP6;F8VSD9;H0YHX0;Q9UBP6-2	METTL1	tRNA (guanine-N(7)-)-methyltransferase
NaN	NaN	27.29632	NaN	NaN	NaN	NaN	NaN	NaN	NaN	9	865.45453	0.0026574	133.79	AEAPPPSVV	Q92841;H3BLZ8	DDX17	Probable ATP-dependent RNA helicase DDX17
NaN	NaN	24.0857	NaN	NaN	NaN	NaN	NaN	NaN	NaN	9	837.42323	0.0075715	107.01	AEAPPSVAP	Q9P219;Q9P219-3;Q9P219-2	CCDC88C	Protein Daple
NaN	NaN	26.4156	NaN	NaN	NaN	NaN	NaN	NaN	NaN	9	951.51378	0.0014145	130.75	AEAPQLRPA	Q63ZY3;Q63ZY3-2;Q63ZY3-3	KANK2	KN motif and ankyrin repeat domain-containing protein 2
27.08727	NaN	NaN	NaN	27.2674	NaN	NaN	NaN	NaN	NaN	9	1018.5084	0.0067245	118.21	AEAPRLAEY	Q15020;F8VV04;B7ZKM0;Q15020-2	SART3	Squamous cell carcinoma antigen recognized by T-cells 3
24.34712	NaN	NaN	NaN	23.59548	NaN	NaN	NaN	NaN	NaN	9	969.52434	0.0016963	140.35	AEAPSQVRL	Q9P2E5;G5E9W2;Q9P2E5-2	CHPF2	Chondroitin sulfate glucuronyltransferase
NaN	NaN	NaN	NaN	22.04787	NaN	NaN	NaN	NaN	NaN	9	905.44945	0.044949	85.265	AEAPTALSF	B0QY34	CSNK1E
NaN	NaN	23.50924	NaN	NaN	NaN	NaN	NaN	NaN	NaN	9	851.43888	0.0042817	126.28	AEAPVPATP	Q7L311	ARMCX2	Armadillo repeat-containing X-linked protein 2
27.37299	NaN	NaN	NaN	23.89828	NaN	NaN	NaN	NaN	NaN	9	987.45493	0.011833	122.74	AEAPVPEEF	Q6ICB4;B1AHR3	FAM109B	Sesquipedalian-2
NaN	NaN	NaN	NaN	24.93457	NaN	NaN	NaN	NaN	NaN	9	992.48148	0.029984	73.157	AEAQELLGY	Q8TAE8	GADD45GIP1	Growth arrest and DNA damage-inducible proteins-interacting protein 1
NaN	NaN	NaN	NaN	22.32667	NaN	NaN	NaN	NaN	NaN	9	1006.4971	0.031335	78.77	AEAQLAYEL	Q14254;J3QLD9;E7EMK3;K7EKW9	FLOT2	Flotillin-2
NaN	NaN	22.95259	NaN	NaN	NaN	NaN	NaN	NaN	NaN	10	1145.6193	0.001278	128.81	AEAQLRFIQA	Q86UX7;Q86UX7-2	FERMT3	Fermitin family homolog 3
25.91243	NaN	NaN	NaN	NaN	NaN	NaN	NaN	NaN	NaN	11	1331.6986	0.00034042	168.05	AEAQLRFIQAW	Q86UX7;Q86UX7-2	FERMT3	Fermitin family homolog 3
NaN	NaN	NaN	NaN	22.88444	NaN	NaN	NaN	NaN	NaN	11	1328.6949	0.0050147	107.06	AEAQLRTQRAW	Q2VPK5;H3BSW6;Q2VPK5-3	CTU2	Cytoplasmic tRNA 2-thiolation protein 2
NaN	NaN	NaN	NaN	24.34361	NaN	NaN	NaN	NaN	NaN	9	960.45526	0.013691	100.71	AEAQPLEGF	Q86TB3	ALPK2	Alpha-protein kinase 2
NaN	NaN	26.21806	NaN	NaN	NaN	NaN	NaN	NaN	NaN	9	914.45315	0.0091256	99.799	AEAQPMAVV	P29590-3;P29590-8;P29590-4;P29590-2;P29590-5;P29590-9;H3BT29;H3BVD2;P29590	PML	Protein PML
22.87083	NaN	NaN	NaN	24.16584	NaN	NaN	NaN	NaN	NaN	12	1263.5884	0.0055619	91.313	AEAQPPSHPPSF	M0R150;Q6ZSZ5;Q6ZSZ5-2;M0QZS0	ARHGEF18	Rho guanine nucleotide exchange factor 18
NaN	NaN	NaN	NaN	22.85872	NaN	NaN	NaN	NaN	NaN	10	1112.5251	2.99E-05	120.27	AEAQPVHQAY	Q9UQR1;G5E9X2;Q9UQR1-2	ZNF148	Zinc finger protein 148
NaN	NaN	NaN	NaN	25.74103	NaN	NaN	NaN	NaN	NaN	9	985.54441	0.0038832	128.12	AEAQQLITI	P53621;P53621-2	COPA	Coatomer subunit alpha;Xenin;Proxenin
NaN	NaN	NaN	NaN	22.05321	NaN	NaN	NaN	NaN	NaN	9	1078.5342	0.053896	53.965	AEAQRFARM	Q9H0S4;Q9H0S4-2	DDX47	Probable ATP-dependent RNA helicase DDX47
NaN	NaN	23.04498	NaN	NaN	NaN	NaN	NaN	NaN	NaN	9	939.50255	0.010567	107.79	AEAQVTPKP	Q9H9A7	RMI1	RecQ-mediated genome instability protein 1
NaN	NaN	NaN	NaN	22.11073	NaN	NaN	NaN	NaN	NaN	11	1260.6357	0.029601	67.385	AEARAEARTRM	Q9Y5V3;Q9Y5V3-2	MAGED1	Melanoma-associated antigen D1
NaN	NaN	23.27284	NaN	NaN	NaN	NaN	NaN	NaN	NaN	9	952.45488	0.014245	81.915	AEARAPHVC	Q9UGQ3;Q9UGQ3-2	SLC2A6	Solute carrier family 2, facilitated glucose transporter member 6
NaN	NaN	NaN	NaN	23.78207	NaN	NaN	NaN	NaN	NaN	11	1248.6463	0.0048251	96.067	AEAREKAAKEF	P26640;H0Y426	VARS	Valine--tRNA ligase
22.71272	NaN	NaN	NaN	NaN	NaN	NaN	NaN	NaN	NaN	9	993.49919	0.023197	75.509	AEARHNPSI	Q9NV58;Q9NV58-3;Q9NV58-2	RNF19A	E3 ubiquitin-protein ligase RNF19A
NaN	NaN	NaN	NaN	24.68341	NaN	NaN	NaN	NaN	NaN	9	984.53524	0.0030156	132.13	AEARINAQL	Q8WVC6;K7ESP4	DCAKD	Dephospho-CoA kinase domain-containing protein
NaN	NaN	NaN	NaN	24.46399	NaN	NaN	NaN	NaN	NaN	9	997.62842	0.0058687	120.99	AEARLVVKL	Q9NPQ8;Q9NPQ8-4;Q9NPQ8-3;Q9NPQ8-2;E9PI04;H0YEN0;E9PMP0;E9PSI0	RIC8A	Synembryn-A
NaN	NaN	NaN	NaN	23.57831	NaN	NaN	NaN	NaN	NaN	10	989.49304	0.034603	77.288	AEARPGATAF	Q96C34;Q96C34-2;K7EQS2	RUNDC1	RUN domain-containing protein 1
NaN	NaN	NaN	NaN	22.49478	NaN	NaN	NaN	NaN	NaN	9	1003.5233	0.060022	65.156	AEARTRMGI	Q9Y5V3;Q9Y5V3-2	MAGED1	Melanoma-associated antigen D1
NaN	NaN	NaN	NaN	21.67625	NaN	NaN	NaN	NaN	NaN	9	1008.5352	0.030099	79.986	AEARVVVEH	Q96FN9	DTD2	Probable D-tyrosyl-tRNA(Tyr) deacylase 2
NaN	NaN	NaN	NaN	24.57063	NaN	NaN	NaN	NaN	NaN	9	951.45493	0.048734	81.297	AEASAIVEY	Q15397	KIAA0020	Pumilio domain-containing protein KIAA0020
NaN	NaN	NaN	NaN	20.46214	NaN	NaN	NaN	NaN	NaN	9	937.43928	0.04222	73.039	AEASEATLF	Q03933;Q03933-2	HSF2	Heat shock factor protein 2
NaN	NaN	NaN	NaN	22.6964	NaN	NaN	NaN	NaN	NaN	12	1287.5619	0.022134	69.721	AEASGDFISTQY	Q9NYB0	TERF2IP	Telomeric repeat-binding factor 2-interacting protein 1
25.08992	NaN	NaN	NaN	NaN	NaN	NaN	NaN	NaN	NaN	9	1018.4832	0.007918	114.97	AEASHVSRY	Q86XL3;Q86XL3-2;F5H6J0	ANKLE2	Ankyrin repeat and LEM domain-containing protein 2
23.33244	NaN	NaN	NaN	28.26495	NaN	NaN	NaN	NaN	NaN	9	948.49502	0.0011299	154.49	AEASMISKL	Q13616	CUL1	Cullin-1
22.23716	NaN	NaN	NaN	25.25252	NaN	NaN	NaN	NaN	NaN	9	887.42363	0.001592	123.72	AEASVDPSL	Q9NQZ2	UTP3	Something about silencing protein 10
NaN	NaN	NaN	NaN	22.67003	NaN	NaN	NaN	NaN	NaN	11	1160.535	0.0048489	94.409	AEASVDPSLSW	Q9NQZ2	UTP3	Something about silencing protein 10
NaN	NaN	NaN	NaN	26.87748	NaN	NaN	NaN	NaN	NaN	9	948.45863	0.020221	104.37	AEASVMTQL	P41240	CSK	Tyrosine-protein kinase CSK
21.43797	NaN	NaN	NaN	NaN	NaN	NaN	NaN	NaN	NaN	10	1024.5553	0.018702	93.649	AEATALVHTL	O43824	GTPBP6	Putative GTP-binding protein 6
NaN	NaN	NaN	NaN	21.86676	NaN	NaN	NaN	NaN	NaN	10	941.52943	0.028295	81.95	AEAVAGGRVL	Q9UBT2;K7EPL2;U3KQ55;K7ES38	UBA2	SUMO-activating enzyme subunit 2
NaN	NaN	27.58714	NaN	NaN	NaN	NaN	NaN	NaN	NaN	9	950.55492	0.019513	90.696	AEAVLKHIA	A0AVT1;A0AVT1-4;A0AVT1-3	UBA6	Ubiquitin-like modifier-activating enzyme 6
NaN	NaN	NaN	NaN	21.89663	NaN	NaN	NaN	NaN	NaN	10	1220.5786	0.014208	97.472	AEAVQERQQY	Q8N6R0;Q8N6R0-4;Q8N6R0-3;Q8N6R0-2	METTL13	Methyltransferase-like protein 13
NaN	NaN	NaN	NaN	24.15275	NaN	NaN	NaN	NaN	NaN	12	1477.695	0.0022635	114.72	AEAVQERQQYAW	Q8N6R0;Q8N6R0-4;Q8N6R0-3;Q8N6R0-2	METTL13	Methyltransferase-like protein 13
24.04066	NaN	NaN	NaN	25.13422	NaN	NaN	NaN	NaN	NaN	9	1061.5869	0.0076987	115.71	AEAVQRLLY	Q5T447	HECTD3	E3 ubiquitin-protein ligase HECTD3
NaN	NaN	NaN	NaN	24.33194	NaN	NaN	NaN	NaN	NaN	8	918.45593	0.038793	136.8	AEAVSTRW	Q15545;Q5H9L4;Q5H9L4-3;Q5H9L4-2	TAF7;TAF7L	Transcription initiation factor TFIID subunit 7;Transcription initiation factor TFIID subunit 7-like
NaN	NaN	NaN	NaN	24.37232	NaN	NaN	NaN	NaN	NaN	9	1006.5699	0.030951	79.148	AEAVTLIKY	Q49AG3	ZBED5	Zinc finger BED domain-containing protein 5
NaN	NaN	NaN	NaN	23.41364	NaN	NaN	NaN	NaN	NaN	12	1370.767	0.0049446	93.766	AEAVTRAKQIVW	P00558;P00558-2	PGK1	Phosphoglycerate kinase 1
NaN	NaN	NaN	NaN	26.36953	NaN	NaN	NaN	NaN	NaN	9	1080.524	0.0065386	118.81	AEAYGKKEW	Q5TFE4;Q5TFE4-2;Q5QPD0;H0Y6C1	NT5DC1	5-nucleotidase domain-containing protein 1
NaN	NaN	NaN	NaN	27.57586	NaN	NaN	NaN	NaN	NaN	9	977.55458	0.0093292	110.79	AEAYLGKKV	P11021	HSPA5	78 kDa glucose-regulated protein
NaN	NaN	NaN	NaN	24.72775	NaN	NaN	NaN	NaN	NaN	9	950.5073	0.012107	104.05	AEAYLGKTV	P11142;P11142-2;E9PN89;E9PK54;E9PLF4;E9PI65;E9PQQ4;E9PQK7	HSPA8	Heat shock cognate 71 kDa protein
23.38369	NaN	NaN	NaN	25.66606	NaN	NaN	NaN	NaN	NaN	10	1192.5513	0.00041281	145.23	AEAYVHVNQY	P53618	COPB1	Coatomer subunit beta
NaN	NaN	NaN	NaN	24.26363	NaN	NaN	NaN	NaN	NaN	9	1091.503	0.030604	79.489	AECDRRTEL	Q9NQ29;B8ZZ10;A8MYV2;Q9NQ29-2;Q9NQ29-3;B8ZZ09	LUC7L	Putative RNA-binding protein Luc7-like 1
NaN	NaN	26.06741	NaN	NaN	NaN	NaN	NaN	NaN	NaN	9	910.3967	0.0060708	141.93	AECGAFRTG	P26010;P26010-2	ITGB7	Integrin beta-7
NaN	NaN	26.66655	NaN	NaN	NaN	NaN	NaN	NaN	NaN	10	1007.4495	0.00065353	134.26	AECGAFRTGP	P26010;P26010-2	ITGB7	Integrin beta-7
NaN	NaN	NaN	NaN	25.44237	NaN	NaN	NaN	NaN	NaN	9	973.4175	0.013663	103.87	AECGPQQEL	Q9BTE3;Q9BTE3-2	MCMBP	Mini-chromosome maintenance complex-binding protein
NaN	NaN	NaN	NaN	23.56038	NaN	NaN	NaN	NaN	NaN	9	966.48445	0.022703	87.258	AECLKALGY	Q9Y5Q9	GTF3C3	General transcription factor 3C polypeptide 3
NaN	NaN	NaN	NaN	25.38176	NaN	NaN	NaN	NaN	NaN	9	1006.4542	0.016409	96.034	AECPARVDF	Q8N0W3;Q8N0W3-2;J3KSP6;J3KTP6	FUK	L-fucose kinase
NaN	NaN	23.88306	NaN	NaN	NaN	NaN	NaN	NaN	NaN	9	914.38038	0.0087878	131.03	AECPNPSTP	O94804	STK10	Serine/threonine-protein kinase 10
NaN	NaN	27.47329	NaN	NaN	NaN	NaN	NaN	NaN	NaN	9	993.4702	0.0017504	138.98	AECPPPRQP	Q6EEV4;Q6EEV4-2	POLR2M	DNA-directed RNA polymerase II subunit GRINL1A, isoforms 4/5
NaN	NaN	21.19123	NaN	NaN	NaN	NaN	NaN	NaN	NaN	12	1289.6187	0.0090319	80.014	AECPPPRQPQPA	Q6EEV4;Q6EEV4-2	POLR2M	DNA-directed RNA polymerase II subunit GRINL1A, isoforms 4/5
NaN	NaN	NaN	NaN	22.24193	NaN	NaN	NaN	NaN	NaN	9	1148.5073	0.0086796	93.267	AECPQPWRY	Q9H0H3	KLHL25	Kelch-like protein 25
NaN	NaN	NaN	NaN	25.21427	NaN	NaN	NaN	NaN	NaN	10	1174.6016	0.001821	125.17	AECQENLKKL	Q9C0F1;Q9C0F1-2	CEP44	Centrosomal protein of 44 kDa
NaN	NaN	NaN	NaN	23.71858	NaN	NaN	NaN	NaN	NaN	11	1209.5084	0.016435	74.962	AECRPAASENY	P13984	GTF2F2	General transcription factor IIF subunit 2
NaN	NaN	NaN	NaN	23.80519	NaN	NaN	NaN	NaN	NaN	11	1458.5874	0.0028711	121.68	AECYYPERNEW	Q14145;K7EQX2	KEAP1	Kelch-like ECH-associated protein 1
23.03492	NaN	NaN	NaN	23.46936	NaN	NaN	NaN	NaN	NaN	11	1337.6476	0.0044578	116.75	AEDAIRNLHHY	Q9BQ04;E9PLB0;E9PM61;D6R9K7;U3KQD5;J3QRR5;Q9BWF3-3;Q9BWF3-4;Q9BWF3-2;Q9BWF3;E9PB51	RBM4B;RBM4	RNA-binding protein 4B;RNA-binding protein 4
25.94608	NaN	NaN	NaN	27.15663	NaN	NaN	NaN	NaN	NaN	12	1466.7266	1.30E-19	184.98	AEDALHNLDRKW	O75494;O75494-3;O75494-4;Q5JRI1;O75494-5;O75494-6;O75494-2	SRSF10	Serine/arginine-rich splicing factor 10
NaN	NaN	NaN	NaN	27.74143	NaN	NaN	NaN	NaN	NaN	9	1130.5066	0.0051852	143.89	AEDAMRLYY	P36954	POLR2I	DNA-directed RNA polymerase II subunit RPB9
27.58426	NaN	NaN	NaN	NaN	NaN	NaN	NaN	NaN	NaN	9	1056.5604	0.013438	101.65	AEDAPWKKI	P21333;P21333-2;Q5HY54;F8WE98;Q14315;Q14315-2;O75369;O75369-8;O75369-6;O75369-3;O75369-2;O75369-9;O75369-5;O75369-4	FLNA;FLNC;FLNB	Filamin-A;Filamin-C;Filamin-B
NaN	NaN	NaN	NaN	23.77143	NaN	NaN	NaN	NaN	NaN	12	1297.6303	0.0024113	113.93	AEDASTLIVGHW	Q9H967	WDR76	WD repeat-containing protein 76
NaN	NaN	NaN	NaN	23.61549	NaN	NaN	NaN	NaN	NaN	11	1244.5673	2.02E-06	169.52	AEDAYTSRLGY	O75153;K7EIG1;I3L2B0	CLUH	Clustered mitochondria protein homolog
NaN	NaN	NaN	NaN	26.89446	NaN	NaN	NaN	NaN	NaN	9	1063.555	0.023069	86.898	AEDDFKKVL	Q13217	DNAJC3	DnaJ homolog subfamily C member 3
NaN	NaN	NaN	NaN	24.89385	NaN	NaN	NaN	NaN	NaN	9	1106.4993	0.010807	107.21	AEDDIRQNF	Q9UBU7	DBF4	Protein DBF4 homolog A
NaN	NaN	NaN	NaN	24.38654	NaN	NaN	NaN	NaN	NaN	9	1131.4945	0.019765	90.263	AEDDRHYNI	Q96BN8;H0Y9T0	OTULIN	Ubiquitin thioesterase otulin
25.31323	NaN	NaN	NaN	NaN	NaN	NaN	NaN	NaN	NaN	10	1229.5677	1.67E-05	152.27	AEDEDLRVHF	P12956;B1AHC9;P12956-2;F5H1I8	XRCC6	X-ray repair cross-complementing protein 6
NaN	NaN	NaN	NaN	26.3217	NaN	NaN	NaN	NaN	NaN	10	1208.5673	0.0013113	128.52	AEDEEGYRKL	P51532;P51532-5;P51532-2;P51532-3;P51532-4;P51531;P51531-2;F6VDE0	SMARCA4;SMARCA2	Transcription activator BRG1;Probable global transcription activator SNF2L2
28.43548	NaN	NaN	NaN	28.2385	NaN	NaN	NaN	NaN	NaN	11	1264.6048	4.90E-27	239.55	AEDEGVSQRKF	O00299	CLIC1	Chloride intracellular channel protein 1
25.02028	NaN	NaN	NaN	27.15528	NaN	NaN	NaN	NaN	NaN	9	1155.5197	0.00059335	166.16	AEDELFNRY	P57740;P57740-2;P57740-3	NUP107	Nuclear pore complex protein Nup107
25.208	NaN	NaN	NaN	27.60682	NaN	NaN	NaN	NaN	NaN	11	1193.5564	0.00034003	148.52	AEDENGKIVGY	P41227;F8W808;A8MWP7;P41227-2	NAA10	N-alpha-acetyltransferase 10
NaN	NaN	24.92533	NaN	NaN	NaN	NaN	NaN	NaN	NaN	9	921.40798	0.017597	116.11	AEDEPPAPP	Q5VY09	IER5	Immediate early response gene 5 protein
NaN	NaN	NaN	NaN	26.15705	NaN	NaN	NaN	NaN	NaN	9	1070.4557	0.023844	86.136	AEDFQIEGY	P04818;P04818-3;P04818-2	TYMS	Thymidylate synthase
NaN	NaN	NaN	NaN	22.66203	NaN	NaN	NaN	NaN	NaN	9	1033.5556	0.046538	72.928	AEDGKVRIF	Q7Z5U6;C9JJZ8;C9JBE7	WDR53	WD repeat-containing protein 53
25.6964	NaN	NaN	NaN	27.15412	NaN	NaN	NaN	NaN	NaN	9	1060.4825	0.0014188	147.41	AEDGLKHEY	P21127;Q9UQ88;Q5QPR3;Q9UQ88-4;P21127-8;Q9UQ88-3;Q9UQ88-2;P21127-3;P21127-2;P21127-9;Q5QPR4;J3QR29;J3QKR5;J3QR44;P21127-6;P21127-12;J3KTL7;Q9UQ88-5;Q9UQ88-10;P21127-4;P21127-5;P21127-10;Q9UQ88-8	CDK11B;CDK11A	Cyclin-dependent kinase 11B;Cyclin-dependent kinase 11A
NaN	NaN	NaN	NaN	23.99343	NaN	NaN	NaN	NaN	NaN	9	992.45632	0.014284	99.688	AEDGPTTRF	Q9UBR1	UPB1	Beta-ureidopropionase
25.00777	NaN	NaN	NaN	30.68311	NaN	NaN	NaN	NaN	NaN	10	1161.6758	0.0013018	157.24	AEDIAKIKKF	P25205;B4DWW4;J3KQ69	MCM3	DNA replication licensing factor MCM3
NaN	NaN	NaN	NaN	23.6781	NaN	NaN	NaN	NaN	NaN	10	1203.5156	0.0033947	120.06	AEDIQGDDRW	P68402;P68402-4;P68402-3;P68402-2	PAFAH1B2	Platelet-activating factor acetylhydrolase IB subunit beta
NaN	NaN	NaN	NaN	23.36746	NaN	NaN	NaN	NaN	NaN	9	958.46074	0.01421	99.815	AEDKDTPAL	Q7Z6Z7;Q7Z6Z7-2;Q7Z6Z7-3	HUWE1	E3 ubiquitin-protein ligase HUWE1
30.32661	NaN	25.73926	NaN	29.95961	NaN	NaN	NaN	NaN	NaN	10	1270.6194	2.17E-09	213.81	AEDKENYKKF	P08238;P07900;P07900-2	HSP90AB1;HSP90AA1	Heat shock protein HSP 90-beta;Heat shock protein HSP 90-alpha
26.89538	NaN	NaN	NaN	29.31209	NaN	NaN	NaN	NaN	NaN	11	1433.6827	1.35E-09	202.05	AEDKENYKKFY	P08238;P07900;P07900-2	HSP90AB1;HSP90AA1	Heat shock protein HSP 90-beta;Heat shock protein HSP 90-alpha
NaN	NaN	NaN	NaN	23.79897	NaN	NaN	NaN	NaN	NaN	9	1115.5611	0.02284	87.123	AEDKHKELF	P55263;P55263-3;P55263-2	ADK	Adenosine kinase
NaN	NaN	NaN	NaN	20.81417	NaN	NaN	NaN	NaN	NaN	9	1009.5556	0.059752	65.224	AEDKKGHLI	Q13510;Q13510-2;Q13510-3	ASAH1	Acid ceramidase;Acid ceramidase subunit alpha;Acid ceramidase subunit beta
NaN	NaN	NaN	NaN	23.0703	NaN	NaN	NaN	NaN	NaN	9	1099.5444	0.019475	90.761	AEDKMTHRI	O95872;F6QYZ9	GPANK1	G patch domain and ankyrin repeat-containing protein 1
26.39953	NaN	NaN	NaN	26.70108	NaN	NaN	NaN	NaN	NaN	9	1026.5458	0.0048078	128.86	AEDKPRAQL	P55199;U3KQ90	ELL	RNA polymerase II elongation factor ELL
NaN	NaN	NaN	NaN	24.08117	NaN	NaN	NaN	NaN	NaN	10	1220.5714	0.0055079	113.44	AEDKPYAELW	P34949;H3BPP3;H3BP57;H3BT48;H3BUZ9;H3BPB8;H3BU66;H3BPM5;H3BQX0;H3BT46;H3BMZ9;P34949-2;H3BPU7;H3BUG1	MPI	Mannose-6-phosphate isomerase
24.81893	NaN	NaN	NaN	NaN	NaN	NaN	NaN	NaN	NaN	9	1087.5986	0.02297	86.882	AEDKRTQKL	Q14012	CAMK1	Calcium/calmodulin-dependent protein kinase type 1
23.82415	NaN	NaN	NaN	27.72325	NaN	NaN	NaN	NaN	NaN	10	1308.6575	0.00053529	139.32	AEDKSWRVRY	P30153;B3KQV6;C9J9C1;P30154;P30154-2;P30154-4;P30154-3;P30154-5	PPP2R1A;PPP2R1B	Serine/threonine-protein phosphatase 2A 65 kDa regulatory subunit A alpha isoform;Serine/threonine-protein phosphatase 2A 65 kDa regulatory subunit A beta isoform
NaN	NaN	NaN	NaN	23.52576	NaN	NaN	NaN	NaN	NaN	10	1203.5673	0.018723	91.087	AEDLFPGHRY	O75427	LRCH4	Leucine-rich repeat and calponin homology domain-containing protein 4
23.57542	NaN	NaN	NaN	22.18174	NaN	NaN	NaN	NaN	NaN	10	1152.5411	0.012264	99.343	AEDLNSRVSY	Q9Y3Q3	TMED3	Transmembrane emp24 domain-containing protein 3
24.59909	NaN	NaN	NaN	24.47994	NaN	NaN	NaN	NaN	NaN	11	1338.6204	0.0010528	132.32	AEDLNSRVSYW	Q9Y3Q3	TMED3	Transmembrane emp24 domain-containing protein 3
24.45362	NaN	NaN	NaN	25.61656	NaN	NaN	NaN	NaN	NaN	10	1150.5619	0.0018398	146.48	AEDLNTRVAY	Q9Y3B3;Q86XR7-2;Q9Y3B3-2	TMED7	Transmembrane emp24 domain-containing protein 7
24.09756	NaN	NaN	NaN	22.79529	NaN	NaN	NaN	NaN	NaN	11	1336.6412	0.0010173	140.48	AEDLNTRVAYW	Q9Y3B3;Q86XR7-2	TMED7	Transmembrane emp24 domain-containing protein 7
25.68219	NaN	NaN	NaN	28.57326	NaN	NaN	NaN	NaN	NaN	10	1187.5935	0.0027141	146.79	AEDLRAKAEW	Q9H7D7;Q9H7D7-2;C9JCS7	WDR26	WD repeat-containing protein 26
24.71902	NaN	NaN	NaN	NaN	NaN	NaN	NaN	NaN	NaN	9	1089.5931	0.014195	100.02	AEDLRALRF	Q13258	PTGDR	Prostaglandin D2 receptor
27.50521	NaN	NaN	NaN	28.6173	NaN	NaN	NaN	NaN	NaN	9	1036.5441	0.0010358	137.05	AEDLVVTKY	Q9UQ80;F8VR77	PA2G4	Proliferation-associated protein 2G4
24.94771	NaN	NaN	NaN	29.61767	NaN	NaN	NaN	NaN	NaN	11	1340.6282	3.42E-14	219.33	AEDMETKIKNY	P14854;K7EQD3	COX6B1	Cytochrome c oxidase subunit 6B1
NaN	NaN	NaN	NaN	26.6345	NaN	NaN	NaN	NaN	NaN	9	1058.4226	0.0078972	128.38	AEDMTSKDY	Q99873;H7C2I1;Q99873-3;Q99873-2;Q99873-4;H0YDE4;E9PMW9;E9PI83;E9PMZ2	PRMT1	Protein arginine N-methyltransferase 1
NaN	NaN	NaN	NaN	27.22306	NaN	NaN	NaN	NaN	NaN	10	1221.486	0.00042307	136.27	AEDMTSKDYY	Q99873;H7C2I1;Q99873-3;Q99873-2;Q99873-4;H0YDE4;E9PMW9;E9PI83;E9PMZ2	PRMT1	Protein arginine N-methyltransferase 1
NaN	NaN	23.50918	NaN	NaN	NaN	NaN	NaN	NaN	NaN	9	825.38685	0.0069058	117.62	AEDPGPAVA	P48960;P48960-2;P48960-3	CD97	CD97 antigen;CD97 antigen subunit alpha;CD97 antigen subunit beta
25.69483	NaN	NaN	NaN	23.65031	NaN	NaN	NaN	NaN	NaN	10	1034.5397	0.005402	152.31	AEDPLGAIHL	P08567	PLEK	Pleckstrin
NaN	NaN	NaN	NaN	23.77876	NaN	NaN	NaN	NaN	NaN	9	970.49713	0.012923	102.07	AEDPLVQSL	P48449-3;P48449;P48449-2;C9J315	LSS	Lanosterol synthase
24.19569	NaN	NaN	NaN	23.89735	NaN	NaN	NaN	NaN	NaN	11	1281.599	0.0047937	106.4	AEDPNLNQPVW	Q5VT06;H0Y7F7;Q5T2X4	CEP350	Centrosome-associated protein 350
NaN	NaN	NaN	NaN	25.885	NaN	NaN	NaN	NaN	NaN	10	1199.5571	0.016197	94.66	AEDPSLERHF	Q8NBT0-2;Q8NBT0	POC1A	POC1 centriolar protein homolog A
23.46526	NaN	NaN	NaN	24.01197	NaN	NaN	NaN	NaN	NaN	9	1082.4781	0.010567	107.79	AEDQLHHSF	Q4G148;Q4G148-2	GXYLT1	Glucoside xylosyltransferase 1
22.23462	NaN	NaN	NaN	NaN	NaN	NaN	NaN	NaN	NaN	11	1298.7095	0.019944	77.74	AEDRALVRALW	P09105	HBQ1	Hemoglobin subunit theta-1
NaN	NaN	NaN	NaN	22.7436	NaN	NaN	NaN	NaN	NaN	10	1206.6245	0.010769	102.52	AEDRELLKAY	Q9H6S0;D6RA70	YTHDC2	Probable ATP-dependent RNA helicase YTHDC2
NaN	NaN	23.37159	NaN	NaN	NaN	NaN	NaN	NaN	NaN	9	1057.5516	0.014118	99.973	AEDRERLVA	Q9BTZ2;Q6PKH6;F6TD35;H0YN69;D3YTE6;Q9BTZ2-8;Q6PKH6-2;Q9BTZ2-4;Q9BTZ2-5;F5H660;F5GWZ1;E9PFL3;Q9BTZ2-3;Q9BTZ2-7;Q9BTZ2-2	DHRS4;DHRS4L2	Dehydrogenase/reductase SDR family member 4;Dehydrogenase/reductase SDR family member 4-like 2
NaN	NaN	NaN	NaN	21.12509	NaN	NaN	NaN	NaN	NaN	9	1216.5949	0.012314	103.55	AEDRRKEQW	Q86W56;Q86W56-3;Q86W56-2	PARG	Poly(ADP-ribose) glycohydrolase
23.86079	NaN	NaN	NaN	NaN	NaN	NaN	NaN	NaN	NaN	10	1137.5666	0.020774	90.05	AEDSARTLLY	Q8N3Y1;Q8N3Y1-2	FBXW8	F-box/WD repeat-containing protein 8
23.89787	NaN	NaN	NaN	NaN	NaN	NaN	NaN	NaN	NaN	10	1178.5428	0.00049662	141.91	AEDSNTHRHL	P14868;P14868-2	DARS	Aspartate--tRNA ligase, cytoplasmic
NaN	NaN	NaN	NaN	23.0431	NaN	NaN	NaN	NaN	NaN	10	1136.4734	0.011841	100.82	AEDSSTADRW	Q96KG9;E9PPN3;E9PS17;E9PK59;Q96KG9-4;Q96KG9-2;Q96KG9-6;H0YDH0	SCYL1	N-terminal kinase-like protein
26.10946	NaN	NaN	NaN	27.38195	NaN	NaN	NaN	NaN	NaN	10	1186.4713	0.0004872	159.28	AEDSVMDHHF	Q8NC51;Q8NC51-3;Q8NC51-2;Q8NC51-4	SERBP1	Plasminogen activator inhibitor 1 RNA-binding protein
NaN	NaN	NaN	NaN	22.54333	NaN	NaN	NaN	NaN	NaN	11	1303.5905	0.0047723	108.7	AEDTSDHRRAF	Q6AI08;K7EIX2	HEATR6	HEAT repeat-containing protein 6
NaN	NaN	NaN	NaN	23.6872	NaN	NaN	NaN	NaN	NaN	9	1060.5553	0.0032122	131.22	AEDVKKQPF	Q16512-2;Q16512;K7ES10	PKN1	Serine/threonine-protein kinase N1
24.33049	NaN	NaN	NaN	NaN	NaN	NaN	NaN	NaN	NaN	9	1061.5757	0.0054486	123.86	AEDVKLLQF	P24928;P24928-2	POLR2A	DNA-directed RNA polymerase II subunit RPB1
NaN	NaN	30.13198	NaN	NaN	NaN	NaN	NaN	NaN	NaN	11	1074.5557	5.85E-05	172.27	AEDVLSGKVSA	O00303;H0YDT6	EIF3F	Eukaryotic translation initiation factor 3 subunit F
NaN	NaN	NaN	NaN	26.44683	NaN	NaN	NaN	NaN	NaN	9	1143.5197	0.00077143	162.8	AEDYAKERY	P14868;H7C278	DARS	Aspartate--tRNA ligase, cytoplasmic
NaN	NaN	NaN	NaN	23.08672	NaN	NaN	NaN	NaN	NaN	9	1097.4917	0.049193	69.598	AEDYPIDLY	P05556;P05556-2;P05556-5;P05556-4;P05556-3;E7EQW5;C9JPK5;E7EUI6	ITGB1	Integrin beta-1;Integrin beta
22.81116	NaN	NaN	NaN	NaN	NaN	NaN	NaN	NaN	NaN	11	1161.5626	0.023944	74.698	AEEAAEKATSR	O95810	SDPR	Serum deprivation-response protein
22.21294	NaN	NaN	NaN	NaN	NaN	NaN	NaN	NaN	NaN	14	1419.659	0.017967	134.61	AEEAAEKATSRGSN	O95810	SDPR	Serum deprivation-response protein
NaN	NaN	NaN	NaN	23.19193	NaN	NaN	NaN	NaN	NaN	9	1076.4961	0.029316	80.755	AEEAMKHVY	Q00537;Q00537-2;F5H6Z0	CDK17	Cyclin-dependent kinase 17
NaN	NaN	21.57344	NaN	NaN	NaN	NaN	NaN	NaN	NaN	10	1113.5891	0.0043308	117.02	AEEARRQLAA	Q92974;Q92974-2;Q5VY93;V9GYM8;Q92974-3;V9GYF0	ARHGEF2	Rho guanine nucleotide exchange factor 2
NaN	NaN	NaN	NaN	22.52855	NaN	NaN	NaN	NaN	NaN	9	1072.4938	0.01421	99.815	AEEASRPQW	Q9NXG6;Q9NXG6-2;Q9NXG6-3	P4HTM	Transmembrane prolyl 4-hydroxylase
NaN	NaN	NaN	NaN	NaN	NaN	NaN	NaN	NaN	NaN	11	1156.5724	0.0026192	103.21	AEEEAATRIPA	Q13409;Q13409-3;Q13409-6;Q13409-7;Q13409-2;Q13409-5	DYNC1I2	Cytoplasmic dynein 1 intermediate chain 2
NaN	NaN	NaN	NaN	21.07704	NaN	NaN	NaN	NaN	NaN	10	1142.488	0.017485	92.838	AEEEAQPPSW	P78527;E7EUY0;P78527-2	PRKDC	DNA-dependent protein kinase catalytic subunit
NaN	NaN	NaN	NaN	24.83668	NaN	NaN	NaN	NaN	NaN	12	1466.7266	0.0024766	112.44	AEEEARKAHQLW	Q16891;Q16891-2;H7C463;C9J406;B9A067;Q16891-3;Q16891-4	IMMT	MICOS complex subunit MIC60
NaN	NaN	NaN	NaN	22.0757	NaN	NaN	NaN	NaN	NaN	9	1121.5241	0.024254	85.733	AEEEFQKEL	Q9UBB9	TFIP11	Tuftelin-interacting protein 11
22.89598	NaN	NaN	NaN	NaN	NaN	NaN	NaN	NaN	NaN	9	1153.5404	0.024265	85.676	AEEEFVQRF	P82933	MRPS9	28S ribosomal protein S9, mitochondrial
22.66672	NaN	NaN	NaN	NaN	NaN	NaN	NaN	NaN	NaN	9	1062.5346	0.019903	91.265	AEEEGLRLF	Q5T8I3;Q5T8I3-2	FAM102B	Protein FAM102B
NaN	NaN	NaN	NaN	27.60272	NaN	NaN	NaN	NaN	NaN	10	1156.5724	0.00097923	145.75	AEEEGPKREL	Q9BQ70;H3BTU3;H3BSP8;H3BR53;H3BMJ8	TCF25	Transcription factor 25
NaN	NaN	NaN	NaN	26.37083	NaN	NaN	NaN	NaN	NaN	9	1021.4716	0.0015494	144.09	AEEEGVNKF	O75807	PPP1R15A	Protein phosphatase 1 regulatory subunit 15A
24.49387	NaN	NaN	NaN	28.14287	NaN	NaN	NaN	NaN	NaN	11	1275.6459	1.82E-05	155.48	AEEEIGTPRKF	P28749;P28749-2;H0YE05	RBL1	Retinoblastoma-like protein 1
NaN	NaN	NaN	NaN	24.81147	NaN	NaN	NaN	NaN	NaN	9	1089.574	0.0011355	154.35	AEEEIMKKI	O00425	IGF2BP3	Insulin-like growth factor 2 mRNA-binding protein 3
NaN	NaN	NaN	NaN	24.22781	NaN	NaN	NaN	NaN	NaN	11	1280.6612	0.0013102	128.88	AEEEKTGKVKY	Q15269	PWP2	Periodic tryptophan protein 2 homolog
NaN	NaN	NaN	NaN	20.85855	NaN	NaN	NaN	NaN	NaN	13	1465.7777	0.01104	90.793	AEEELSKGGKKKY	Q9HBI0;Q9HBI0-2;Q9HBI0-3;Q9HBI0-5;Q9HBI0-4	PARVG	Gamma-parvin
NaN	NaN	NaN	NaN	21.39713	NaN	NaN	NaN	NaN	NaN	9	1011.4761	0.055774	80.462	AEEEPLVPE	Q8N5R6;H0YMB8;Q8N5R6-6;Q8N5R6-2	CCDC33	Coiled-coil domain-containing protein 33
NaN	NaN	NaN	NaN	24.90784	NaN	NaN	NaN	NaN	NaN	10	1398.6317	0.013806	98.04	AEEERYFRHY	Q9UII2-2	ATPIF1	ATPase inhibitor, mitochondrial
NaN	NaN	NaN	NaN	24.16584	NaN	NaN	NaN	NaN	NaN	9	1074.5193	0.0056585	104.89	AEEESERLL	P08243;P08243-2;P08243-3	ASNS	Asparagine synthetase [glutamine-hydrolyzing]
NaN	NaN	NaN	NaN	22.63854	NaN	NaN	NaN	NaN	NaN	9	1132.5077	0.034075	66.692	AEEFVNVYY	Q9UKK6	NXT1	NTF2-related export protein 1
NaN	NaN	NaN	NaN	25.87234	NaN	NaN	NaN	NaN	NaN	9	1054.4607	0.016706	95.523	AEEGKDYPF	Q9NPF5;Q5TG38;Q5TG39;Q5TG40;Q5TG37	DMAP1	DNA methyltransferase 1-associated protein 1
23.17606	NaN	NaN	NaN	NaN	NaN	NaN	NaN	NaN	NaN	10	1207.551	0.003539	125.74	AEEHLKGDFY	P18583-3;P18583-6;P18583;P18583-5;P18583-2;P18583-4;P18583-7;P18583-9;P18583-10;H7C1M2	SON	Protein SON
26.48043	NaN	NaN	NaN	NaN	NaN	NaN	NaN	NaN	NaN	9	1055.54	0.0046256	119.75	AEEHPKKAF	Q9UMZ2;Q9UMZ2-8;Q9UMZ2-3;Q9UMZ2-7;Q9UMZ2-6	SYNRG	Synergin gamma
23.19366	NaN	NaN	NaN	NaN	NaN	NaN	NaN	NaN	NaN	10	1136.6077	0.0052668	119.53	AEEISKLKGY	O60315;O60315-2;E7EUW9	ZEB2	Zinc finger E-box-binding homeobox 2
NaN	NaN	NaN	NaN	21.95536	NaN	NaN	NaN	NaN	NaN	9	1087.5873	0.020883	89.047	AEEITRKEL	Q9Y592;J3KNW7;Q9Y592-2	CEP83	Centrosomal protein of 83 kDa
NaN	NaN	NaN	NaN	27.12238	NaN	NaN	NaN	NaN	NaN	10	1200.6139	0.0022178	163.38	AEEKAIVQQW	D6RBD7;O43324;C9J1V9;O43324-2;H0YAL7;D6RCQ0	EEF1E1;EEF1E1-BLOC1S5	Eukaryotic translation elongation factor 1 epsilon-1
26.58921	NaN	NaN	NaN	26.07808	NaN	NaN	NaN	NaN	NaN	10	1092.5815	0.00127	128.88	AEEKATGKLF	Q8IU85;Q8IU85-2	CAMK1D	Calcium/calmodulin-dependent protein kinase type 1D
24.72723	NaN	21.7764	NaN	29.32571	NaN	NaN	NaN	NaN	NaN	10	1274.6004	0.00030433	170.89	AEEKEDGRRW	J3KN59;Q12982-2;Q12982	BNIP2	BCL2/adenovirus E1B 19 kDa protein-interacting protein 2
24.56027	NaN	NaN	NaN	21.26465	NaN	NaN	NaN	NaN	NaN	9	1085.5539	0.0033066	130.79	AEEKLTHKM	P16949;P16949-2	STMN1	Stathmin
22.75452	NaN	NaN	NaN	NaN	NaN	NaN	NaN	NaN	NaN	9	1016.5212	0.0041168	134.25	AEEKMPLSL	Q9Y4F9;F5GX51;Q9Y4F9-2;F5H029;B7Z6U4	FAM65B	Protein FAM65B
NaN	NaN	NaN	NaN	23.37955	NaN	NaN	NaN	NaN	NaN	10	1241.6292	0.012439	99.973	AEEKPIEIQW	Q8TDN6	BRIX1	Ribosome biogenesis protein BRX1 homolog
26.37033	NaN	NaN	NaN	24.10733	NaN	NaN	NaN	NaN	NaN	10	1138.587	0.0024796	129.82	AEEKTISAKY	P35579;P35579-2	MYH9	Myosin-9
NaN	NaN	NaN	NaN	21.23275	NaN	NaN	NaN	NaN	NaN	11	1366.6729	0.018382	73.841	AEEKTVRDKEY	Q9NUQ3;Q9NUQ3-2	TXLNG	Gamma-taxilin
26.67352	NaN	NaN	NaN	24.6435	NaN	NaN	NaN	NaN	NaN	9	1093.504	0.0017906	147.4	AEELERQGY	Q7KZ85	SUPT6H	Transcription elongation factor SPT6
28.95193	NaN	NaN	NaN	26.40759	NaN	NaN	NaN	NaN	NaN	9	1109.5869	0.0027482	149.82	AEELFARKF	Q00610;Q00610-2	CLTC	Clathrin heavy chain 1
22.82268	NaN	NaN	NaN	NaN	NaN	NaN	NaN	NaN	NaN	9	1064.5502	0.02177	88.495	AEELFTRSL	Q01433;Q01433-2;H0Y360;Q01433-5;E9PIJ1;H0YCL9;E9PJF6	AMPD2	AMP deaminase 2
NaN	NaN	NaN	NaN	28.30604	NaN	NaN	NaN	NaN	NaN	10	1220.6149	0.0019681	147.19	AEELIRDGRY	Q13217;X6R9L0	DNAJC3	DnaJ homolog subfamily C member 3
22.83448	NaN	NaN	NaN	18.88664	NaN	NaN	NaN	NaN	NaN	9	1012.5917	0.0065522	119.62	AEELLRIGL	P50990;P50990-2;P50990-3;H7C4C8	CCT8	T-complex protein 1 subunit theta
22.72845	NaN	NaN	NaN	NaN	NaN	NaN	NaN	NaN	NaN	9	1095.5349	0.0074016	116.73	AEELLTHHF	Q99759;Q99759-2;J3KRN4;J3QRB6	MAP3K3	Mitogen-activated protein kinase kinase kinase 3
24.09743	NaN	NaN	NaN	NaN	NaN	NaN	NaN	NaN	NaN	10	1162.5771	0.014304	97.431	AEELPHIHAF	Q9H3K6	BOLA2	BolA-like protein 2
NaN	NaN	NaN	NaN	22.0473	NaN	NaN	NaN	NaN	NaN	13	1488.7209	0.0007877	120.84	AEEQAEGPNRLLY	Q643R3	LPCAT4	Lysophospholipid acyltransferase LPCAT4
23.51072	NaN	NaN	NaN	26.00058	NaN	NaN	NaN	NaN	NaN	10	1209.6142	0.0073694	112.36	AEEQLLKHGW	Q5T3I0;Q5T3I0-3;E9PAV9;F8W895;E9PPY4;F2Z3C6	GPATCH4	G patch domain-containing protein 4
24.43954	NaN	NaN	NaN	NaN	NaN	NaN	NaN	NaN	NaN	11	1305.7041	0.0031434	116.03	AEERAEAKKKF	Q9H6Z9;F8W1G2	EGLN3	Egl nine homolog 3
23.47082	NaN	NaN	NaN	NaN	NaN	NaN	NaN	NaN	NaN	9	1058.572	0.020145	90.906	AEERVQKSL	Q15149;Q15149-4;Q15149-2;Q15149-6;Q15149-9;Q15149-7;Q15149-8;Q15149-5;Q15149-3	PLEC	Plectin
NaN	NaN	NaN	NaN	23.49509	NaN	NaN	NaN	NaN	NaN	10	1077.5455	0.071384	72.2	AEESAIRVGF	P53992;G5EA31	SEC24C	Protein transport protein Sec24C
25.24566	NaN	NaN	NaN	28.58674	NaN	NaN	NaN	NaN	NaN	10	1196.5309	1.59E-09	249.69	AEESDLSRQY	Q12789;Q12789-3	GTF3C1	General transcription factor 3C polypeptide 1
24.03199	NaN	NaN	NaN	24.75226	NaN	NaN	NaN	NaN	NaN	11	1369.6739	1.84E-06	166.11	AEESRKHINTW	P50453	SERPINB9	Serpin B9
24.79387	NaN	NaN	NaN	NaN	NaN	NaN	NaN	NaN	NaN	9	1008.4989	0.020287	90.696	AEESRPHAL	Q9NQ75;Q9NQ75-2	CASS4	Cas scaffolding protein family member 4
NaN	NaN	NaN	NaN	22.89214	NaN	NaN	NaN	NaN	NaN	9	967.49746	0.025785	84.227	AEETGVHII	Q96BW5;Q96BW5-2	PTER	Phosphotriesterase-related protein
NaN	NaN	NaN	NaN	21.3673	NaN	NaN	NaN	NaN	NaN	12	1354.663	0.0088194	80.69	AEEVANGKKSHW	Q96LI5;H0Y9Z5;Q96LI5-2;H0Y9C1;D6RIW9;D6RGK9	CNOT6L	CCR4-NOT transcription complex subunit 6-like
NaN	NaN	NaN	NaN	25.14511	NaN	NaN	NaN	NaN	NaN	8	972.50288	0.042629	106.04	AEEVARLW	P19419;P19419-2;P28324;P28324-2	ELK1;ELK4	ETS domain-containing protein Elk-1;ETS domain-containing protein Elk-4
NaN	NaN	NaN	NaN	24.87117	NaN	NaN	NaN	NaN	NaN	11	1368.7038	0.00098516	133.23	AEEVEAKFKRY	Q9NX63;C9JRZ6	CHCHD3	MICOS complex subunit MIC19
NaN	NaN	NaN	NaN	28.44138	NaN	NaN	NaN	NaN	NaN	9	1128.5564	0.019151	91.318	AEEVFHREL	Q9BTV4;V9GY05	TMEM43	Transmembrane protein 43
22.37014	NaN	NaN	NaN	24.50154	NaN	NaN	NaN	NaN	NaN	11	1399.7096	0.0050176	115	AEEYSKDRKKF	P68036;P68036-2;P68036-3	UBE2L3	Ubiquitin-conjugating enzyme E2 L3
NaN	NaN	NaN	NaN	21.39422	NaN	NaN	NaN	NaN	NaN	12	1497.6525	0.0060711	89.43	AEFAAERDWEQF	Q9H773	DCTPP1	dCTP pyrophosphatase 1
NaN	NaN	NaN	NaN	24.23783	NaN	NaN	NaN	NaN	NaN	10	1205.4625	0.051719	70.908	AEFADEHSDW	H0Y3Z8;Q08334;H7C0Z5	IL10RB	Interleukin-10 receptor subunit beta
NaN	NaN	26.75443	NaN	NaN	NaN	NaN	NaN	NaN	NaN	9	992.49271	0.0133	113.71	AEFAERTVA	P67936;K7EPB9;K7EQW8;P67936-2	TPM4	Tropomyosin alpha-4 chain
NaN	NaN	NaN	NaN	25.44348	NaN	NaN	NaN	NaN	NaN	11	1406.7531	0.014234	76.228	AEFAPNKRRRY	Q15233;Q15233-2	NONO	Non-POU domain-containing octamer-binding protein
NaN	NaN	NaN	NaN	24.4206	NaN	NaN	NaN	NaN	NaN	9	1064.4927	0.036089	76.064	AEFAQVTNW	Q9NRG9;F8VZ44	AAAS	Aladin
NaN	NaN	NaN	NaN	21.42982	NaN	NaN	NaN	NaN	NaN	9	969.44436	0.051449	54.776	AEFDAVVGY	Q9Y2Y0;H3BM52;Q9Y2Y0-2;H3BU49	ARL2BP	ADP-ribosylation factor-like protein 2-binding protein
NaN	NaN	NaN	NaN	23.56151	NaN	NaN	NaN	NaN	NaN	10	1086.4982	0.012287	83.948	AEFDTPGHTL	P06865;H3BS10;H3BP20;H3BTD4;H3BU85;P06865-2	HEXA	Beta-hexosaminidase subunit alpha;Beta-hexosaminidase
NaN	NaN	NaN	NaN	25.47203	NaN	NaN	NaN	NaN	NaN	10	1199.571	0.0096605	104.82	AEFEDTLKTF	Q7Z3E5;C9JW07;Q7Z3E5-2	ARMC9	LisH domain-containing protein ARMC9
NaN	NaN	NaN	NaN	22.78079	NaN	NaN	NaN	NaN	NaN	11	1425.5871	0.0047469	106.67	AEFEEKMNENW	Q5BKY9;Q8N9E0;G3XAI9;Q5BKY9-2	FAM133B;FAM133A	Protein FAM133B;Protein FAM133A
23.15805	NaN	NaN	NaN	27.65191	NaN	NaN	NaN	NaN	NaN	9	1104.6179	2.60E-09	174.42	AEFEKIQKL	Q8N5Y8;Q8N5Y8-3	PARP16	Mono [ADP-ribose] polymerase PARP16
25.06398	NaN	NaN	NaN	27.00174	NaN	NaN	NaN	NaN	NaN	9	1064.5212	0.0030424	132.01	AEFELPKTM	P78318	IGBP1	Immunoglobulin-binding protein 1
NaN	NaN	NaN	NaN	27.53542	NaN	NaN	NaN	NaN	NaN	9	1091.4672	0.001734	160.56	AEFEQGHQF	Q12899;A2AE48;A2AE51	TRIM26	Tripartite motif-containing protein 26
NaN	NaN	NaN	NaN	27.49106	NaN	NaN	NaN	25.24393	NaN	9	1121.5029	0.010606	107.69	AEFEVHEVY	Q9UQ80;F8VR77	PA2G4	Proliferation-associated protein 2G4
NaN	NaN	NaN	NaN	20.68568	NaN	NaN	NaN	NaN	NaN	11	1321.6918	0.020827	72.434	AEFEVPKLVQY	Q8N3Y1;Q8N3Y1-2	FBXW8	F-box/WD repeat-containing protein 8
26.43277	NaN	NaN	NaN	25.82998	NaN	NaN	NaN	NaN	NaN	9	1062.571	0.010585	107.79	AEFEVVRTI	P42025	ACTR1B	Beta-centractin
NaN	NaN	26.69418	NaN	NaN	NaN	NaN	NaN	NaN	NaN	9	1150.5295	0.0020575	136.57	AEFEWENKV	P53618	COPB1	Coatomer subunit beta
23.65526	NaN	NaN	NaN	22.58351	NaN	NaN	NaN	NaN	NaN	11	1390.6227	0.0047486	101.39	AEFFQMESQKF	Q13618;Q13618-2;Q13618-3	CUL3	Cullin-3
22.80265	NaN	NaN	NaN	23.5291	NaN	NaN	NaN	NaN	NaN	12	1344.6198	0.0026057	109.15	AEFGEKDSSKTF	Q9Y2K1;Q9Y2K1-2	ZBTB1	Zinc finger and BTB domain-containing protein 1
NaN	NaN	NaN	NaN	24.50863	NaN	NaN	NaN	NaN	NaN	9	986.5073	0.017796	93.649	AEFGEPLPK	O75362	ZNF217	Zinc finger protein 217
24.51414	NaN	NaN	NaN	NaN	NaN	NaN	NaN	NaN	NaN	11	1274.6143	0.0038163	113.03	AEFGPEQQKEL	P41226	UBA7	Ubiquitin-like modifier-activating enzyme 7
NaN	NaN	25.52157	NaN	NaN	NaN	NaN	NaN	NaN	NaN	9	908.38758	0.0064602	142.36	AEFGQAESA	P55036;Q5VWC4;H0Y3Y9	PSMD4	26S proteasome non-ATPase regulatory subunit 4
NaN	NaN	24.2451	NaN	NaN	NaN	NaN	NaN	NaN	NaN	9	963.53893	0.018832	91.867	AEFGTLKKA	Q86V81;E9PB61	ALYREF	THO complex subunit 4
NaN	NaN	25.161	NaN	NaN	NaN	NaN	NaN	NaN	NaN	11	1198.5982	0.0056424	88.576	AEFHQIEGVVA	Q9Y285;K7ER00;K7EPH2;Q9Y285-2;K7ERS0	FARSA	Phenylalanine--tRNA ligase alpha subunit
NaN	NaN	NaN	NaN	24.06408	NaN	NaN	NaN	NaN	NaN	9	1043.4746	0.044949	71.692	AEFHVCPEL	Q8NBE8	KLHL23	Kelch-like protein 23
24.45942	NaN	NaN	NaN	24.92755	NaN	NaN	NaN	NaN	NaN	12	1369.6514	0.00017531	127.17	AEFIIDTRDAGY	P21333;P21333-2;Q5HY54;E9PHF0;H0Y5C6	FLNA	Filamin-A
22.43396	NaN	NaN	NaN	NaN	NaN	NaN	NaN	NaN	NaN	9	1120.5376	0.0056198	106.04	AEFIMLNHF	Q9BQ52;G5E9D5;E7ES68;Q9BQ52-4;Q9BQ52-3	ELAC2	Zinc phosphodiesterase ELAC protein 2
NaN	NaN	NaN	NaN	24.44183	NaN	NaN	NaN	NaN	NaN	9	960.56442	0.017412	94.309	AEFIVAKAI	O43242;O43242-2	PSMD3	26S proteasome non-ATPase regulatory subunit 3
26.12198	NaN	NaN	NaN	26.81549	NaN	NaN	NaN	NaN	NaN	9	1081.5444	0.00025228	172.59	AEFKEAFQL	B7Z6Z4;P60660;P60660-2;F8W1R7;J3KND3;G8JLA2;G3V1V0;G3V1Y7	PDE6H;MYL6	Myosin light polypeptide 6
30.2025	23.69264	NaN	NaN	NaN	NaN	NaN	NaN	NaN	NaN	10	1228.6128	2.65E-07	163.38	AEFKEAFQLF	B7Z6Z4;P60660;P60660-2;F8W1R7;J3KND3;G8JLA2;G3V1V0;G3V1Y7	PDE6H;MYL6	Myosin light polypeptide 6
26.89224	NaN	NaN	NaN	NaN	NaN	NaN	NaN	NaN	NaN	10	1187.5863	0.0087471	108.47	AEFKEAFSLF	P62158;E7ETZ0;H0Y7A7;M0QZ52;F8WBR5;G3V479	CALM1;CALM2;CALM3	Calmodulin
NaN	NaN	NaN	NaN	21.30078	NaN	NaN	NaN	NaN	NaN	10	1177.6343	0.018563	91.313	AEFKEGKKEL	K4DI93;Q13620-1;Q13620;Q13620-3	CUL4B	Cullin-4B
NaN	NaN	NaN	NaN	24.76729	NaN	NaN	NaN	NaN	NaN	9	1111.5774	0.0089059	111.82	AEFKKGNRY	Q9UPR3	SMG5	Protein SMG5
23.34139	NaN	NaN	NaN	NaN	NaN	NaN	NaN	NaN	NaN	9	1051.6066	0.016615	96.143	AEFKKIFGL	Q5T3J3;Q5T3J3-2	LRIF1	Ligand-dependent nuclear receptor-interacting factor 1
25.29276	NaN	NaN	NaN	NaN	NaN	NaN	NaN	NaN	NaN	9	1111.5662	0.014548	99.257	AEFKKTNQF	Q04759;Q04759-2;Q04759-3	PRKCQ	Protein kinase C theta type
23.85043	NaN	NaN	NaN	NaN	NaN	NaN	NaN	NaN	NaN	10	1258.6346	0.0087471	108.47	AEFKKTNQFF	Q04759;Q04759-2;Q04759-3	PRKCQ	Protein kinase C theta type
25.01096	NaN	NaN	NaN	25.40445	NaN	NaN	NaN	NaN	NaN	9	1090.6135	0.0067787	118.03	AEFKQIRSI	Q14289;Q14289-2;E9PBI4;H0YB74	PTK2B	Protein-tyrosine kinase 2-beta
NaN	NaN	NaN	NaN	24.28142	NaN	NaN	NaN	NaN	NaN	9	1192.5877	0.01785	93.556	AEFKRDLEW	Q99848;H7C2Q8	EBNA1BP2	Probable rRNA-processing protein EBP2
NaN	NaN	NaN	NaN	25.01657	NaN	NaN	NaN	NaN	NaN	9	1126.6386	0.0026658	133.75	AEFKTKYKL	Q92598;Q92598-4;Q92598-2;Q92598-3	HSPH1	Heat shock protein 105 kDa
NaN	NaN	NaN	NaN	24.453	NaN	NaN	NaN	NaN	NaN	10	1221.6758	0.0024958	122.98	AEFLKQVKPY	Q99832;Q99832-3;Q99832-4;F8WAM2	CCT7	T-complex protein 1 subunit eta
NaN	NaN	NaN	NaN	25.41944	NaN	NaN	NaN	NaN	NaN	11	1329.6275	6.22E-06	159.94	AEFLMKNSDLY	Q8NEM2	SHCBP1	SHC SH2 domain-binding protein 1
NaN	NaN	26.29128	NaN	NaN	NaN	NaN	NaN	NaN	NaN	9	990.47706	0.016719	95.502	AEFNLVNNA	Q9BZZ5;Q9BZZ5-2;G3V1C3;Q9BZZ5-3;B4E283;Q9BZZ5-1;Q9BZZ5-5	API5	Apoptosis inhibitor 5
26.02216	NaN	NaN	NaN	NaN	NaN	NaN	NaN	NaN	NaN	9	1079.5434	0.013358	101.82	AEFNRIMSL	O43707;O43707-2;O43707-3;F5GXS2;H7C144	ACTN4	Alpha-actinin-4
NaN	NaN	NaN	NaN	27.8715	NaN	NaN	NaN	NaN	NaN	9	1117.508	0.0034183	115.71	AEFPDEPKW	P48147	PREP	Prolyl endopeptidase
NaN	NaN	NaN	NaN	23.98762	NaN	NaN	NaN	NaN	NaN	11	1161.5091	0.05937	60.102	AEFPDHLGGGY	Q9UJP4;Q9UJP4-2	KLHL21	Kelch-like protein 21
NaN	NaN	NaN	23.81256	NaN	NaN	NaN	NaN	NaN	NaN	9	1045.5233	0.011787	87.181	AEFPHSFLV	Q7Z6J4;Q7Z6J4-4	FGD2	FYVE, RhoGEF and PH domain-containing protein 2
23.92668	NaN	NaN	NaN	27.04072	NaN	NaN	NaN	NaN	NaN	9	1028.5179	5.87E-18	200.54	AEFPLDPQL	O43143	DHX15	Putative pre-mRNA-splicing factor ATP-dependent RNA helicase DHX15
23.42865	NaN	NaN	NaN	25.17775	NaN	NaN	NaN	NaN	NaN	12	1325.6517	0.004192	96.756	AEFPQPPGAARW	Q9HAB8;Q5VVM2;Q5VVM3	PPCS	Phosphopantothenate--cysteine ligase
NaN	NaN	NaN	NaN	24.05755	NaN	NaN	NaN	NaN	NaN	10	1170.5306	0.050879	71.221	AEFQGRSTEF	Q9HCK1	ZDBF2	DBF4-type zinc finger-containing protein 2
23.76486	NaN	NaN	NaN	24.58205	NaN	NaN	NaN	NaN	NaN	9	1109.5506	0.0071159	117.7	AEFQRLPSY	P08575;X6R433;P08575-2	PTPRC	Receptor-type tyrosine-protein phosphatase C
NaN	NaN	NaN	NaN	22.13015	NaN	NaN	NaN	NaN	NaN	11	1292.6149	0.059953	59.975	AEFQRTDLGAW	Q9ULT8;H0YJD4	HECTD1	E3 ubiquitin-protein ligase HECTD1
NaN	NaN	NaN	NaN	21.27039	NaN	NaN	NaN	NaN	NaN	10	1192.6241	0.0039393	103.26	AEFQSIPRVF	P08575;X6R433;P08575-2;M3ZCP1;A0A075B788;E9PKH0	PTPRC	Receptor-type tyrosine-protein phosphatase C
NaN	NaN	NaN	NaN	27.33411	NaN	NaN	NaN	NaN	NaN	9	1066.5084	0.0094877	96.143	AEFRDPLGY	P41229;P41229-2;P41229-5;P41229-4;P41229-3;F8WDK1;F8W7H7;F8WF56	KDM5C	Lysine-specific demethylase 5C
22.67678	NaN	NaN	NaN	NaN	NaN	NaN	NaN	NaN	NaN	12	1271.5418	0.00012708	127.56	AEFRSAGTDDGF	Q9UMZ2;Q9UMZ2-8;Q9UMZ2-3;Q9UMZ2-7;Q9UMZ2-5;Q9UMZ2-9;Q9UMZ2-4;Q9UMZ2-6	SYNRG	Synergin gamma
NaN	NaN	NaN	NaN	25.82199	NaN	NaN	NaN	NaN	NaN	11	1369.6449	0.00016002	147.24	AEFSKKCSERW	P26583;D6R9A6;O15347;E9PES6;E7ES08;E7EQU1	HMGB2;HMGB3	High mobility group protein B2;High mobility group protein B3
27.53165	NaN	NaN	NaN	NaN	NaN	NaN	NaN	NaN	NaN	10	1140.6179	7.31E-08	136.49	AEFTKSIAKF	Q15005;E9PI68;E9PL01;E9PRB9	SPCS2	Signal peptidase complex subunit 2
NaN	NaN	NaN	NaN	22.27904	NaN	NaN	NaN	NaN	NaN	12	1274.6183	0.00012854	130.01	AEFTPGPPPISY	Q8NF64;E7EWM3;Q8NF64-3;Q8NF64-2	ZMIZ2	Zinc finger MIZ domain-containing protein 2
NaN	NaN	NaN	NaN	28.94201	NaN	NaN	NaN	NaN	NaN	9	957.49198	0.0016963	163.67	AEFVGVSHL	Q9ULX3	NOB1	RNA-binding protein NOB1
NaN	NaN	NaN	NaN	22.7253	NaN	NaN	NaN	NaN	NaN	9	1005.492	0.011659	105.14	AEFVIHSGF	Q86TU7	SETD3	Histone-lysine N-methyltransferase setd3
NaN	NaN	NaN	NaN	24.87629	NaN	NaN	NaN	NaN	NaN	9	991.48623	0.028766	81.296	AEFVSTPEL	Q9UBQ7;U3KQ56;Q5T946;Q9H636	GRHPR	Glyoxylate reductase/hydroxypyruvate reductase
NaN	NaN	NaN	NaN	24.34679	NaN	NaN	NaN	NaN	NaN	9	1137.4727	0.032709	77.732	AEFWSQQDQ	H7BXL8	VWA3A
NaN	NaN	NaN	NaN	24.54545	NaN	NaN	NaN	NaN	NaN	10	1253.5353	0.0016438	125.75	AEFYHPAQEY	P19784;H3BSA1	CSNK2A2	Casein kinase II subunit alpha
NaN	NaN	NaN	NaN	25.85191	NaN	NaN	NaN	NaN	NaN	10	1239.5197	0.0027488	168.68	AEFYHPGQEY	P68400;Q8NEV1;E7EU96;P68400-2	CSNK2A1;CSNK2A3	Casein kinase II subunit alpha;Casein kinase II subunit alpha 3
NaN	NaN	NaN	NaN	22.23582	NaN	NaN	NaN	NaN	NaN	9	835.3712	0.046066	71.141	AEGAGDVAF	P08582;P08582-2	MFI2	Melanotransferrin
NaN	NaN	22.99377	NaN	NaN	NaN	NaN	NaN	NaN	NaN	9	779.38137	0.011633	105.2	AEGAPAAPP	Q8NDX1;Q8NDX1-2	PSD4	PH and SEC7 domain-containing protein 4
22.65423	NaN	NaN	NaN	22.10572	NaN	NaN	NaN	NaN	NaN	9	741.36572	0.010848	107.22	AEGAPGAGL	Q9BZL4;K7EL81;Q9BZL4-3;Q9BZL4-4;B4DME2;Q9BZL4-2	PPP1R12C	Protein phosphatase 1 regulatory subunit 12C
NaN	NaN	NaN	NaN	25.96437	NaN	NaN	NaN	NaN	NaN	10	1090.5295	0.018335	91.636	AEGAPQKEVY	Q8TBX8;Q8TBX8-2;Q8TBX8-3	PIP4K2C	Phosphatidylinositol 5-phosphate 4-kinase type-2 gamma
22.73024	NaN	NaN	NaN	24.74083	NaN	NaN	NaN	NaN	NaN	9	904.39266	0.0014881	145.65	AEGAPSPNY	P22681	CBL	E3 ubiquitin-protein ligase CBL
NaN	NaN	NaN	NaN	23.82347	NaN	NaN	NaN	NaN	NaN	9	1005.5243	0.0038265	128.38	AEGAYQVRL	O75808	CAPN15	Calpain-15
NaN	NaN	23.10103	NaN	NaN	NaN	NaN	NaN	NaN	NaN	9	874.40323	0.013206	117.93	AEGDISNVA	Q9UBB4;Q9UBB4-2;B1AHE4;H0Y7N2	ATXN10	Ataxin-10
NaN	NaN	NaN	NaN	23.75837	NaN	NaN	NaN	NaN	NaN	12	1192.536	0.013371	75.566	AEGDISNVANGF	Q9UBB4;Q9UBB4-2;B1AHE4;H0Y7N2	ATXN10	Ataxin-10
28.26108	NaN	NaN	NaN	28.81985	NaN	NaN	NaN	NaN	NaN	9	1029.4767	0.0044889	152.34	AEGDLIEHF	Q13151	HNRNPA0	Heterogeneous nuclear ribonucleoprotein A0
22.17246	NaN	NaN	NaN	22.8337	NaN	NaN	NaN	NaN	NaN	9	933.41135	0.0084663	113.1	AEGDLPTTM	Q08211	DHX9	ATP-dependent RNA helicase A
26.17373	NaN	NaN	NaN	NaN	NaN	NaN	NaN	NaN	NaN	9	984.5604	0.012555	103.55	AEGDLVRLL	Q15080	NCF4	Neutrophil cytosol factor 4
NaN	NaN	NaN	NaN	23.79996	NaN	NaN	NaN	NaN	NaN	11	1199.5935	0.0043323	117.14	AEGDTGLPRVW	O94966-7;E7EST9;B5MEG5;O94966-6;O94966-5;O94966;O94966-3;O94966-4;E7ESU0	USP19	Ubiquitin carboxyl-terminal hydrolase 19;Ubiquitin carboxyl-terminal hydrolase
24.40571	NaN	NaN	NaN	NaN	NaN	NaN	NaN	NaN	NaN	10	1031.5247	0.010519	103.87	AEGEGNSKKL	Q9NUL3;F8VPI7;E7EPX0;E7EVJ4;E9PH62;Q9NUL3-8;Q9NUL3-3;Q9NUL3-2;E7EVI1;Q9NUL3-7;G5EA18;Q9NUL3-4;Q9NUL3-6;E5RJN7	STAU2	Double-stranded RNA-binding protein Staufen homolog 2
23.40484	NaN	NaN	NaN	28.58653	NaN	NaN	NaN	NaN	NaN	10	1158.5306	0.0010013	143.03	AEGEINNVQW	P61962;P61962-2	DCAF7	DDB1- and CUL4-associated factor 7
25.74906	NaN	NaN	NaN	25.34658	NaN	NaN	NaN	NaN	NaN	9	1022.5284	0.0056395	121.73	AEGEIYTKL	Q8TAG9;E7EW84;Q8TAG9-2;F2Z3K0	EXOC6	Exocyst complex component 6
22.15347	NaN	NaN	NaN	20.64062	NaN	NaN	NaN	NaN	NaN	11	1235.5782	0.0065012	92.295	AEGENKTSKSW	Q9H3R0;Q9H3R0-2;Q9H3R0-3;Q9H3R0-4;C9J879;F5GYH2	KDM4C	Lysine-specific demethylase 4C
23.13092	NaN	NaN	NaN	NaN	NaN	NaN	NaN	NaN	NaN	9	1050.5094	0.012148	104.42	AEGESRQKF	Q9NPG3;Q9NPG3-2	UBN1	Ubinuclein-1
NaN	NaN	NaN	NaN	NaN	NaN	NaN	NaN	NaN	NaN	10	1143.5924	7.79E-07	126.71	AEGEVVQVKW	Q9H3R0;Q9H3R0-2;C9J879	KDM4C	Lysine-specific demethylase 4C
NaN	NaN	NaN	NaN	25.30918	NaN	NaN	NaN	NaN	NaN	10	1171.5986	0.0013113	128.52	AEGEVVQVRW	O75164;O75164-2	KDM4A	Lysine-specific demethylase 4A
NaN	NaN	NaN	NaN	23.56998	NaN	NaN	NaN	NaN	NaN	10	1200.5597	0.0011557	147.74	AEGFISRMQY	P40121;H7C0X8;P40121-2	CAPG	Macrophage-capping protein
NaN	NaN	NaN	NaN	20.80538	NaN	NaN	NaN	NaN	NaN	9	870.41954	0.024312	85.676	AEGGDGPRL	Q8TF01;Q8TF01-2	PNISR	Arginine/serine-rich protein PNISR
23.02761	NaN	NaN	NaN	28.47084	NaN	NaN	NaN	NaN	NaN	11	1154.6084	2.65E-06	161.27	AEGGGAKFKKY	P49411	TUFM	Elongation factor Tu, mitochondrial
NaN	NaN	NaN	NaN	24.94994	NaN	NaN	NaN	NaN	NaN	9	1037.5618	0.0050188	123.75	AEGHEVKRL	Q9NY27;Q9NY27-2;Q9NY27-3;H7C559;C9IZ04	PPP4R2	Serine/threonine-protein phosphatase 4 regulatory subunit 2
NaN	NaN	NaN	NaN	24.99818	NaN	NaN	NaN	NaN	NaN	10	1139.4996	0.026648	83.456	AEGHGNQELW	Q6ZNJ1;Q6ZNJ1-2;Q6ZNJ1-3;H0Y764	NBEAL2	Neurobeachin-like protein 2
NaN	NaN	NaN	NaN	24.30668	NaN	NaN	NaN	NaN	NaN	9	1025.4454	0.049927	82.452	AEGHYTVSY	Q8N0X7	SPG20	Spartin
26.11951	NaN	NaN	NaN	27.77335	NaN	NaN	NaN	NaN	NaN	9	958.45084	0.0072904	131.22	AEGIHTGQF	P62917;E9PKU4;E9PKZ0;G3V1A1	RPL8	60S ribosomal protein L8
26.10433	NaN	NaN	NaN	27.09114	NaN	NaN	NaN	NaN	NaN	11	1220.5826	0.0053351	89.171	AEGIHTGQFVY	P62917;E9PKU4;E9PKZ0;G3V1A1	RPL8	60S ribosomal protein L8
NaN	NaN	NaN	NaN	23.38969	NaN	NaN	NaN	NaN	NaN	9	1030.5811	0.024312	85.676	AEGILLPRY	O43314;O43314-2;H0Y9M0;D6RBU4;K7EPT7	PPIP5K2	Inositol hexakisphosphate and diphosphoinositol-pentakisphosphate kinase 2
NaN	NaN	NaN	NaN	NaN	NaN	NaN	NaN	NaN	NaN	9	1024.5593	0.020663	91.867	AEGITFIKF	Q8NBS9;Q86UY0;Q8NBS9-2	TXNDC5	Thioredoxin domain-containing protein 5
NaN	NaN	NaN	NaN	24.73603	NaN	NaN	NaN	NaN	NaN	10	1009.5193	0.0087962	106.62	AEGIVNGHTL	G5E9D4;Q96EB1-2;Q96EB1;Q96EB1-3;E9PPJ9	ELP4	Elongator complex protein 4
23.67928	NaN	NaN	NaN	NaN	NaN	NaN	NaN	NaN	NaN	9	730.36097	0.018637	93.143	AEGKAGGAA	Q9UBW5;Q9UBW5-2;S4R418;S4R3J0	BIN2	Bridging integrator 2
23.41139	NaN	NaN	NaN	NaN	NaN	NaN	NaN	NaN	NaN	9	1160.5403	0.0055692	122.96	AEGKFWTHW	Q15428	SF3A2	Splicing factor 3A subunit 2
NaN	NaN	NaN	NaN	24.86505	NaN	NaN	NaN	NaN	NaN	10	1107.5812	0.030389	80.037	AEGKLISVEY	Q8IVG5;Q8IVG5-2	SAMD9L	Sterile alpha motif domain-containing protein 9-like
NaN	NaN	NaN	NaN	22.28627	NaN	NaN	NaN	NaN	NaN	11	1324.6888	0.030853	66.664	AEGKPPQREKW	P31641;C9JPV1;P31641-2	SLC6A6	Sodium- and chloride-dependent taurine transporter;Transporter
NaN	NaN	23.74314	NaN	NaN	22.34134	NaN	NaN	NaN	24.45984	9	799.3712	0.010057	108.92	AEGLAADGP	H3BV60	TGFBR3L	Transforming growth factor-beta receptor type 3-like protein
25.70492	NaN	NaN	NaN	NaN	NaN	NaN	NaN	NaN	NaN	9	1035.4985	0.0022579	165.72	AEGLDTQRF	P01732;P01732-2;P01732-3;B8ZZZ4	CD8A	T-cell surface glycoprotein CD8 alpha chain
23.06428	NaN	NaN	NaN	NaN	NaN	NaN	NaN	NaN	NaN	9	966.51345	0.0070596	117.89	AEGLNLHTI	P36405	ARL3	ADP-ribosylation factor-like protein 3
NaN	NaN	23.87067	NaN	NaN	NaN	NaN	NaN	NaN	NaN	9	910.476	0.019475	109.36	AEGLPTPQV	O00533;O00533-2	CHL1	Neural cell adhesion molecule L1-like protein;Processed neural cell adhesion molecule L1-like protein
24.22806	NaN	NaN	NaN	NaN	NaN	NaN	NaN	NaN	NaN	9	1017.488	0.013286	101.97	AEGNHIKSY	Q5T7W0;Q5T7W0-2;Q5T7W0-4	ZNF618	Zinc finger protein 618
23.19906	NaN	NaN	NaN	NaN	NaN	NaN	NaN	NaN	NaN	11	1105.4676	0.0018912	121.61	AEGNPTDQAGF	Q86XL3;Q86XL3-2	ANKLE2	Ankyrin repeat and LEM domain-containing protein 2
NaN	NaN	NaN	NaN	22.29563	NaN	NaN	NaN	NaN	NaN	12	1398.6779	0.00014768	128.85	AEGNYETAILRY	Q9H892;A8MTE9;J3KR69;Q9H892-2;E9PKU6;E9PP06;C9JPY5;E9PIS6;E9PJI9;C9J1D2	TTC12	Tetratricopeptide repeat protein 12
NaN	NaN	NaN	NaN	24.75511	NaN	NaN	NaN	NaN	NaN	10	976.45018	0.060844	78.178	AEGPGLAFSE	Q9C0K1;Q9C0K1-3	SLC39A8	Zinc transporter ZIP8
22.68818	NaN	NaN	NaN	24.12554	NaN	NaN	NaN	NaN	NaN	9	1046.4821	0.014342	122.5	AEGPHINFY	Q93084;Q93084-2;Q93084-4;Q93084-3;Q93084-7;Q93084-6;Q93084-5	ATP2A3	Sarcoplasmic/endoplasmic reticulum calcium ATPase 3
22.2445	NaN	NaN	NaN	22.39966	NaN	NaN	NaN	NaN	NaN	9	811.40758	0.016318	96.19	AEGPPAASL	Q6UB99	ANKRD11	Ankyrin repeat domain-containing protein 11
27.14771	NaN	NaN	NaN	27.96008	NaN	NaN	NaN	NaN	NaN	9	922.52362	0.010355	108.3	AEGPPRLAI	Q15773	MLF2	Myeloid leukemia factor 2
NaN	NaN	25.71156	NaN	NaN	NaN	NaN	NaN	NaN	NaN	9	878.4134	0.0081325	110.03	AEGPPTNPP	E9PAU2	RAVER1
NaN	NaN	NaN	NaN	25.25148	NaN	NaN	NaN	NaN	NaN	12	1391.6946	0.00011225	130.99	AEGPVDVRHVQW	Q86SX3;C9K0G6;C9IYA4;Q86SX3-6;C9J1F2;Q86SX3-5;Q86SX3-3;Q86SX3-2;C9JZ80	C14orf80	Uncharacterized protein C14orf80
NaN	NaN	NaN	NaN	24.07928	NaN	NaN	NaN	NaN	NaN	11	1128.5088	0.039691	64.39	AEGPVGDGELW	Q99567;I3L2W3	NUP88	Nuclear pore complex protein Nup88
NaN	NaN	NaN	NaN	22.04039	NaN	NaN	NaN	NaN	NaN	9	882.42357	0.019036	101.21	AEGPVGPAW	Q9NP58;Q9NP58-4	ABCB6	ATP-binding cassette sub-family B member 6, mitochondrial
NaN	NaN	NaN	NaN	27.26451	NaN	NaN	NaN	NaN	NaN	9	940.52295	0.013772	100.57	AEGPVVEKI	Q9P2D1;Q9P2D1-3;Q9P2D1-2	CHD7	Chromodomain-helicase-DNA-binding protein 7
NaN	NaN	23.47828	NaN	NaN	NaN	NaN	NaN	NaN	NaN	9	953.52943	0.049526	82.645	AEGQLRLPA	Q8NF37	LPCAT1	Lysophosphatidylcholine acyltransferase 1
22.75123	NaN	NaN	NaN	NaN	NaN	NaN	NaN	NaN	NaN	11	1206.5881	0.0033092	115.29	AEGQSPLSQKY	Q96F24;Q96F24-3	NRBF2	Nuclear receptor-binding factor 2
23.67278	NaN	NaN	NaN	NaN	NaN	NaN	NaN	NaN	NaN	11	1194.5881	0.0056493	105.36	AEGQTSINKTF	Q9BZ95;Q9BZ95-2;Q9BZ95-5;Q9BZ95-4	WHSC1L1	Histone-lysine N-methyltransferase NSD3
NaN	NaN	NaN	NaN	22.22905	NaN	NaN	NaN	NaN	NaN	11	1187.5683	0.028533	67.999	AEGRQAQVGSW	E9PLD6;B4DV03;F2Z3K3;E9PPK7	CCDC163P
23.08365	NaN	NaN	NaN	NaN	NaN	NaN	NaN	NaN	NaN	9	947.48585	0.0045381	128.57	AEGSAVKRM	Q14814;Q14814-4;Q14814-6;Q14814-3;Q14814-5;Q14814-2	MEF2D	Myocyte-specific enhancer factor 2D
NaN	NaN	NaN	NaN	24.15993	NaN	NaN	NaN	NaN	NaN	9	929.42767	0.016143	96.492	AEGSTCLHL	Q9H9B1;Q9H9B1-3	EHMT1	Histone-lysine N-methyltransferase EHMT1
22.4548	NaN	NaN	NaN	26.45028	NaN	NaN	NaN	NaN	NaN	10	1132.5149	0.00069559	136.21	AEGSVAREEW	P61599;A8MZB2;P61599-2	NAA20	N-alpha-acetyltransferase 20
24.5249	NaN	NaN	NaN	NaN	NaN	NaN	NaN	NaN	NaN	9	972.49886	0.0041997	117.89	AEGTAQQRL	Q15149;Q15149-4;Q15149-2;Q15149-6;Q15149-9;Q15149-7;Q15149-8;Q15149-5;Q15149-3	PLEC	Plectin
25.74925	NaN	NaN	NaN	28.83059	NaN	NaN	NaN	NaN	NaN	10	1104.4836	0.0011737	226.55	AEGTEEGARW	Q13438;Q13438-4;Q13438-3;Q13438-2;Q13438-8;Q13438-6;B4E321;Q13438-7;Q13438-5	OS9;OR7D2	Protein OS-9
NaN	NaN	NaN	NaN	26.84146	NaN	NaN	NaN	NaN	NaN	9	918.48108	0.013772	100.57	AEGTFPGKI	P14854	COX6B1	Cytochrome c oxidase subunit 6B1
26.19269	NaN	NaN	NaN	26.32701	NaN	NaN	NaN	NaN	NaN	9	945.5495	0.0051606	123.29	AEGTLSKKL	P42696;A2A2V2	RBM34	RNA-binding protein 34
NaN	NaN	NaN	NaN	24.00307	NaN	NaN	NaN	NaN	NaN	9	888.45526	0.018972	91.626	AEGTVVSNL	Q9Y547	HSPB11	Intraflagellar transport protein 25 homolog
NaN	NaN	NaN	NaN	25.68961	NaN	NaN	NaN	NaN	NaN	11	1214.568	0.00037774	143	AEGVEPGSQRW	Q8WUN7	UBTD2	Ubiquitin domain-containing protein 2
NaN	NaN	NaN	NaN	27.88268	NaN	NaN	NaN	NaN	NaN	9	966.49232	0.020786	104.11	AEGVIVGHW	Q92673;E9PKB0;E9PS32;E9PP43;E9PPB3	SORL1	Sortilin-related receptor
NaN	NaN	NaN	NaN	23.87427	NaN	NaN	NaN	NaN	NaN	9	863.4025	0.042543	87.754	AEGVPASAY	Q8IUW3	SPATA2L	Spermatogenesis-associated protein 2-like protein
NaN	NaN	NaN	NaN	22.06494	NaN	NaN	NaN	NaN	NaN	9	894.40831	0.04549	86.095	AEGVSAQSF	Q8NB37-4;Q8NB37;E9PQD8;E9PLI5;Q8NB37-3;Q8NB37-2	PDDC1	Parkinson disease 7 domain-containing protein 1
NaN	NaN	NaN	NaN	26.38883	NaN	NaN	NaN	NaN	NaN	9	1025.4706	0.05264	79.469	AEGYPVDLY	P26010;P26010-2;F5H6T4;F8VNX4	ITGB7	Integrin beta-7;Integrin beta
24.06177	NaN	NaN	NaN	25.71502	NaN	NaN	NaN	NaN	NaN	10	1214.5932	0.0051381	114.4	AEHDQLLLNY	P20700;E9PBF6	LMNB1	Lamin-B1
26.75244	NaN	NaN	NaN	30.28405	NaN	NaN	NaN	NaN	NaN	10	1280.6374	0.00073301	187.97	AEHDRIARQW	Q969T4	UBE2E3	Ubiquitin-conjugating enzyme E2 E3
23.34356	NaN	21.94585	NaN	30.58638	NaN	NaN	NaN	NaN	NaN	10	1298.5938	0.0003868	195.27	AEHDRMARQW	P51965;H7C061;P51965-2;Q96LR5;P51965-3	UBE2E1;UBE2E2	Ubiquitin-conjugating enzyme E2 E1;Ubiquitin-conjugating enzyme E2 E2
24.22631	NaN	NaN	NaN	29.40312	NaN	NaN	NaN	NaN	NaN	9	1060.5189	0.0015929	142.98	AEHDVTVKY	Q8IYS1	PM20D2	Peptidase M20 domain-containing protein 2
NaN	NaN	NaN	NaN	26.6702	NaN	NaN	NaN	NaN	NaN	10	1223.5823	0.001821	125.17	AEHDVTVKYY	Q8IYS1	PM20D2	Peptidase M20 domain-containing protein 2
NaN	NaN	NaN	NaN	25.22678	NaN	NaN	NaN	NaN	NaN	11	1310.6765	0.00022442	145.99	AEHELNLARKM	Q16718;H7BYD0;Q16718-2	NDUFA5	NADH dehydrogenase [ubiquinone] 1 alpha subcomplex subunit 5
NaN	NaN	27.54481	NaN	NaN	NaN	NaN	NaN	NaN	NaN	9	1065.5203	0.0015226	131.82	AEHENLRTP	Q8NDX1;Q8NDX1-2	PSD4	PH and SEC7 domain-containing protein 4
NaN	NaN	NaN	NaN	25.13848	NaN	NaN	NaN	NaN	NaN	9	1258.5255	0.0042893	126.24	AEHEYYERY	Q7L775	EPM2AIP1	EPM2A-interacting protein 1
NaN	NaN	NaN	NaN	26.90828	NaN	NaN	NaN	NaN	NaN	9	1157.5254	0.00036328	170.5	AEHFEKHNF	Q96KP1	EXOC2	Exocyst complex component 2
NaN	NaN	NaN	NaN	28.55417	NaN	NaN	NaN	NaN	NaN	9	1131.5019	0.0083147	113.26	AEHFLEQQM	P49368;B4DUR8;P49368-2;E9PRC8;Q5SZX6;E9PM09;Q5SZX9;Q5SZW8;E9PQ35	CCT3	T-complex protein 1 subunit gamma
NaN	NaN	28.60329	NaN	NaN	NaN	NaN	NaN	NaN	NaN	9	1060.5124	2.08E-07	196.32	AEHFSMIRA	Q5U5Q3;Q6ZN04;A1L020	MEX3C;MEX3B;MEX3A	RNA-binding E3 ubiquitin-protein ligase MEX3C;RNA-binding protein MEX3B;RNA-binding protein MEX3A
NaN	NaN	NaN	NaN	25.7934	NaN	NaN	NaN	NaN	NaN	10	1232.5098	0.022608	87.149	AEHGDQDYIW	P55061;F8VPZ7;P55061-2;F8W1V3	TMBIM6	Bax inhibitor 1
NaN	NaN	NaN	NaN	22.26891	NaN	NaN	NaN	NaN	NaN	12	1315.5694	0.0042981	96.334	AEHGGHPAQEHF	Q8TEX9;Q8TEX9-2;H0YMR4;H0YN07	IPO4	Importin-4
NaN	NaN	26.21972	NaN	NaN	NaN	NaN	NaN	NaN	NaN	9	1002.4883	0.0062151	103.26	AEHGSFRVT	Q92622;H0Y6E6;Q92622-3;Q92622-2;H7C357	KIAA0226	Run domain Beclin-1 interacting and cysteine-rich containing protein
NaN	NaN	NaN	NaN	26.39931	NaN	NaN	NaN	NaN	NaN	10	1226.5568	0.0053659	113.74	AEHHEVLTEY	Q9H974;Q9H974-4;C9K0B6;C9JJ71	QTRTD1	Queuine tRNA-ribosyltransferase subunit QTRTD1
25.14541	NaN	NaN	NaN	25.04881	NaN	NaN	NaN	NaN	NaN	11	1269.683	0.0048	106.4	AEHIAQGLRLY	Q06187;Q06187-2;Q5JY90	BTK	Tyrosine-protein kinase BTK
24.40981	NaN	NaN	NaN	28.18513	NaN	NaN	NaN	NaN	NaN	9	1054.5407	0.0009286	159.34	AEHIESRTL	Q99541	PLIN2	Perilipin-2
NaN	NaN	NaN	NaN	23.58003	NaN	NaN	NaN	NaN	NaN	12	1489.7096	0.022145	67.385	AEHISDECKRRF	P39023;G5E9G0;H7C422;H7C3M2;B5MCW2;F8WCR1	RPL3	60S ribosomal protein L3
NaN	NaN	NaN	NaN	23.44341	NaN	NaN	NaN	NaN	NaN	9	1081.508	0.030619	79.474	AEHITTYTF	Q7Z7K6;Q7Z7K6-3;Q7Z7K6-2	CENPV	Centromere protein V
NaN	NaN	29.19197	NaN	NaN	NaN	NaN	NaN	NaN	NaN	9	1044.524	0.011314	117.89	AEHKEFITA	Q5JTH9;Q5JTH9-2;Q5JTH9-3;F5H456	RRP12	RRP12-like protein
NaN	NaN	NaN	NaN	24.97583	NaN	NaN	NaN	NaN	NaN	9	1093.6244	0.050717	68.846	AEHKIDLRL	Q86VU5;R4GNF4	COMTD1	Catechol O-methyltransferase domain-containing protein 1
25.56389	NaN	NaN	NaN	28.60353	NaN	NaN	NaN	NaN	NaN	11	1344.6211	7.96E-10	205.07	AEHLGDFHRTY	Q92530;Q5QPM9;Q5QPM7;F5H4Z3	PSMF1	Proteasome inhibitor PI31 subunit
NaN	NaN	NaN	NaN	25.90385	NaN	NaN	NaN	NaN	NaN	11	1369.6197	1.64E-06	169.82	AEHLGEMNRQW	Q8WXH0;Q8WXH0-2;G3V5X4;Q8WXH0-7;G3V4T3	SYNE2	Nesprin-2
NaN	NaN	NaN	NaN	22.73642	NaN	NaN	NaN	NaN	NaN	9	913.46577	0.030953	63.673	AEHLLGAGF	Q9H2U1;Q9H2U1-3;Q9H2U1-2;E7EWK3	DHX36	ATP-dependent RNA helicase DHX36
25.48633	NaN	NaN	NaN	24.47556	NaN	NaN	NaN	NaN	NaN	9	1084.5302	0.0042741	126.31	AEHLTSHKY	Q9NR56;Q86VM6;Q9NR56-2;Q9NR56-5;Q9NR56-3;Q9NR56-4;Q9NR56-7	MBNL1	Muscleblind-like protein 1
27.95362	NaN	NaN	NaN	NaN	NaN	NaN	NaN	NaN	NaN	9	1137.5342	0.011396	122.79	AEHLTYLEY	Q7LDG7-2;Q7LDG7;Q7LDG7-4;E7EM78	RASGRP2	RAS guanyl-releasing protein 2
NaN	NaN	31.04941	NaN	22.24583	NaN	NaN	NaN	NaN	NaN	9	985.49813	0.0010328	179.17	AEHNFVAKA	Q6ZS10	CLEC17A	C-type lectin domain family 17, member A
NaN	NaN	NaN	NaN	27.99523	NaN	NaN	NaN	NaN	NaN	9	1100.5251	0.00042133	169.41	AEHPELRSY	Q12765;C9K052;Q12765-3;Q12765-2	SCRN1	Secernin-1
NaN	NaN	24.01427	NaN	NaN	NaN	NaN	NaN	NaN	NaN	10	1079.536	0.019598	89.9	AEHPLSRAEA	O60287	URB1	Nucleolar pre-ribosomal-associated protein 1
NaN	NaN	NaN	NaN	24.06464	NaN	NaN	NaN	NaN	NaN	10	1138.552	0.018852	90.906	AEHPNPGVRY	Q8N9I9;Q8N9I9-2;H0YHF9	DTX3	Probable E3 ubiquitin-protein ligase DTX3
24.40594	NaN	NaN	NaN	NaN	NaN	NaN	NaN	NaN	NaN	10	1240.6604	0.013682	97.965	AEHPTIKIFW	Q5GLZ8;Q5GLZ8-6;Q5GLZ8-2;Q5GLZ8-3	HERC4	Probable E3 ubiquitin-protein ligase HERC4
23.51061	NaN	NaN	NaN	NaN	NaN	NaN	NaN	NaN	NaN	10	1296.6323	0.023798	89.266	AEHREVRHTY	Q8NAN2;F8W7S1;Q8NAN2-2	FAM73A	Protein FAM73A
NaN	NaN	NaN	NaN	20.81213	NaN	NaN	NaN	NaN	NaN	9	949.52328	0.011157	106.36	AEHSLPALI	Q8N8D1;H3BT73	PDCD7	Programmed cell death protein 7
25.90799	NaN	NaN	NaN	23.7214	NaN	NaN	NaN	NaN	26.1289	9	1003.4975	0.00015204	119.41	AEHSTVITF	Q709C8;Q709C8-4;Q709C8-2;Q709C8-3;Q96RL7;Q96RL7-3;Q96RL7-2;Q96RL7-4	VPS13C;VPS13A	Vacuolar protein sorting-associated protein 13C;Vacuolar protein sorting-associated protein 13A
NaN	NaN	24.36565	NaN	NaN	NaN	NaN	NaN	NaN	NaN	11	1119.5197	0.00037113	98.044	AEHSYAVSSVA	Q8NAP3;J3KPK6;D6RBC4	ZBTB38	Zinc finger and BTB domain-containing protein 38
NaN	NaN	NaN	NaN	21.50633	NaN	NaN	NaN	NaN	NaN	11	1389.6426	0.023884	70.675	AEHYGHREKTY	P48651;P48651-2;B4DE85	PTDSS1	Phosphatidylserine synthase 1
NaN	NaN	NaN	NaN	26.90793	NaN	NaN	NaN	NaN	NaN	9	957.5495	0.0015044	145.23	AEIAAKDKL	Q9BVK6	TMED9	Transmembrane emp24 domain-containing protein 9
NaN	NaN	NaN	NaN	24.11091	NaN	NaN	NaN	NaN	NaN	11	1271.6622	0.00077341	136.06	AEIAAQRTINW	Q5T4S7;Q5T4S7-2;Q5T4S7-3;Q5T4S7-4;X6RE05	UBR4	E3 ubiquitin-protein ligase UBR4
NaN	NaN	NaN	NaN	22.71116	NaN	NaN	NaN	NaN	NaN	9	1002.5233	0.019182	91.265	AEIAEKETL	Q0VDD8;Q0VDD8-4;Q0VDD8-3;M9MMK7;Q0VDD8-2	DNAH14	Dynein heavy chain 14, axonemal
NaN	NaN	21.57113	NaN	NaN	NaN	NaN	NaN	NaN	NaN	9	924.50288	0.023069	86.898	AEIAKHSVA	Q7Z4L5	TTC21B	Tetratricopeptide repeat protein 21B
NaN	NaN	25.81477	NaN	NaN	NaN	NaN	NaN	NaN	NaN	9	913.55967	0.008232	99.815	AEIAKLKAA	Q15058	KIF14	Kinesin-like protein KIF14
NaN	NaN	24.36172	NaN	NaN	NaN	NaN	NaN	NaN	NaN	9	928.50519	0.016702	83.948	AEIAKMLPG	P10244;P10244-2	MYBL2	Myb-related protein B
22.2907	NaN	NaN	NaN	NaN	NaN	NaN	NaN	NaN	NaN	9	974.51067	0.010629	107.69	AEIAQLMSL	P08238;Q5T9W8;Q58FF8;H0YJF5;P07900;P07900-2;Q14568;G3V2J8	HSP90AB1;HSP90AB2P;HSP90AA1;HSP90AA2	Heat shock protein HSP 90-beta;Putative heat shock protein HSP 90-beta 2;Heat shock protein HSP 90-alpha;Putative heat shock protein HSP 90-alpha A2
22.25821	NaN	NaN	NaN	NaN	NaN	NaN	NaN	NaN	NaN	10	1030.5407	0.013347	98.254	AEIARSNASL	P12270	TPR	Nucleoprotein TPR
NaN	NaN	NaN	NaN	22.27793	NaN	NaN	NaN	NaN	NaN	9	944.55425	0.024271	85.716	AEIASLKTL	Q9GZT6;Q9GZT6-3;Q9GZT6-2	CCDC90B	Coiled-coil domain-containing protein 90B, mitochondrial
NaN	NaN	NaN	NaN	23.23968	NaN	NaN	NaN	NaN	NaN	10	1050.571	0.040956	74.92	AEIDAHLVAL	P60900;G3V5Z7;P60900-2;P60900-3;H0YJC4	PSMA6	Proteasome subunit alpha type-6;Proteasome subunit alpha type
NaN	NaN	25.16756	NaN	NaN	NaN	NaN	NaN	NaN	NaN	9	985.55564	0.0078675	99.688	AEIDARLKA	Q9Y6R9;Q9Y6R9-2	CCDC61	Coiled-coil domain-containing protein 61
28.44814	NaN	NaN	NaN	28.77825	NaN	NaN	NaN	NaN	NaN	10	1136.5098	0.00033911	160.16	AEIDARNDSF	Q01082;Q01082-2;Q01082-3	SPTBN1	Spectrin beta chain, non-erythrocytic 1
27.92347	NaN	NaN	NaN	28.51345	NaN	NaN	NaN	NaN	NaN	9	1086.5669	0.0065829	118.67	AEIDDRKQL	Q96P16;Q96P16-3;K7EP82	RPRD1A	Regulation of nuclear pre-mRNA domain-containing protein 1A
24.46625	NaN	NaN	NaN	25.77329	NaN	NaN	NaN	NaN	NaN	9	1004.4451	0.017796	93.649	AEIDEPNAF	Q8NB46	ANKRD52	Serine/threonine-protein phosphatase 6 regulatory ankyrin repeat subunit C
NaN	NaN	NaN	NaN	24.90113	NaN	NaN	NaN	NaN	NaN	10	1151.571	0.027363	82.803	AEIDKLATEY	Q9UNL4;Q9UNL4-2;Q9UNL4-4;Q9UNL4-5;Q9UNL4-8;Q9UNL4-3;Q9UNL4-7;Q9UNL4-6	ING4	Inhibitor of growth protein 4
NaN	NaN	24.69334	NaN	NaN	NaN	NaN	NaN	NaN	NaN	9	1004.5291	0.018329	92.732	AEIDLFRAA	Q53HC5	KLHL26	Kelch-like protein 26
NaN	NaN	NaN	NaN	23.23952	NaN	NaN	NaN	NaN	NaN	11	1277.6139	0.0097019	80.706	AEIDLQELQGY	Q9UJX6;Q9UJX6-2	ANAPC2	Anaphase-promoting complex subunit 2
NaN	NaN	NaN	NaN	25.06213	NaN	NaN	NaN	NaN	NaN	10	1169.6517	0.0073293	109.66	AEIDLRQGRL	Q6RFH5;E9PS41;Q6RFH5-2	WDR74	WD repeat-containing protein 74
NaN	NaN	NaN	NaN	23.72588	NaN	NaN	NaN	NaN	NaN	11	1282.7357	0.0088999	82.261	AEIDLRQGRLL	Q6RFH5;E9PS41;Q6RFH5-2	WDR74	WD repeat-containing protein 74
NaN	NaN	29.58735	NaN	NaN	NaN	NaN	NaN	NaN	NaN	9	1029.5567	0.0037969	137.9	AEIDRRISA	Q9NS73;S4R3P6;S4R3N2;S4R2X9;Q9NS73-3;Q9NS73-2;Q9NS73-5	MBIP	MAP3K12-binding inhibitory protein 1
NaN	NaN	NaN	NaN	28.34092	NaN	NaN	NaN	NaN	NaN	9	1024.5189	0.0011355	182.09	AEIDSIHQL	Q9P2W9;D6RF48	STX18	Syntaxin-18
25.93851	NaN	NaN	NaN	25.17019	NaN	NaN	NaN	NaN	NaN	9	1032.5161	0.0056395	121.73	AEIEALEKM	O14730;B4E1Q4;O14730-2	RIOK3	Serine/threonine-protein kinase RIO3
NaN	NaN	NaN	NaN	25.75032	NaN	NaN	NaN	NaN	NaN	9	1056.5815	0.02085	89.08	AEIEDIRVL	Q96Q89;Q96Q89-3;Q96Q89-2;Q96Q89-4	KIF20B	Kinesin-like protein KIF20B
NaN	NaN	27.02253	NaN	19.46535	NaN	NaN	NaN	NaN	NaN	9	979.48623	0.016482	114.19	AEIEDPPIP	Q92922	SMARCC1	SWI/SNF complex subunit SMARCC1
23.15371	NaN	NaN	NaN	23.91004	NaN	NaN	NaN	NaN	NaN	11	1328.7048	0.0047789	99.283	AEIEEDKARRI	P78527;E7EUY0;P78527-2	PRKDC	DNA-dependent protein kinase catalytic subunit
NaN	NaN	27.75896	NaN	NaN	NaN	NaN	NaN	NaN	NaN	9	961.46041	0.013271	101.43	AEIEELTAS	Q9Y3B1;Q9Y3B1-2	SLMO2	Protein slowmo homolog 2
NaN	NaN	24.06891	NaN	NaN	NaN	NaN	NaN	NaN	NaN	9	1065.4549	0.015878	96.948	AEIEHHEMA	Q86U86;Q86U86-5;Q86U86-7;Q86U86-9;Q86U86-2;Q86U86-8;E7EVG2;Q86U86-4;Q86U86-3;Q86U86-6;H0Y5B5	PBRM1	Protein polybromo-1
26.19399	NaN	NaN	NaN	NaN	NaN	NaN	NaN	NaN	NaN	9	1073.6155	0.020145	90.906	AEIEIMKKL	Q9Y6M1;F8W930;Q9Y6M1-5;Q9Y6M1-6;Q9Y6M1-3;Q9Y6M1-4;Q9Y6M1-1	IGF2BP2	Insulin-like growth factor 2 mRNA-binding protein 2
NaN	NaN	NaN	NaN	26.63865	NaN	NaN	NaN	NaN	NaN	9	1028.5754	0.0083806	113.1	AEIEIVKDL	P13674;P13674-2;P13674-3	P4HA1	Prolyl 4-hydroxylase subunit alpha-1
25.22136	NaN	NaN	NaN	26.08146	NaN	NaN	NaN	NaN	NaN	10	1205.618	0.0023317	123.51	AEIEIVKEEF	Q8WXH0;Q8WXH0-2;G3V5X4	SYNE2	Nesprin-2
NaN	NaN	27.34469	NaN	NaN	NaN	NaN	NaN	NaN	NaN	9	1065.5342	0.0015217	125.54	AEIEKFDKS	P62328;Q5T4B6;O14604	TMSB4X;TMSB4XP4;TMSB4Y	Thymosin beta-4;Hematopoietic system regulatory peptide;Thymosin beta-4, Y-chromosomal
21.48725	NaN	25.96957	NaN	NaN	NaN	NaN	NaN	NaN	NaN	11	1306.7133	0.0015212	140.91	AEIEKFDKSKL	P62328;Q5T4B6;O14604	TMSB4X;TMSB4XP4;TMSB4Y	Thymosin beta-4;Hematopoietic system regulatory peptide;Thymosin beta-4, Y-chromosomal
23.17031	NaN	NaN	NaN	NaN	NaN	NaN	NaN	NaN	NaN	12	1434.8082	0.0059426	105.65	AEIEKFDKSKLK	P62328;Q5T4B6;O14604	TMSB4X;TMSB4XP4;TMSB4Y	Thymosin beta-4;Hematopoietic system regulatory peptide;Thymosin beta-4, Y-chromosomal
21.98111	NaN	NaN	NaN	NaN	NaN	NaN	NaN	NaN	NaN	9	1104.5849	0.0080517	114.51	AEIEKKKEM	Q8N5P1	ZC3H8	Zinc finger CCCH domain-containing protein 8
26.86038	NaN	NaN	NaN	28.98661	NaN	NaN	NaN	NaN	NaN	10	1177.6343	8.42E-06	181.87	AEIEKLGQKY	Q9Y324;G3V5S9;G3V1S4;G3V2M5	FCF1	rRNA-processing protein FCF1 homolog
NaN	NaN	NaN	NaN	NaN	NaN	NaN	NaN	NaN	NaN	9	1013.5757	0.014739	98.044	AEIEKQLAL	P56559;P56559-2	ARL4C	ADP-ribosylation factor-like protein 4C
NaN	NaN	NaN	NaN	24.79813	NaN	NaN	NaN	NaN	NaN	9	1057.5655	0.020983	88.948	AEIENIKEL	Q86VG3;Q86VG3-2	C11orf74	Uncharacterized protein C11orf74
23.92651	NaN	NaN	NaN	27.95005	NaN	NaN	NaN	NaN	NaN	10	1249.6554	0.0005503	135.16	AEIEQKIKEY	Q9NS23;Q9NS23-2;Q9NS23-4;Q9NS23-5;Q9NS23-9	RASSF1	Ras association domain-containing protein 1
22.33041	NaN	NaN	NaN	NaN	NaN	NaN	NaN	NaN	NaN	9	1148.5826	0.015358	82.645	AEIEQYRLQ	O75348	ATP6V1G1	V-type proton ATPase subunit G 1
25.69667	NaN	NaN	NaN	NaN	NaN	NaN	NaN	NaN	NaN	10	1193.6041	0.003549	125.7	AEIETRSKNF	P11277;P11277-2;P11277-3;H0YJE6	SPTB	Spectrin beta chain, erythrocytic
25.17322	NaN	NaN	NaN	NaN	NaN	NaN	NaN	NaN	NaN	9	853.38176	0.0025508	157.21	AEIGASGSY	Q7L5A3;Q7L5A3-2;Q7L5A3-3	FAM214B	Protein FAM214B
NaN	NaN	NaN	NaN	24.21356	NaN	NaN	NaN	NaN	NaN	12	1287.5731	0.020304	70.942	AEIGDYDSGKHP	Q7Z6J6;H0YNI9;F8WCI0;H0YKW6;H0Y5N1;B5MC67;Q7Z6J6-2	FRMD5	FERM domain-containing protein 5
24.83795	NaN	NaN	NaN	NaN	NaN	NaN	NaN	NaN	NaN	10	1014.5346	0.0066039	114.97	AEIGEGAQKL	Q8WXG6-6;Q8WXG6-8;Q8WXG6-5;Q8WXG6-4	MADD	MAP kinase-activating death domain protein
22.93603	NaN	NaN	NaN	NaN	NaN	NaN	NaN	NaN	NaN	11	1127.6186	0.020019	77.674	AEIGEGAQKLL	Q8WXG6-6;Q8WXG6-8;Q8WXG6-5;Q8WXG6-4	MADD	MAP kinase-activating death domain protein
NaN	NaN	NaN	NaN	25.21419	NaN	NaN	NaN	NaN	NaN	12	1239.6136	0.002353	114.24	AEIGEGAYGKVF	Q00534	CDK6	Cyclin-dependent kinase 6
NaN	NaN	24.33026	NaN	NaN	NaN	NaN	NaN	NaN	NaN	9	921.4556	0.017956	93.374	AEIGEHVAP	P27708;F8VPD4	CAD	CAD protein;Glutamine-dependent carbamoyl-phosphate synthase;Aspartate carbamoyltransferase;Dihydroorotase
NaN	NaN	NaN	NaN	24.18797	NaN	NaN	NaN	NaN	NaN	9	1137.5792	0.012196	103.83	AEIGHHRRY	Q86TJ2	TADA2B	Transcriptional adapter 2-beta
NaN	NaN	NaN	NaN	24.00479	NaN	NaN	NaN	NaN	NaN	10	1133.6081	0.0022993	123.62	AEIGNKDIKF	Q8TCJ2	STT3B	Dolichyl-diphosphooligosaccharide--protein glycosyltransferase subunit STT3B
25.13187	NaN	NaN	NaN	22.93871	NaN	NaN	NaN	NaN	NaN	10	1113.603	0.01848	93.839	AEIGQVKQEL	Q8IUD2;X6RM00;G8JLD3;X6RLX0	ERC1	ELKS/Rab6-interacting/CAST family member 1
24.45641	NaN	NaN	NaN	26.56414	NaN	NaN	NaN	NaN	NaN	9	1039.4757	0.0050188	123.75	AEIGRNYSM	O75925;O75925-2	PIAS1	E3 SUMO-protein ligase PIAS1
NaN	NaN	NaN	NaN	21.54816	NaN	NaN	NaN	NaN	NaN	10	1057.5768	0.057759	82.452	AEIGSNIKNL	Q9NRW7;F5GYC3;Q9NRW7-2;F6UM60	VPS45	Vacuolar protein sorting-associated protein 45
23.55108	NaN	NaN	NaN	25.2522	NaN	NaN	NaN	NaN	NaN	9	1021.5193	0.0026172	114.39	AEIGYRNSL	P33981;P33981-2	TTK	Dual specificity protein kinase TTK
21.81592	NaN	NaN	NaN	NaN	NaN	NaN	NaN	NaN	NaN	9	1075.5815	0.038096	77.923	AEIHLPHFI	Q9Y2G2-3;Q9Y2G2-5;Q9Y2G2-2;Q9Y2G2;Q9Y2G2-4	CARD8	Caspase recruitment domain-containing protein 8
26.61225	NaN	NaN	NaN	26.19498	NaN	NaN	NaN	NaN	NaN	9	1115.5863	0.017354	94.409	AEIIKEDLW	Q9H0U9	TSPYL1	Testis-specific Y-encoded-like protein 1
NaN	NaN	NaN	NaN	23.52636	NaN	NaN	NaN	NaN	NaN	10	1103.6703	0.029317	81.017	AEIIKGAKKF	P50748;E7ES84	KNTC1	Kinetochore-associated protein 1
NaN	NaN	21.95947	NaN	NaN	NaN	NaN	NaN	NaN	NaN	9	1000.5553	0.013145	114.5	AEIISEIRA	Q9Y6K5	OAS3	2-5-oligoadenylate synthase 3
23.93487	NaN	NaN	NaN	NaN	NaN	NaN	NaN	NaN	NaN	9	1047.5825	0.022457	87.476	AEIISRRGF	P55265;P55265-4;P55265-5;H0YCK3;P55265-2;P55265-3	ADAR	Double-stranded RNA-specific adenosine deaminase
26.01097	NaN	NaN	NaN	NaN	NaN	NaN	NaN	NaN	NaN	9	1001.5757	0.0054486	123.86	AEIITQSKL	Q9NQ75;Q9NQ75-3	CASS4	Cas scaffolding protein family member 4
24.68071	NaN	NaN	NaN	26.3938	NaN	NaN	NaN	NaN	NaN	11	1234.6558	0.0025306	118.76	AEIKADKEKGF	A4D1P6;A4D1P6-3;A4D1P6-2	WDR91	WD repeat-containing protein 91
NaN	NaN	NaN	NaN	22.24351	NaN	NaN	NaN	NaN	NaN	10	1229.6629	0.060316	67.704	AEIKGHRRTY	P36776;K7EJE8;K7EKE6;P36776-2;P36776-3;K7ER27	LONP1	Lon protease homolog, mitochondrial
NaN	NaN	NaN	NaN	23.57326	NaN	NaN	NaN	NaN	NaN	9	1186.6499	0.012314	103.55	AEIKHKYLW	P09668;E9PKT6	CTSH	Pro-cathepsin H;Cathepsin H mini chain;Cathepsin H;Cathepsin H heavy chain;Cathepsin H light chain
24.80947	NaN	NaN	NaN	24.12692	NaN	NaN	NaN	NaN	NaN	9	1014.6073	0.0046804	129.85	AEIKNSLKI	O75475	PSIP1	PC4 and SFRS1-interacting protein
NaN	NaN	NaN	NaN	25.14441	NaN	NaN	NaN	NaN	NaN	10	1178.6183	0.0006185	134.57	AEIKQIVSEY	Q567U6;F8W9X7	CCDC93	Coiled-coil domain-containing protein 93
24.9751	NaN	NaN	NaN	NaN	NaN	NaN	NaN	NaN	NaN	10	1237.619	2.67E-07	175.49	AEIKQTEEKY	Q9UKW4;H0YDG2;Q9UKW4-2;Q9UKW4-4	VAV3	Guanine nucleotide exchange factor VAV3
NaN	NaN	24.58405	NaN	NaN	NaN	NaN	NaN	NaN	NaN	9	1056.5928	0.0037792	128.35	AEIKRLQEA	Q5VT06	CEP350	Centrosome-associated protein 350
NaN	NaN	28.15976	NaN	NaN	NaN	NaN	NaN	NaN	NaN	10	1112.6805	0.0084467	107.34	AEIKVKLIEA	Q9BPX3;H0Y9Z8	NCAPG	Condensin complex subunit 3
NaN	NaN	27.19366	NaN	NaN	NaN	NaN	NaN	NaN	NaN	11	1070.5608	0.0047937	98.254	AEILELAGNAA	P16104;H0YFX9;Q5SQT3;Q7L7L0;P04908;P20671;Q16777;Q6FI13;P0C0S8;Q8IUE6;Q99878;Q93077;Q96KK5;Q9BTM1;Q9BTM1-2;O75367;O75367-3;O75367-2;D6RCF2;Q9P0M6	H2AFX;H2AFJ;H2AFY2;HIST3H2A;HIST1H2AB;HIST1H2AD;HIST2H2AC;HIST2H2AA3;HIST1H2AG;HIST2H2AB;HIST1H2AJ;HIST1H2AC;HIST1H2AH;H2AFY	Histone H2AX;Histone H2A;Histone H2A type 3;Histone H2A type 1-B/E;Histone H2A type 1-D;Histone H2A type 2-C;Histone H2A type 2-A;Histone H2A type 1;Histone H2A type 2-B;Histone H2A type 1-J;Histone H2A type 1-C;Histone H2A type 1-H;Histone H2A.J;Core histone macro-H2A.1;Core histone macro-H2A.2
22.82106	NaN	NaN	NaN	NaN	NaN	NaN	NaN	NaN	NaN	9	1083.6189	0.021854	88.37	AEILHKARF	O43353	RIPK2	Receptor-interacting serine/threonine-protein kinase 2
NaN	NaN	NaN	NaN	24.1361	NaN	NaN	NaN	NaN	NaN	10	1148.619	0.00039815	136.49	AEILKERGAY	Q14558;Q14558-2;C9J168;B4DP31	PRPSAP1	Phosphoribosyl pyrophosphate synthase-associated protein 1
27.57072	NaN	NaN	NaN	27.78762	NaN	NaN	NaN	22.81368	NaN	9	1058.5397	0.00081938	190.93	AEILLSNHY	Q8TEM1	NUP210	Nuclear pore membrane glycoprotein 210
NaN	NaN	NaN	NaN	23.02212	NaN	NaN	NaN	NaN	NaN	9	985.54441	0.029316	80.755	AEILNGKEI	P11586;F5H2F4	MTHFD1	C-1-tetrahydrofolate synthase, cytoplasmic;Methylenetetrahydrofolate dehydrogenase;Methenyltetrahydrofolate cyclohydrolase;Formyltetrahydrofolate synthetase;C-1-tetrahydrofolate synthase, cytoplasmic, N-terminally processed
25.63148	NaN	NaN	NaN	24.00847	NaN	NaN	NaN	NaN	NaN	9	1075.5332	0.0133	113.71	AEILQESRM	O75347;E5RJD8;E5RHG6;O75347-2;E5RIW3	TBCA	Tubulin-specific chaperone A
NaN	NaN	26.50629	NaN	NaN	NaN	NaN	NaN	NaN	NaN	9	1018.5117	0.007001	128.12	AEILSEMRA	Q9Y6K5;F8VS35;F8VWK9	OAS3	2-5-oligoadenylate synthase 3
NaN	NaN	NaN	NaN	24.18404	NaN	NaN	NaN	NaN	NaN	10	1188.6536	0.010988	102.07	AEIMESIKRL	Q14683;G8JLG1	SMC1A	Structural maintenance of chromosomes protein 1A
NaN	NaN	NaN	NaN	23.97618	NaN	NaN	NaN	NaN	NaN	10	1255.5828	0.021135	88.495	AEIMMKIEEY	Q8WWY3;E7EVX8;E7ESA8;Q8WWY3-2;E7EN72;E7ESX0;E7EU94	PRPF31	U4/U6 small nuclear ribonucleoprotein Prp31
NaN	NaN	NaN	NaN	24.66194	NaN	NaN	NaN	NaN	NaN	9	1122.5492	0.0155	97.597	AEIMNRKDF	Q13464	ROCK1	Rho-associated protein kinase 1
22.51853	NaN	NaN	NaN	NaN	NaN	NaN	NaN	NaN	NaN	9	1088.5284	0.019373	92.051	AEIMQNDRL	Q5SGD2;Q5SGD2-4	PPM1L	Protein phosphatase 1L
24.31866	NaN	NaN	NaN	26.43816	NaN	NaN	NaN	NaN	NaN	11	1333.6262	1.19E-13	214.26	AEINENNVREF	Q9NS73;S4R3P6;S4R3N2;S4R2X9;Q9NS73-3;Q9NS73-2;Q9NS73-5	MBIP	MAP3K12-binding inhibitory protein 1
NaN	NaN	24.81622	NaN	NaN	NaN	NaN	NaN	NaN	NaN	9	957.5495	0.024638	85.355	AEINKSLLA	O00139;O00139-5;O00139-4;O00139-2;O00139-1;Q8N4N8;Q99661;Q99661-2	KIF2A;KIF2B;KIF2C	Kinesin-like protein KIF2A;Kinesin-like protein KIF2B;Kinesin-like protein KIF2C
29.21393	NaN	NaN	NaN	27.58688	NaN	NaN	NaN	NaN	NaN	9	1026.6073	0.0016926	140.45	AEINNIIKI	P11388;P11388-2;P11388-3;P11388-4;Q02880;Q02880-2;E9PCY5	TOP2A;TOP2B	DNA topoisomerase 2-alpha;DNA topoisomerase 2-beta;DNA topoisomerase 2
NaN	NaN	24.64042	NaN	NaN	NaN	NaN	NaN	NaN	NaN	10	1081.6132	0.0015556	126.39	AEINQKLPVA	Q96EK7;F5GY05;Q96EK7-2	FAM120B	Constitutive coactivator of peroxisome proliferator-activated receptor gamma
NaN	NaN	NaN	NaN	22.58545	NaN	NaN	NaN	NaN	NaN	11	1174.6306	0.0048213	113.24	AEINSRTGSKL	Q8IWZ3-6;Q8IWZ3;Q8IWZ3-4;E9PDP5;H3BLS9;H7C2F5;O75179;O75179-2;H0YM23;O75179-7;O75179-6;H0YLQ3	ANKHD1;ANKRD17	Ankyrin repeat and KH domain-containing protein 1;Ankyrin repeat domain-containing protein 17
23.40426	NaN	NaN	NaN	NaN	NaN	NaN	NaN	NaN	NaN	9	1053.5567	0.017487	94.85	AEINTTHRI	Q5TEA3	C20orf194	Uncharacterized protein C20orf194
NaN	NaN	NaN	NaN	27.98218	NaN	NaN	NaN	NaN	NaN	10	1115.5863	0.016445	94.309	AEIPADPKLY	Q8NF50;Q8NF50-3;Q8NF50-2;Q8NF50-4;A2A369	DOCK8	Dedicator of cytokinesis protein 8
NaN	NaN	NaN	NaN	25.45541	NaN	NaN	NaN	NaN	NaN	12	1425.6565	0.00014828	128.81	AEIPEGYVPEHW	O43674;E7EWP0;H0Y886;O43674-2;H7C5C1	NDUFB5	NADH dehydrogenase [ubiquinone] 1 beta subcomplex subunit 5, mitochondrial
NaN	NaN	24.53166	NaN	NaN	NaN	NaN	NaN	NaN	NaN	9	930.42944	0.01295	102	AEIPETSNA	Q8WYB5;Q8WYB5-3;Q8WYB5-2	KAT6B	Histone acetyltransferase KAT6B
NaN	NaN	NaN	NaN	NaN	NaN	NaN	NaN	NaN	NaN	11	1249.6343	0.011592	82.914	AEIPQQVVGYF	O75131	CPNE3	Copine-3
NaN	NaN	NaN	NaN	25.3132	NaN	NaN	NaN	NaN	NaN	10	1119.5747	0.024145	85.744	AEIPVGICRY	Q8N108;Q8N108-19;Q8N108-16;Q8N108-14;Q8N108-18;Q8N108-17;Q8N108-15;Q8N108-13;Q8N108-12	MIER1	Mesoderm induction early response protein 1
23.38428	NaN	NaN	NaN	NaN	NaN	NaN	NaN	NaN	NaN	11	1308.6463	0.00679	100.69	AEIQDGRFNLF	Q6UN15;Q6UN15-4;Q6UN15-5	FIP1L1	Pre-mRNA 3-end-processing factor FIP1
NaN	NaN	NaN	NaN	24.77926	NaN	NaN	NaN	NaN	NaN	11	1331.5895	1.13E-05	158.04	AEIQEHGPEHW	Q14CZ0	C16orf72	UPF0472 protein C16orf72
NaN	NaN	NaN	NaN	23.71489	NaN	NaN	NaN	NaN	NaN	9	1086.5921	0.010653	107.58	AEIQEKKEI	Q96HJ3	CCDC34	Coiled-coil domain-containing protein 34
NaN	NaN	NaN	NaN	21.49814	NaN	NaN	NaN	NaN	NaN	13	1446.7467	0.063311	54.871	AEIQGNINKVNTF	P46940	IQGAP1	Ras GTPase-activating-like protein IQGAP1
NaN	NaN	NaN	NaN	24.21305	NaN	NaN	NaN	NaN	NaN	9	1072.4825	0.043768	72.275	AEIQHAEEF	O60832;O60832-2;H7C0M1;C9IYT0;H7C2Q9	DKC1	H/ACA ribonucleoprotein complex subunit 4
NaN	NaN	NaN	NaN	24.06521	NaN	NaN	NaN	NaN	NaN	10	1193.5928	0.001379	127.93	AEIQKDVQTY	Q9HBK9;Q9HBK9-2	AS3MT	Arsenite methyltransferase
NaN	NaN	NaN	NaN	22.63854	NaN	NaN	NaN	NaN	NaN	9	1089.5819	0.0060708	120.33	AEIQKNKPY	Q12830;Q12830-2;Q12830-4;F5GXF5;E7ETD6	BPTF	Nucleosome-remodeling factor subunit BPTF
NaN	NaN	NaN	NaN	25.51461	NaN	NaN	NaN	NaN	NaN	11	1213.5939	0.0013887	127.83	AEIQNVEGQNL	Q13342;Q13342-6;Q13342-5;Q13342-3;Q13342-2;Q13342-4	SP140	Nuclear body protein SP140
NaN	NaN	NaN	NaN	22.57909	NaN	NaN	NaN	NaN	NaN	10	1225.7507	0.029676	80.688	AEIQQLKRKL	Q96SB3	PPP1R9B	Neurabin-2
23.59662	NaN	NaN	NaN	NaN	NaN	NaN	NaN	NaN	24.70409	9	1049.5506	0.0072295	117.31	AEIQSRLAY	Q8IY17;Q8IY17-2;Q8IY17-3;Q8IY17-4;Q8IY17-5;M0QXH7	PNPLA6	Neuropathy target esterase
NaN	NaN	29.16334	NaN	NaN	NaN	NaN	NaN	NaN	NaN	9	985.51926	0.0025561	134.26	AEIRAINEA	P08133;P08133-2;E5RK69;E7EMC6	ANXA6	Annexin A6;Annexin
NaN	NaN	NaN	NaN	28.06841	NaN	NaN	NaN	NaN	NaN	10	1148.5826	0.0016221	125.82	AEIRAINEAY	P08133;P08133-2;E5RK69;E7EMC6	ANXA6	Annexin A6;Annexin
NaN	NaN	27.56827	NaN	NaN	NaN	NaN	NaN	NaN	NaN	9	1036.6029	0.020883	101.43	AEIRHVLVT	B7Z6Z4;P60660;P60660-2;F8W1R7;J3KND3;G8JLA2;G3V1V0;F8VPF3;G3V1Y7;F8W180;F8VZU9;H0YI43;F8VXL3	PDE6H;MYL6	Myosin light polypeptide 6
NaN	NaN	NaN	NaN	25.87801	NaN	NaN	NaN	NaN	NaN	10	1149.687	0.0021951	123.96	AEIRHVLVTL	B7Z6Z4;P60660;P60660-2;F8W1R7;J3KND3;G8JLA2;G3V1V0;F8VPF3;G3V1Y7;F8W180;F8VZU9;H0YI43;F8VXL3	PDE6H;MYL6	Myosin light polypeptide 6
NaN	NaN	NaN	NaN	29.55651	NaN	NaN	NaN	NaN	NaN	11	1300.7867	0.00041887	142.19	AEIRIIPAKKY	Q15392;Q15392-2	DHCR24	Delta(24)-sterol reductase
NaN	NaN	NaN	NaN	24.12825	NaN	NaN	NaN	NaN	NaN	10	1265.7244	0.060316	67.704	AEIRRFIKAY	O14647;O14647-2	CHD2	Chromodomain-helicase-DNA-binding protein 2
NaN	NaN	NaN	NaN	24.29074	NaN	NaN	NaN	NaN	NaN	10	1281.7194	0.018718	91.095	AEIRRFIKSY	O14646;O14646-2	CHD1	Chromodomain-helicase-DNA-binding protein 1
NaN	NaN	29.47752	NaN	NaN	NaN	NaN	NaN	NaN	NaN	9	1063.5774	0.011314	105.98	AEIRRFSSV	Q9H977	WDR54	WD repeat-containing protein 54
NaN	NaN	25.1091	NaN	NaN	NaN	NaN	NaN	NaN	NaN	9	932.5001	0.0091749	98.044	AEISAMLKA	Q99575;E5RK39	POP1	Ribonucleases P/MRP protein subunit POP1
NaN	NaN	NaN	NaN	25.48499	NaN	NaN	NaN	NaN	NaN	11	1415.727	0.00078836	135.86	AEISENRKRQW	Q6IQ49;Q6IQ49-3;Q6IQ49-2	SDE2	Protein SDE2 homolog
22.96083	NaN	NaN	NaN	NaN	NaN	NaN	NaN	NaN	NaN	9	983.50361	0.0097996	125.71	AEISHTQKA	P01850;A0A075B6S1;A0A5B9	TRBC1;TRBC2	T-cell receptor beta-1 chain C region;T-cell receptor beta-2 chain C region
22.74952	NaN	NaN	NaN	NaN	NaN	NaN	NaN	NaN	NaN	11	1197.6354	0.0014109	125.72	AEISHTQKATL	P01850;A0A075B6S1;A0A5B9	TRBC1;TRBC2	T-cell receptor beta-1 chain C region;T-cell receptor beta-2 chain C region
NaN	NaN	NaN	NaN	21.00794	NaN	NaN	NaN	NaN	NaN	9	1036.5805	0.042444	72.928	AEISKYLTL	Q96KC2	ARL5B	ADP-ribosylation factor-like protein 5B
NaN	NaN	NaN	NaN	25.49415	NaN	NaN	NaN	NaN	NaN	10	1122.5193	0.030988	79.489	AEISNAIDQY	P31939;P31939-2;H7C1S2;H7C084	ATIC	Bifunctional purine biosynthesis protein PURH;Phosphoribosylaminoimidazolecarboxamide formyltransferase;IMP cyclohydrolase
NaN	NaN	23.19842	NaN	NaN	NaN	NaN	NaN	NaN	NaN	9	869.44945	0.0060126	120.52	AEISPGSLP	Q96RT1;Q96RT1-8;Q96RT1-6;Q96RT1-4;Q96RT1-9;Q96RT1-2;Q96RT1-7;Q96RT1-5;Q96RT1-3	ERBB2IP	Protein LAP2
NaN	NaN	26.72312	NaN	NaN	NaN	NaN	NaN	NaN	NaN	12	1140.6027	0.00078045	122.69	AEISPGSLPVTA	Q96RT1;Q96RT1-8;Q96RT1-6;Q96RT1-4;Q96RT1-9;Q96RT1-2;Q96RT1-7;Q96RT1-5;Q96RT1-3	ERBB2IP	Protein LAP2
NaN	NaN	NaN	NaN	22.14216	NaN	NaN	NaN	NaN	NaN	9	924.49165	0.02551	84.498	AEISQPPAL	Q9BQ70;H3BQ53;Q9H384	TCF25	Transcription factor 25
NaN	NaN	22.70369	NaN	NaN	NaN	NaN	NaN	NaN	NaN	10	987.52368	0.0039439	134.25	AEISSKSPVA	Q13011;M0R248	ECH1	Delta(3,5)-Delta(2,4)-dienoyl-CoA isomerase, mitochondrial
NaN	NaN	NaN	NaN	NaN	NaN	NaN	NaN	NaN	23.87652	9	957.41135	0.01403	100.37	AEISTACTY	Q13884	SNTB1	Beta-1-syntrophin
24.87358	NaN	NaN	NaN	22.38166	NaN	NaN	NaN	NaN	NaN	11	1249.5826	0.008295	92.239	AEISTVNPEQY	P48426;P48426-2;H7BXS3;P78356	PIP4K2A;PIP4K2B	Phosphatidylinositol 5-phosphate 4-kinase type-2 alpha;Phosphatidylinositol 5-phosphate 4-kinase type-2 beta
29.24555	NaN	NaN	NaN	27.13692	NaN	NaN	NaN	NaN	NaN	9	958.53351	0.0062912	136.27	AEITDKLGL	P61204;P84077;B7ZB63;H0YGG7	ARF3;ARF1	ADP-ribosylation factor 3;ADP-ribosylation factor 1
23.20365	NaN	NaN	NaN	NaN	NaN	NaN	NaN	NaN	NaN	12	1295.7085	5.23E-08	153.74	AEITDKLGLHSL	P61204;P84077;B7ZB63;H0YGG7	ARF3;ARF1	ADP-ribosylation factor 3;ADP-ribosylation factor 1
22.09229	NaN	NaN	NaN	NaN	NaN	NaN	NaN	NaN	NaN	10	1150.5506	0.0046205	141.39	AEITGEIQQY	Q07889;G5E9C8;Q07890;Q07890-2	SOS1;SOS2	Son of sevenless homolog 1;Son of sevenless homolog 2
25.51842	NaN	NaN	NaN	26.40017	NaN	NaN	NaN	NaN	NaN	9	1086.6033	0.00078026	162.64	AEITKEQRL	Q96II8;B4E0T7;E9PD99;Q96II8-2;Q96II8-3	LRCH3	Leucine-rich repeat and calponin homology domain-containing protein 3
NaN	NaN	NaN	NaN	24.21823	NaN	NaN	NaN	NaN	NaN	10	1054.6135	0.011033	101.97	AEITPKGRAL	Q9NPA8;Q9NPA8-2	ENY2	Transcription and mRNA export factor ENY2
22.59001	NaN	NaN	NaN	NaN	NaN	NaN	NaN	NaN	NaN	10	1047.5084	0.019993	108.74	AEITSQTEGL	P07332;P07332-4;E9PIJ7;E9PGC7;E7EMJ7;H0YNN8	FES	Tyrosine-protein kinase Fes/Fps
30.17226	NaN	NaN	NaN	28.61737	NaN	NaN	NaN	NaN	NaN	11	1260.5622	1.57E-19	257.15	AEIVEGENHTY	P21333;P21333-2;Q5HY54;E9PHF0;H0Y5C6	FLNA	Filamin-A
26.07712	NaN	NaN	NaN	NaN	NaN	NaN	NaN	NaN	NaN	9	1063.555	0.018669	93.096	AEIVKKDDF	P21283;E7EV59	ATP6V1C1	V-type proton ATPase subunit C 1
NaN	NaN	25.70274	NaN	NaN	NaN	NaN	NaN	NaN	NaN	11	1159.5873	0.0092795	81.525	AEKADGFVNLP	Q8WWN9-2;Q8WWN9;G3V132;E5RGN6;E5RGB6;E5RJQ7	IPCEF1	Interactor protein for cytohesin exchange factors 1
25.79596	NaN	NaN	NaN	NaN	NaN	NaN	NaN	NaN	NaN	9	1014.5458	0.0054486	123.86	AEKAEAQRL	Q96PP8	GBP5	Guanylate-binding protein 5
NaN	NaN	24.46226	NaN	24.391	NaN	NaN	NaN	NaN	26.16863	10	1104.5815	0.0083453	107.55	AEKAPTNIVY	P15927;P15927-2;P15927-3;Q5TEJ7	RPA2	Replication protein A 32 kDa subunit
22.83962	NaN	NaN	NaN	21.28717	NaN	NaN	NaN	NaN	NaN	12	1427.7521	0.004855	94.122	AEKAVIDLNNRW	Q01081;Q01081-4;Q01081-2	U2AF1	Splicing factor U2AF 35 kDa subunit
28.8337	NaN	NaN	NaN	29.26743	NaN	NaN	NaN	NaN	NaN	10	1150.587	2.21E-05	171.67	AEKAVTKEEF	P08865;C9J9K3;A6NE09	RPSA;RPSAP58	40S ribosomal protein SA
NaN	NaN	25.53851	NaN	25.0941	NaN	NaN	NaN	NaN	NaN	9	1087.5298	5.66E-05	168.29	AEKAYHEQL	Q9BQE3;F5H5D3;F8VVB9;Q13748;Q13748-2;Q6PEY2;P68366;P68366-2;C9JDS9;Q71U36;Q71U36-2;P68363;P68363-2;Q9NY65;C9J2C0;Q9NY65-2;V9GZ17	TUBA1C;KLK9;TUBA3C;TUBA3E;TUBA4A;TUBA1A;TUBA1B;TUBA8	Tubulin alpha-1C chain;Tubulin alpha-3C/D chain;Tubulin alpha-3E chain;Tubulin alpha-4A chain;Tubulin alpha-1A chain;Tubulin alpha-1B chain;Tubulin alpha-8 chain
NaN	NaN	27.82098	NaN	NaN	NaN	NaN	NaN	NaN	NaN	9	882.39055	0.00075296	163.15	AEKCFGTGA	P78527;E7EUY0;P78527-2	PRKDC	DNA-dependent protein kinase catalytic subunit
22.65524	NaN	NaN	NaN	NaN	NaN	NaN	NaN	NaN	NaN	9	1030.5295	0.014509	99.34	AEKDAEQKI	Q6PII3	CCDC174	Coiled-coil domain-containing protein 174
NaN	NaN	24.36986	NaN	NaN	NaN	NaN	NaN	NaN	NaN	9	941.5182	0.021578	88.364	AEKDGVKVP	Q712K3	UBE2R2	Ubiquitin-conjugating enzyme E2 R2
NaN	NaN	23.2184	NaN	NaN	NaN	NaN	NaN	NaN	NaN	9	1111.522	0.013567	100.92	AEKECKIEY	O43920	NDUFS5	NADH dehydrogenase [ubiquinone] iron-sulfur protein 5
25.4908	NaN	NaN	NaN	NaN	NaN	NaN	NaN	NaN	NaN	10	1272.6422	0.00018353	145.25	AEKEEENRRL	Q9UJU6;H0Y5J4;Q9UJU6-5;Q9UJU6-2;Q9UJU6-3;B4DDP6;B4DDD6;Q9UJU6-4	DBNL	Drebrin-like protein
25.16401	NaN	NaN	NaN	26.51191	NaN	NaN	NaN	NaN	NaN	11	1301.5888	1.15E-08	191.33	AEKELESHSSW	Q13586;E9PNJ4;H0YDB2;Q13586-2	STIM1	Stromal interaction molecule 1
24.41162	NaN	NaN	NaN	26.8087	NaN	NaN	NaN	NaN	NaN	9	1129.5768	0.00039019	169.99	AEKELHEKF	Q9NVA2;D6RGI3;D6RER5;Q9NVA2-2;D6RDU5;H0Y961;H0Y9G8;Q14141;B1AMS2;Q14141-2;Q14141-4	SEPT11;SEPT6	Septin-11;Septin-6
NaN	NaN	NaN	NaN	28.02369	NaN	NaN	NaN	NaN	NaN	10	1260.6099	0.0065578	111.27	AEKELTDRNW	Q9UKX7;B0QY21;F2Z3L9;X6RKQ2;B1AHA5	NUP50	Nuclear pore complex protein Nup50
NaN	NaN	25.41764	NaN	NaN	NaN	NaN	NaN	NaN	NaN	9	1041.4913	0.002102	136.36	AEKEMHNLA	O14730;B4E1Q4;O14730-2	RIOK3	Serine/threonine-protein kinase RIO3
NaN	NaN	23.00103	NaN	NaN	NaN	NaN	NaN	NaN	NaN	10	1063.522	0.0091061	122.52	AEKEMTSVVA	Q9UIF9;F8VU39;Q9UIF9-3;J3KPG5;Q9UIF9-2	BAZ2A	Bromodomain adjacent to zinc finger domain protein 2A
NaN	NaN	NaN	NaN	22.65228	NaN	NaN	NaN	NaN	NaN	12	1393.6878	0.0026052	109.16	AEKEPEQPPALW	Q8NF37	LPCAT1	Lysophosphatidylcholine acyltransferase 1
26.12566	NaN	NaN	NaN	26.36563	NaN	NaN	NaN	NaN	NaN	10	1092.5815	0.00045155	136.02	AEKEVKGAVY	Q16531;F5GY55;Q16531-2;F5H0Y5	DDB1	DNA damage-binding protein 1
NaN	NaN	NaN	NaN	24.68982	NaN	NaN	NaN	NaN	NaN	10	985.50803	0.047918	72.325	AEKEVVAGSP	Q9H254;M0QZQ3;Q9H254-4;C9JY79;Q9H254-5;Q9H254-3	SPTBN4	Spectrin beta chain, non-erythrocytic 4
23.39996	NaN	NaN	NaN	NaN	NaN	NaN	NaN	NaN	NaN	9	942.5386	0.013486	90.15	AEKIVAEAI	Q9UKA4	AKAP11	A-kinase anchor protein 11
NaN	NaN	NaN	NaN	22.09268	NaN	NaN	NaN	NaN	NaN	9	965.5182	0.035647	76.282	AEKKASIGY	Q8N2M8;K7EM61;F5H0Q6;Q8N2M8-3;Q8N2M8-4	CLASRP	CLK4-associating serine/arginine rich protein
22.5996	NaN	NaN	NaN	NaN	NaN	NaN	NaN	NaN	NaN	11	1284.7402	0.017932	79.492	AEKKDIAERLL	O60268;O60268-2;O60268-3;H3BMU3	KIAA0513	Uncharacterized protein KIAA0513
21.83793	NaN	NaN	NaN	NaN	NaN	NaN	NaN	NaN	NaN	11	1385.7052	0.020582	77.185	AEKLEQHTRQF	Q9NQ75;Q9NQ75-3	CASS4	Cas scaffolding protein family member 4
25.80169	NaN	NaN	NaN	NaN	NaN	NaN	NaN	NaN	NaN	10	943.53385	0.013595	98.04	AEKLGGSAVI	P23528;E9PP50;E9PK25;G3V1A4	CFL1	Cofilin-1
26.6628	NaN	NaN	NaN	28.99321	NaN	NaN	NaN	NaN	NaN	9	1049.5757	0.00014956	176.6	AEKLITQTF	Q9Y266	NUDC	Nuclear migration protein nudC
23.02908	NaN	NaN	NaN	NaN	NaN	NaN	NaN	NaN	NaN	10	1202.6659	0.023738	89.317	AEKLLQLQNF	Q7LDG7-2;Q7LDG7;Q7LDG7-4	RASGRP2	RAS guanyl-releasing protein 2
NaN	NaN	NaN	NaN	22.29408	NaN	NaN	NaN	NaN	NaN	10	1189.6568	0.029657	80.706	AEKLRAAERF	Q7KZF4	SND1	Staphylococcal nuclease domain-containing protein 1
24.52019	NaN	NaN	NaN	NaN	NaN	NaN	NaN	NaN	NaN	10	1124.5714	0.021143	91.549	AEKLTVQSSY	Q14765	STAT4	Signal transducer and activator of transcription 4
NaN	NaN	27.48693	NaN	NaN	NaN	NaN	NaN	NaN	NaN	9	981.45897	0.0016963	134.23	AEKNAFISC	Q9NV70;Q9NV70-2	EXOC1	Exocyst complex component 1
NaN	NaN	26.45605	NaN	NaN	NaN	NaN	NaN	NaN	NaN	9	1008.4699	0.0057102	121.5	AEKNGFLQC	A0JNW5;H0YHT7	UHRF1BP1L	UHRF1-binding protein 1-like
NaN	NaN	NaN	NaN	22.2436	NaN	NaN	NaN	NaN	NaN	9	1034.5509	0.05264	67.897	AEKNGTIRF	Q8NFH4	NUP37	Nucleoporin Nup37
24.64251	NaN	NaN	NaN	23.96552	NaN	NaN	NaN	NaN	NaN	10	1172.535	0.00071169	169.76	AEKNTTFDTF	Q14562;F5H658;S4R3S0	DHX8	ATP-dependent RNA helicase DHX8
23.7541	NaN	NaN	NaN	NaN	NaN	NaN	NaN	NaN	NaN	9	1057.6132	0.014508	99.343	AEKNVEKKI	P40429;M0QYS1	RPL13A	60S ribosomal protein L13a
22.70869	NaN	NaN	NaN	22.15023	NaN	NaN	NaN	NaN	NaN	12	1463.7984	0.0031923	100.73	AEKNVEKKIDKY	P40429;M0QYS1	RPL13A	60S ribosomal protein L13a
NaN	NaN	24.87708	NaN	NaN	NaN	NaN	NaN	NaN	NaN	9	916.46543	0.0091166	133.05	AEKPAFGTP	Q68EM7;Q68EM7-2;Q68EM7-6;Q68EM7-5	ARHGAP17	Rho GTPase-activating protein 17
NaN	NaN	NaN	NaN	26.14131	NaN	NaN	NaN	NaN	NaN	12	1459.6831	1.79E-18	177.77	AEKPDEITKDEW	Q9NWU2	GID8	Glucose-induced degradation protein 8 homolog
NaN	NaN	22.98916	NaN	NaN	NaN	NaN	NaN	NaN	NaN	9	925.52328	0.0062912	125.31	AEKPLQVAA	H0Y4G9;Q99836;Q99836-6;Q99836-5;Q99836-3	MYD88	Myeloid differentiation primary response protein MyD88
22.13287	NaN	NaN	NaN	NaN	NaN	NaN	NaN	NaN	NaN	9	1098.6397	0.016615	96.143	AEKQLELRL	Q9NRL2;Q9NRL2-2	BAZ1A	Bromodomain adjacent to zinc finger domain protein 1A
25.08383	NaN	NaN	NaN	NaN	NaN	NaN	NaN	NaN	NaN	10	1227.5956	0.0072297	112.83	AEKRHTRDSE	P27105;P27105-2	STOM	Erythrocyte band 7 integral membrane protein
27.4251	NaN	NaN	NaN	NaN	NaN	NaN	NaN	NaN	NaN	12	1426.6913	0.023607	78.903	AEKRHTRDSEAQ	P27105;P27105-2	STOM	Erythrocyte band 7 integral membrane protein
NaN	NaN	25.09776	NaN	NaN	NaN	NaN	NaN	NaN	NaN	9	945.51311	0.0056395	121.73	AEKSITQVA	Q9Y4E5;E9PH99;Q9Y4E5-2	ZNF451	Zinc finger protein 451
22.61172	NaN	NaN	NaN	NaN	NaN	NaN	NaN	NaN	NaN	9	1065.5342	0.0074627	104.82	AEKVEEKSF	C9J798;F8W6L0;O43374;E7ERK1	RASA4B;RASA4	Putative Ras GTPase-activating protein 4B;Ras GTPase-activating protein 4
25.37543	NaN	NaN	NaN	25.76893	NaN	NaN	NaN	NaN	NaN	11	1144.6241	0.0047974	103.97	AEKVIGAGKSW	P21291;E9PND2;E9PP21	CSRP1	Cysteine and glycine-rich protein 1
NaN	NaN	26.79017	NaN	NaN	NaN	NaN	NaN	NaN	NaN	9	1109.5029	0.019182	91.265	AEKYEWDVA	P13639	EEF2	Elongation factor 2
NaN	NaN	24.16615	NaN	NaN	NaN	NaN	NaN	NaN	NaN	9	1012.4899	0.012925	102.06	AEKYIMTSA	Q13099;F5H6C2;Q13099-3;Q13099-2	IFT88	Intraflagellar transport protein 88 homolog
NaN	NaN	23.49082	NaN	NaN	NaN	NaN	NaN	NaN	NaN	9	1021.5444	0.017796	106.04	AEKYQTVIA	P37268;E9PNM1;P37268-4;P37268-3;P37268-2;E9PJG4;E9PS69	FDFT1	Squalene synthase
NaN	NaN	NaN	NaN	22.99816	NaN	NaN	NaN	NaN	NaN	9	970.54475	0.0042235	126.55	AELAERLGL	Q00653;Q00653-4	NFKB2	Nuclear factor NF-kappa-B p100 subunit;Nuclear factor NF-kappa-B p52 subunit
NaN	NaN	NaN	NaN	23.41867	NaN	NaN	NaN	NaN	NaN	9	970.54475	0.006839	117.84	AELAEVRAL	Q6IPU0	CENPP	Centromere protein P
25.21933	NaN	NaN	NaN	26.89931	NaN	NaN	NaN	NaN	NaN	9	1062.6073	0.0071802	116.73	AELALQKKY	Q15007	WTAP	Pre-mRNA-splicing regulator WTAP
NaN	NaN	NaN	NaN	22.41341	NaN	NaN	NaN	NaN	NaN	10	942.5386	0.027507	66.299	AELATALAAL	Q8WVR3;F8WFE0	C7orf43	Uncharacterized protein C7orf43
NaN	NaN	28.36882	NaN	NaN	NaN	NaN	NaN	NaN	NaN	9	940.53418	0.0097942	122.52	AELATRALP	F5GWP8;C9J826;C9JK18;C9JKY1;C9JTX4;P14923	KRT17;JUP	Junction plakoglobin
NaN	NaN	NaN	NaN	24.81397	NaN	NaN	NaN	NaN	NaN	9	987.51378	0.010859	107.08	AELAVGSRW	Q9BPX6;F6XEV2;Q9BPX6-2;Q9BPX6-3;S4R3V1	MICU1	Calcium uptake protein 1, mitochondrial
23.35052	NaN	NaN	NaN	NaN	NaN	NaN	NaN	NaN	NaN	13	1404.715	0.0012074	103.44	AELAVHLPQGAHY	P08514;P08514-2;P08514-3	ITGA2B	Integrin alpha-IIb;Integrin alpha-IIb heavy chain;Integrin alpha-IIb light chain, form 1;Integrin alpha-IIb light chain, form 2
NaN	NaN	NaN	NaN	22.84056	NaN	NaN	NaN	NaN	NaN	12	1408.618	0.0014922	118.87	AELDDKSISDMW	Q8N1F7;H3BVG0;Q8N1F7-2;H3BP95;H3BMX0	NUP93	Nuclear pore complex protein Nup93
NaN	NaN	NaN	NaN	24.86391	NaN	NaN	NaN	NaN	NaN	11	1238.6507	0.0047753	108.98	AELDGSTKKKY	Q5T7W7;Q5T7X0	TSTD2	Thiosulfate sulfurtransferase/rhodanese-like domain-containing protein 2
NaN	NaN	NaN	NaN	24.09901	NaN	NaN	NaN	NaN	NaN	9	970.49713	0.029283	80.787	AELDIPQSV	O96005;O96005-3;O96005-4	CLPTM1	Cleft lip and palate transmembrane protein 1
24.81738	NaN	NaN	NaN	NaN	NaN	NaN	NaN	NaN	NaN	9	1064.5502	0.0040726	134.59	AELDKTNKF	Q9UNA1;Q9UNA1-2	ARHGAP26	Rho GTPase-activating protein 26
21.2986	NaN	NaN	NaN	23.02491	NaN	NaN	NaN	NaN	NaN	9	1006.4607	0.012985	119.41	AELDPVNSY	Q92618	ZNF516	Zinc finger protein 516
27.21662	NaN	NaN	NaN	25.04506	NaN	NaN	NaN	NaN	NaN	10	1205.6404	1.97E-05	151.07	AELDRQIKSF	Q13813;Q13813-2;A6NG51;Q13813-3	SPTAN1	Spectrin alpha chain, non-erythrocytic 1
NaN	NaN	NaN	NaN	25.59918	NaN	NaN	NaN	NaN	NaN	11	1268.5408	0.0059693	87.942	AELDTLNEDSY	P61981;Q04917;P27348	YWHAG;YWHAH;YWHAQ	14-3-3 protein gamma;14-3-3 protein gamma, N-terminally processed;14-3-3 protein eta;14-3-3 protein theta
NaN	NaN	NaN	NaN	23.80408	NaN	NaN	NaN	NaN	NaN	11	1282.5565	0.01265	77.14	AELDTLNEESY	P31946;P31946-2	YWHAB	14-3-3 protein beta/alpha;14-3-3 protein beta/alpha, N-terminally processed
NaN	NaN	NaN	NaN	23.24335	NaN	NaN	NaN	NaN	NaN	11	1319.5928	0.0011109	131.54	AELDTVCRHNY	P01920;Q5Y7D6;Q5SU54;A2AAZ0;E9PIB1	HLA-DQB1	HLA class II histocompatibility antigen, DQ beta 1 chain
21.05563	NaN	NaN	NaN	27.83256	NaN	NaN	NaN	NaN	NaN	11	1314.5616	0.0015709	125.72	AELEDDFKEGY	P24001;F8W1V1;F8VSD2;E9PIV2;P24001-3;P24001-2;P24001-4;P24001-5	IL32	Interleukin-32
NaN	NaN	NaN	NaN	23.50458	NaN	NaN	NaN	NaN	NaN	12	1490.7147	0.0045289	95.417	AELEDERKQRSM	P35579;P35579-2	MYH9	Myosin-9
NaN	NaN	NaN	NaN	24.52211	NaN	NaN	NaN	NaN	NaN	9	1128.5887	0.011022	106.68	AELEDRRQL	Q9NQG5;A2A2M0	RPRD1B	Regulation of nuclear pre-mRNA domain-containing protein 1B
22.90263	NaN	NaN	NaN	23.92949	NaN	NaN	NaN	NaN	NaN	10	1237.5575	7.81E-06	204.5	AELEENQRSY	P46100;P46100-2;P46100-5;P46100-3;P46100-4	ATRX	Transcriptional regulator ATRX
NaN	NaN	25.09607	NaN	NaN	NaN	NaN	NaN	NaN	NaN	10	1069.5226	0.0013052	112.95	AELEKHMAAA	Q9P2E9;Q9P2E9-3;Q9P2E9-2;F8W7S5	RRBP1	Ribosome-binding protein 1
23.22156	NaN	NaN	NaN	NaN	NaN	NaN	NaN	NaN	NaN	9	1085.6081	0.0057219	122.44	AELEKQKQL	Q15643;H0YJ97;H0YJI2	TRIP11	Thyroid receptor-interacting protein 11
NaN	NaN	24.91483	NaN	NaN	NaN	NaN	NaN	NaN	NaN	10	1115.5823	0.0014265	127.51	AELEKQLSQA	O95466;O95466-2;O95466-3;K7EK60	FMNL1	Formin-like protein 1
NaN	NaN	NaN	NaN	22.63609	NaN	NaN	NaN	NaN	NaN	10	1157.702	0.0020516	124.42	AELEKTVKKI	Q9BXW9;Q9BXW9-2	FANCD2	Fanconi anemia group D2 protein
NaN	NaN	NaN	NaN	26.27755	NaN	NaN	NaN	NaN	NaN	9	1070.5972	0.0015767	143.39	AELELQKQL	O43290	SART1	U4/U6.U5 tri-snRNP-associated protein 1
NaN	NaN	NaN	NaN	23.65594	NaN	NaN	NaN	NaN	NaN	9	972.51278	0.036089	76.064	AELENIATL	Q9P2D3;Q9P2D3-3;Q9P2D3-2	HEATR5B	HEAT repeat-containing protein 5B
28.2704	NaN	NaN	NaN	25.59707	NaN	NaN	NaN	NaN	NaN	10	1246.667	0.00035992	139.15	AELERLNKQF	P35579;P35579-2	MYH9	Myosin-9
23.34071	NaN	NaN	NaN	23.28673	NaN	NaN	NaN	NaN	NaN	9	1013.5506	0.010567	107.79	AELERNVAL	O95613;O95613-2	PCNT	Pericentrin
NaN	NaN	NaN	NaN	25.73922	NaN	NaN	NaN	NaN	NaN	10	1104.5663	0.026204	83.862	AELESKTNTL	Q53EZ4;Q53EZ4-2	CEP55	Centrosomal protein of 55 kDa
26.16104	NaN	NaN	NaN	27.30069	NaN	NaN	NaN	NaN	NaN	10	1166.5455	0.00042307	152.69	AELESSKEQF	P52306;P52306-2;P52306-3;P52306-4;P52306-5;D6RB97	RAP1GDS1	Rap1 GTPase-GDP dissociation stimulator 1
22.34842	NaN	NaN	NaN	NaN	NaN	NaN	NaN	NaN	NaN	11	1255.7136	0.0056244	105.46	AELETLRAQLL	Q9Y257	KCNK6	Potassium channel subfamily K member 6
24.71865	NaN	NaN	NaN	NaN	NaN	NaN	NaN	NaN	NaN	10	1090.5771	0.0059347	117.25	AELGARAKEF	P11940;P11940-2;E7ERJ7;E7EQV3;Q9H361;H0YAR2;H0YBN4	PABPC1;PABPC3	Polyadenylate-binding protein 1;Polyadenylate-binding protein 3
27.12014	NaN	NaN	NaN	27.83165	NaN	NaN	NaN	NaN	NaN	9	962.54368	0.0073278	115.49	AELGGLLKY	O00231;O00231-2;J3QRY4	PSMD11	26S proteasome non-ATPase regulatory subunit 11
NaN	NaN	NaN	NaN	24.70794	NaN	NaN	NaN	NaN	NaN	9	1006.5924	0.02085	89.08	AELGIRHVL	Q16763;K7EPJ1	UBE2S	Ubiquitin-conjugating enzyme E2 S
NaN	NaN	24.14336	NaN	NaN	NaN	NaN	NaN	NaN	NaN	9	900.50288	0.01623	96.342	AELGLTRAA	Q9NWX5;Q9NWX5-2	ASB6	Ankyrin repeat and SOCS box protein 6
24.14383	NaN	NaN	NaN	NaN	NaN	NaN	NaN	NaN	NaN	10	1042.5659	0.011377	101.65	AELGNSVQLI	Q86WI1	PKHD1L1	Fibrocystin-L
NaN	NaN	NaN	NaN	23.18828	NaN	NaN	NaN	NaN	NaN	9	928.46543	0.0026001	134.06	AELGPGLSW	Q15653;Q15653-2;H0YFH0	NFKBIB	NF-kappa-B inhibitor beta
27.27292	NaN	NaN	NaN	24.44316	NaN	NaN	NaN	NaN	NaN	9	1003.5338	0.0093678	125.81	AELGPLNKY	P43405;P43405-2	SYK	Tyrosine-protein kinase SYK
24.4381	NaN	NaN	NaN	NaN	NaN	NaN	NaN	NaN	NaN	10	1116.6179	0.011217	102.06	AELGPLNKYL	P43405;P43405-2	SYK	Tyrosine-protein kinase SYK
22.22332	NaN	NaN	NaN	23.0451	NaN	NaN	NaN	NaN	NaN	9	952.41379	0.0090662	128.61	AELGSQEGY	O75791;B1AH86	GRAP2	GRB2-related adapter protein 2
NaN	NaN	NaN	NaN	23.88321	NaN	NaN	NaN	NaN	NaN	9	863.42363	0.045753	71.296	AELGSSTSL	O60232;G3V1B8;H0YEB6	SSSCA1	Sjoegren syndrome/scleroderma autoantigen 1
NaN	NaN	25.00582	NaN	NaN	NaN	NaN	NaN	NaN	NaN	9	960.50288	0.01421	99.815	AELGTFPRA	Q9NUP1	BLOC1S4	Biogenesis of lysosome-related organelles complex 1 subunit 4
NaN	NaN	NaN	NaN	22.96357	NaN	NaN	NaN	NaN	NaN	10	1107.5713	0.016445	94.309	AELGTFPRAF	Q9NUP1	BLOC1S4	Biogenesis of lysosome-related organelles complex 1 subunit 4
NaN	NaN	NaN	NaN	23.04782	NaN	NaN	NaN	NaN	NaN	9	1090.5043	0.004258	126.39	AELHQEHDL	A5YKK6;A5YKK6-2;A5YKK6-3;B5MDN3;A5YKK6-4;H3BVC9;H3BNB1	CNOT1	CCR4-NOT transcription complex subunit 1
NaN	NaN	NaN	NaN	25.04535	NaN	NaN	NaN	NaN	NaN	10	1134.5557	0.0067423	110.88	AELIEQAAQY	P09661;H0YKK0	SNRPA1	U2 small nuclear ribonucleoprotein A
NaN	NaN	NaN	NaN	NaN	NaN	NaN	NaN	NaN	NaN	10	1047.5601	1.32E-06	121.61	AELKAPGISY	Q8WYR1;J3KSW1;X6R3K3	PIK3R5	Phosphoinositide 3-kinase regulatory subunit 5
NaN	NaN	NaN	NaN	22.94199	NaN	NaN	NaN	NaN	NaN	10	1187.5459	0.0073293	109.66	AELKDPTDHY	Q9Y385	UBE2J1	Ubiquitin-conjugating enzyme E2 J1
NaN	NaN	NaN	NaN	22.04949	NaN	NaN	NaN	NaN	NaN	9	1153.6132	0.059752	65.224	AELKDYLRF	P58004	SESN2	Sestrin-2
NaN	NaN	NaN	NaN	24.00143	NaN	NaN	NaN	NaN	NaN	9	1070.6336	0.010007	109.15	AELKQELKL	Q969V6;B0QY83;E7ER32	MKL1	MKL/myocardin-like protein 1
24.12169	NaN	NaN	NaN	27.29946	NaN	NaN	NaN	NaN	NaN	10	1233.6354	0.0002898	150.61	AELKQLNQQY	Q13416	ORC2	Origin recognition complex subunit 2
24.99068	NaN	NaN	NaN	25.14837	NaN	NaN	NaN	NaN	NaN	9	1028.5866	0.00098433	157.99	AELKQVQTL	Q9UPN3;H3BPE1;H3BQK9;Q9UPN3-2;Q9UPN3-4;Q9UPN3-3;Q9UPN3-5;H0Y390;E9PNZ4	MACF1	Microtubule-actin cross-linking factor 1, isoforms 1/2/3/5
NaN	NaN	NaN	NaN	23.02933	NaN	NaN	NaN	NaN	NaN	11	1243.6561	0.04852	62.466	AELKTSLAQHF	Q8IZ69;F2Z2W7;Q8IZ69-2	TRMT2A	tRNA (uracil-5-)-methyltransferase homolog A
NaN	NaN	NaN	NaN	21.92709	NaN	NaN	NaN	NaN	NaN	10	1129.5768	0.03486	77.192	AELLAQTTHF	Q14526;Q14526-2	HIC1	Hypermethylated in cancer 1 protein
21.24262	NaN	NaN	NaN	NaN	NaN	NaN	NaN	NaN	NaN	11	1210.6194	0.0015478	123.51	AELLDATQHTL	Q15027;I3L0K9;I3L268	ACAP1	Arf-GAP with coiled-coil, ANK repeat and PH domain-containing protein 1
NaN	NaN	NaN	NaN	23.66709	NaN	NaN	NaN	NaN	NaN	9	1070.6699	0.027758	82.287	AELLKKEKI	P29401;P29401-2;B4E022	TKT	Transketolase
NaN	NaN	NaN	NaN	21.47189	NaN	NaN	NaN	NaN	NaN	11	1325.7456	0.0047968	109.79	AELLNSKLPRW	Q9UHR4	BAIAP2L1	Brain-specific angiogenesis inhibitor 1-associated protein 2-like protein 1
NaN	NaN	NaN	NaN	25.14985	NaN	NaN	NaN	NaN	NaN	12	1489.7525	0.0018224	117.09	AELLPESRRQEY	Q9NU22	MDN1	Midasin
23.90672	NaN	NaN	NaN	NaN	NaN	NaN	NaN	NaN	NaN	9	1065.5455	0.0074016	103.55	AELLQDHQL	Q8IYS2;Q8IYS2-2	KIAA2013	Uncharacterized protein KIAA2013
NaN	NaN	NaN	NaN	24.76785	NaN	NaN	NaN	NaN	NaN	9	1091.5288	0.021115	88.819	AELLQEFGW	Q7RTX0	TAS1R3	Taste receptor type 1 member 3
NaN	NaN	NaN	NaN	24.24605	NaN	NaN	NaN	NaN	NaN	9	1019.5288	0.061782	64.711	AELLQVANY	O15460;O15460-2	P4HA2	Prolyl 4-hydroxylase subunit alpha-2
NaN	NaN	NaN	NaN	23.07014	NaN	NaN	NaN	NaN	NaN	11	1321.6336	0.0047674	112.94	AELMNRPEVTY	P27701;E9PJC7;P27701-2	CD82	CD82 antigen
NaN	NaN	NaN	NaN	22.58843	NaN	NaN	NaN	NaN	NaN	12	1336.6809	0.056589	61.577	AELMTDRVGKAF	P51825;P51825-2;P51825-3;F5GXF9	AFF1	AF4/FMR2 family member 1
NaN	NaN	NaN	NaN	26.75239	NaN	NaN	NaN	NaN	NaN	9	949.45051	0.0093292	110.79	AELNGKDGF	P62993;P62993-2;J3KT38;J3QRL5	GRB2	Growth factor receptor-bound protein 2
NaN	NaN	NaN	NaN	23.30994	NaN	NaN	NaN	NaN	NaN	9	1059.4985	0.043666	72.325	AELNHNVTY	Q9UPM8;Q9UPM8-2;H0YL95	AP4E1	AP-4 complex subunit epsilon-1
NaN	NaN	NaN	NaN	24.1187	NaN	NaN	NaN	NaN	NaN	9	1079.5724	0.0051852	123.21	AELNHQKQL	P07602;C9JIZ6;B1AVU8;P07602-2;P07602-3	PSAP	Prosaposin;Saposin-A;Saposin-B-Val;Saposin-B;Saposin-C;Saposin-D
23.15226	NaN	NaN	NaN	NaN	NaN	NaN	NaN	NaN	NaN	12	1362.6779	0.0071742	101.56	AELNLQKASQDF	P26715;F5GYZ0;P26715-2	KLRC1	NKG2-A/NKG2-B type II integral membrane protein
NaN	NaN	NaN	NaN	22.94575	NaN	NaN	NaN	NaN	NaN	10	1157.6041	0.041167	74.962	AELNLRSNEL	P13489;E9PMA9;E9PMN0;E9PIK5;E9PMJ3;E9PLZ3;E9PIM9	RNH1	Ribonuclease inhibitor
NaN	NaN	23.3668	NaN	NaN	NaN	NaN	NaN	NaN	NaN	11	1162.587	0.0090758	81.92	AELNSYVPVTA	P22314;P22314-2;Q5JRR9;Q5JRS0;Q5JRS2;Q5JRS1	UBA1	Ubiquitin-like modifier-activating enzyme 1
NaN	NaN	NaN	NaN	24.64356	NaN	NaN	NaN	NaN	NaN	9	1040.5502	0.0092189	111.06	AELPDQKQL	Q92985;Q92985-2;Q92985-4;E9PSE3	IRF7	Interferon regulatory factor 7
NaN	NaN	NaN	NaN	24.14063	NaN	NaN	NaN	NaN	NaN	11	1359.7147	0.0073039	85.355	AELPDQKQLRY	Q92985;Q92985-2;Q92985-4;E9PSE3	IRF7	Interferon regulatory factor 7
NaN	NaN	NaN	NaN	27.12938	NaN	NaN	NaN	NaN	NaN	9	1013.5294	0.00016972	155.84	AELPGVSRW	F8W9H0;Q9BQB6-3;Q9BQB6-2;A8MV79;F2Z3Q2	VKORC1	Vitamin K epoxide reductase complex subunit 1
NaN	NaN	NaN	NaN	25.0446	NaN	NaN	NaN	NaN	NaN	9	1094.5648	0.016409	96.034	AELPLDYKF	Q5TFE4;Q5TFE4-2	NT5DC1	5-nucleotidase domain-containing protein 1
NaN	NaN	NaN	NaN	23.55251	NaN	NaN	NaN	NaN	NaN	10	1186.6095	0.006332	111.73	AELQARSNIW	O95831;O95831-3;E9PMA0;O95831-5;O95831-2	AIFM1	Apoptosis-inducing factor 1, mitochondrial
22.00443	NaN	NaN	NaN	NaN	NaN	NaN	NaN	NaN	NaN	10	1128.5887	0.0066257	114.89	AELQEGARQK	P02647;F8W696	APOA1	Apolipoprotein A-I;Proapolipoprotein A-I;Truncated apolipoprotein A-I
NaN	NaN	NaN	NaN	23.3835	NaN	NaN	NaN	NaN	NaN	11	1218.5993	0.0052593	111.63	AELQPRGSNTF	Q4KMQ1;H3BLU1;Q4KMQ1-2;Q4KMQ1-4;Q4KMQ1-3	TPRN	Taperin
NaN	NaN	29.23934	NaN	21.72884	NaN	NaN	NaN	NaN	NaN	9	969.56073	0.01123	122.19	AELQRLVAA	Q9Y5J9;E9PIR3;G3XAN8	TIMM8B	Mitochondrial import inner membrane translocase subunit Tim8 B
NaN	NaN	26.60229	NaN	NaN	NaN	NaN	NaN	NaN	NaN	10	1188.6364	0.0002898	137.98	AELQRRFQAA	B0I1T2	MYO1G	Unconventional myosin-Ig;Minor histocompatibility antigen HA-2
NaN	NaN	NaN	NaN	24.33163	NaN	NaN	NaN	NaN	NaN	8	886.48723	0.04239	116.73	AELQSRLA	Q8IUR0	TRAPPC5	Trafficking protein particle complex subunit 5
NaN	NaN	28.35934	NaN	NaN	NaN	NaN	NaN	NaN	NaN	9	957.52434	0.0076718	132.38	AELQSRLAA	Q8IUR0	TRAPPC5	Trafficking protein particle complex subunit 5
NaN	NaN	NaN	NaN	23.69806	NaN	NaN	NaN	NaN	NaN	10	1274.6255	0.0033947	120.06	AELREKSQEW	Q86UK0;Q86UK0-2	ABCA12	ATP-binding cassette sub-family A member 12
NaN	NaN	NaN	NaN	26.19336	NaN	NaN	NaN	NaN	NaN	9	1171.5873	0.0061042	120.22	AELREKYTY	Q9Y2I9;Q9Y2I9-2;F8VZ81;Q9Y2I9-3	TBC1D30	TBC1 domain family member 30
NaN	NaN	NaN	NaN	22.62071	NaN	NaN	NaN	NaN	NaN	9	928.49779	0.0062151	103.01	AELRGSPSL	E9PRQ1;E9PS09;E9PLI3;O76062-2;O76062;E9PQ50;H0YCI8;H0YEN6;E9PS18;E9PLS9	TM7SF2	Delta(14)-sterol reductase
23.146	NaN	NaN	NaN	24.70604	NaN	NaN	NaN	NaN	NaN	9	976.49779	0.0032122	131.22	AELRGVEGF	Q13588;A8MW78;K7EKU7;K7ELI1;J3QRP9;I3L2P9;Q8TC17-2;Q8TC17	GRAP;GRAPL	GRB2-related adapter protein;GRB2-related adapter protein-like
NaN	NaN	NaN	NaN	21.30463	NaN	NaN	NaN	NaN	NaN	12	1370.6943	0.033483	65.179	AELRIQPGNPNY	P63010;P63010-3;P63010-2	AP2B1	AP-2 complex subunit beta
NaN	NaN	NaN	NaN	24.63721	NaN	NaN	NaN	NaN	NaN	9	946.50836	0.012434	103.26	AELRSTASL	Q9Y2D5;Q9Y2D5-5;Q9Y2D5-6;Q9Y2D5-4;C9JVY5;Q9Y2D5-7	AKAP2	A-kinase anchor protein 2
NaN	NaN	NaN	NaN	23.30494	NaN	NaN	NaN	NaN	NaN	13	1424.6783	1.57E-09	141.58	AELRTVESEAASY	P61289;K7ESG5;P61289-3;P61289-2;K7ENH2;B3KQ25;K7EKR3	PSME3	Proteasome activator complex subunit 3
23.05869	NaN	NaN	NaN	23.65687	NaN	NaN	NaN	NaN	NaN	11	1296.635	0.0047722	99.752	AELRYDLPASY	Q9NRN9;B8ZZY8;B8ZZE3;B8ZZC8;F5H4E8	METTL5	Methyltransferase-like protein 5
NaN	NaN	NaN	NaN	24.69339	NaN	NaN	NaN	NaN	NaN	9	1049.5506	0.0015333	144.5	AELSAQIRY	Q9P086;I3L2Q0;I3L3E8	MED11	Mediator of RNA polymerase II transcription subunit 11
NaN	NaN	24.11331	NaN	NaN	NaN	NaN	NaN	NaN	NaN	9	955.46108	0.012739	102.51	AELSELHSA	P23508	MCC	Colorectal mutant cancer protein
NaN	NaN	NaN	NaN	25.07867	NaN	NaN	NaN	NaN	NaN	9	972.5604	0.0061255	120.15	AELSKGQLK	Q9Y2I8;C9JGR9;E7EQ49;Q9Y2I8-3;Q9Y2I8-2	WDR37	WD repeat-containing protein 37
NaN	NaN	25.48993	NaN	NaN	NaN	NaN	NaN	NaN	NaN	9	928.48656	0.014427	106.36	AELSQPLTA	Q15291	RBBP5	Retinoblastoma-binding protein 5
NaN	NaN	23.35315	NaN	NaN	NaN	NaN	NaN	NaN	NaN	11	1162.583	0.018382	73.841	AELSRSLEAST	Q9BV73;Q9BV73-2;H7C0P0	CEP250	Centrosome-associated protein CEP250
NaN	NaN	NaN	NaN	23.0723	NaN	NaN	NaN	NaN	NaN	9	933.48075	0.032323	77.923	AELSSLPAF	Q14814;Q14814-4;Q14814-6;Q14814-3;Q14814-5;Q14814-2	MEF2D	Myocyte-specific enhancer factor 2D
NaN	NaN	NaN	NaN	25.01572	NaN	NaN	NaN	NaN	NaN	10	1231.6085	1.24E-05	201.61	AELTEEINKW	O75330;O75330-3;O75330-2;O75330-4	HMMR	Hyaluronan mediated motility receptor
NaN	NaN	NaN	NaN	25.01125	NaN	NaN	NaN	NaN	NaN	9	982.47197	0.039331	74.464	AELTGDHQL	O75643	SNRNP200	U5 small nuclear ribonucleoprotein 200 kDa helicase
26.40938	NaN	NaN	NaN	NaN	NaN	NaN	NaN	NaN	NaN	9	1048.5805	0.007581	116.12	AELTKVFEI	O60234;M0QYG8;M0R1D2;M0R0C1;P60983;G3V4P8	GMFG;GMFB	Glia maturation factor gamma;Glia maturation factor beta
27.49618	NaN	NaN	NaN	23.15942	NaN	NaN	NaN	NaN	NaN	9	1042.5084	0.00098433	199.68	AELTPHQTF	P04844;P04844-2	RPN2	Dolichyl-diphosphooligosaccharide--protein glycosyltransferase subunit 2
NaN	NaN	NaN	NaN	22.82149	NaN	NaN	NaN	NaN	NaN	10	1191.6499	0.011135	101.82	AELVKLQQTY	P46940;H0YLE8	IQGAP1	Ras GTPase-activating-like protein IQGAP1
NaN	NaN	25.27765	NaN	NaN	NaN	NaN	NaN	NaN	NaN	9	1055.6087	0.01421	99.815	AELVRLREA	O15049	N4BP3	NEDD4-binding protein 3
NaN	NaN	25.35084	NaN	NaN	NaN	NaN	NaN	NaN	NaN	9	1028.5291	0.0056865	102.01	AELWKNPTA	O00762;O00762-3;O00762-2;O00762-4	UBE2C	Ubiquitin-conjugating enzyme E2 C
NaN	NaN	NaN	NaN	24.92882	NaN	NaN	NaN	NaN	NaN	10	1333.6918	0.024076	85.807	AELYEYKKKY	Q14008;Q14008-2;Q14008-3;H0YDX5	CKAP5	Cytoskeleton-associated protein 5
NaN	NaN	29.20046	NaN	NaN	NaN	NaN	NaN	NaN	NaN	10	1054.4971	0.018725	118.89	AELYGPFTSA	O95400	CD2BP2	CD2 antigen cytoplasmic tail-binding protein 2
23.14129	NaN	NaN	NaN	27.18035	NaN	NaN	NaN	NaN	NaN	10	1265.5564	0.0013978	127.76	AELYINEHDY	Q15006	EMC2	ER membrane protein complex subunit 2
NaN	NaN	NaN	NaN	22.43553	NaN	NaN	NaN	NaN	NaN	10	1109.5175	0.06947	72.582	AEMALRSEGF	Q96KE9;F8VPC8;Q96KE9-2	BTBD6	BTB/POZ domain-containing protein 6
NaN	NaN	NaN	NaN	23.20089	NaN	NaN	NaN	NaN	NaN	9	1020.4984	0.038567	74.841	AEMAMKVEL	P11310;B7Z9I1;Q5T4U5;P11310-2	ACADM	Medium-chain specific acyl-CoA dehydrogenase, mitochondrial
NaN	NaN	NaN	NaN	23.51833	NaN	NaN	NaN	NaN	NaN	10	1208.6046	0.017485	92.838	AEMAPYMKRL	Q8N201;H7C582	INTS1	Integrator complex subunit 1
24.16642	NaN	NaN	NaN	NaN	NaN	NaN	NaN	NaN	NaN	10	1101.5601	0.012082	99.815	AEMAQNAVRL	P35222;B4DGU4	CTNNB1	Catenin beta-1
NaN	NaN	NaN	NaN	24.25537	NaN	NaN	NaN	NaN	NaN	12	1401.6823	0.0090319	80.014	AEMAQNAVRLHY	P35222;B4DGU4	CTNNB1	Catenin beta-1
NaN	NaN	NaN	NaN	24.18147	NaN	NaN	NaN	NaN	NaN	12	1396.6194	2.25E-13	164.81	AEMAVQQNPHSW	Q6PID6	TTC33	Tetratricopeptide repeat protein 33
NaN	NaN	NaN	NaN	24.1934	NaN	NaN	NaN	NaN	NaN	9	1168.507	0.0083477	113.18	AEMEEELRY	H0YJ10;Q9UEU0	VTI1B	Vesicle transport through interaction with t-SNAREs homolog 1B
24.18409	NaN	NaN	NaN	27.25854	NaN	NaN	NaN	NaN	NaN	10	1392.6132	0.00065503	170.89	AEMEERFYRY	Q14839;F5GWX5;Q14839-2	CHD4	Chromodomain-helicase-DNA-binding protein 4
NaN	NaN	NaN	NaN	23.54073	NaN	NaN	NaN	NaN	NaN	9	1034.5066	0.035757	76.228	AEMERTSVL	Q86XR8;F5GYW0;Q86XR8-2;Q86XR8-4;Q86XR8-5;F5H0C6;F5H1B0;Q86XR8-3	CEP57	Centrosomal protein of 57 kDa
23.80584	NaN	NaN	NaN	24.56663	NaN	NaN	NaN	NaN	NaN	10	1205.5962	0.0011798	129.67	AEMETQKEKI	Q9NTJ3;E9PD53;Q9NTJ3-2;C9JR83	SMC4	Structural maintenance of chromosomes protein 4;Structural maintenance of chromosomes protein
23.73965	NaN	NaN	NaN	29.86822	NaN	NaN	NaN	NaN	NaN	10	1240.5758	2.11E-07	188.91	AEMEVKRESY	Q92575	UBXN4	UBX domain-containing protein 4
NaN	NaN	NaN	NaN	21.973	NaN	NaN	NaN	NaN	NaN	9	940.45488	0.013172	96.034	AEMGARHGL	Q5ST30;Q5ST30-3;Q5ST30-4	VARS2	Valine--tRNA ligase, mitochondrial
NaN	NaN	23.47296	NaN	NaN	NaN	NaN	NaN	NaN	NaN	10	1089.5488	0.016936	93.614	AEMGKNLKEA	Q6P996;H3BND4;Q6P996-4;Q6P996-5;Q86XE2;Q6P996-2;Q6P474;H3BPV5;H3BM88;H3BQ54	PDXDC1;PDXDC2P	Pyridoxal-dependent decarboxylase domain-containing protein 1;Putative pyridoxal-dependent decarboxylase domain-containing protein 2
NaN	NaN	NaN	NaN	25.59668	NaN	NaN	NaN	NaN	NaN	10	1062.4804	0.011256	101.65	AEMGVHSVAY	Q9NWZ5;Q9NWZ5-4	UCKL1	Uridine-cytidine kinase-like 1
NaN	NaN	NaN	NaN	26.06833	NaN	NaN	NaN	NaN	NaN	10	1245.654	0.0095989	119.34	AEMHNILKKY	P48426;P48426-2;Q5JUT3;P78356-2;P78356	PIP4K2A;PIP4K2B	Phosphatidylinositol 5-phosphate 4-kinase type-2 alpha;Phosphatidylinositol 5-phosphate 4-kinase type-2 beta
23.29736	NaN	NaN	NaN	24.85935	NaN	NaN	NaN	NaN	NaN	9	1096.4859	0.011635	105.2	AEMIREEGY	Q8NFW8;Q8NFW8-2	CMAS	N-acylneuraminate cytidylyltransferase
NaN	NaN	23.47876	NaN	NaN	NaN	NaN	NaN	NaN	NaN	9	975.46953	0.010245	108.57	AEMKAQEVA	Q8IY81	FTSJ3	pre-rRNA processing protein FTSJ3
NaN	NaN	NaN	NaN	22.91669	NaN	NaN	NaN	NaN	NaN	10	1258.6268	0.041147	74.849	AEMKEYITKF	Q9H410;Q5JW54;Q9H410-2;Q9H410-4;Q5JW57;Q5JW53;Q9H410-3	DSN1	Kinetochore-associated protein DSN1 homolog
NaN	NaN	NaN	NaN	24.44228	NaN	NaN	NaN	NaN	NaN	9	1012.4535	0.0078972	114.4	AEMKSAVDY	Q9Y5A9;Q9Y5A9-2	YTHDF2	YTH domain-containing family protein 2
NaN	NaN	NaN	NaN	22.18019	NaN	NaN	NaN	NaN	NaN	9	1038.4692	0.02988	83.862	AEMKSPVDY	Q9BYJ9	YTHDF1	YTH domain-containing family protein 1
NaN	NaN	NaN	NaN	24.47562	NaN	NaN	NaN	NaN	NaN	11	1383.7584	0.0048145	107.11	AEMKYPKVKKY	Q8NHM5;Q8NHM5-2;Q8NHM5-3;Q8NHM5-4;Q1RLM7;S4R3G4;F8WBN2;F5GXC2	KDM2B;FBXL10	Lysine-specific demethylase 2B
23.03252	NaN	NaN	NaN	23.29431	NaN	NaN	NaN	NaN	NaN	9	1026.5168	0.024265	85.676	AEMLHNVTL	Q9HBI0	PARVG	Gamma-parvin
24.66696	NaN	NaN	NaN	NaN	NaN	NaN	NaN	NaN	NaN	11	1231.6271	0.017232	80.102	AEMLPGVLQQF	Q92597;Q92597-3;Q92597-2;E5RG99;E5RI76;E5RH82;E5RIR1;E5RGM5;E5RIV1;E5RIM2	NDRG1	Protein NDRG1
22.37043	NaN	NaN	NaN	NaN	NaN	NaN	NaN	NaN	NaN	9	1052.5325	0.014301	99.788	AEMLRSISF	Q05048	CSTF1	Cleavage stimulation factor subunit 1
NaN	NaN	NaN	NaN	22.4819	NaN	NaN	NaN	NaN	NaN	9	946.44298	0.0077796	99.139	AEMNAVEAI	Q9NRC1;E7EPW5;G3XAH9;E9PCV1;B7Z4U3;B7Z4L1;E7ENZ9;C9JU30;E7EPD9;H7BXS2;Q9NRC1-7;Q9NRC1-6;Q9NRC1-5;Q9NRC1-4;Q9NRC1-3;Q9NRC1-2	ST7	Suppressor of tumorigenicity 7 protein
NaN	NaN	NaN	NaN	28.08355	NaN	NaN	NaN	NaN	NaN	10	1192.4931	0.00078367	133.12	AEMNRGSNEW	P13073;H3BPG0;H3BN72;H3BNV9	COX4I1	Cytochrome c oxidase subunit 4 isoform 1, mitochondrial
NaN	NaN	NaN	NaN	22.2159	NaN	NaN	NaN	NaN	NaN	12	1270.5176	0.030613	65.627	AEMPADSGYPAY	P38606;P38606-2	ATP6V1A	V-type proton ATPase catalytic subunit A
NaN	NaN	NaN	NaN	23.73635	NaN	NaN	NaN	NaN	NaN	10	1158.5128	0.019386	90.15	AEMPGNLQHY	P86791;P86790	CCZ1;CCZ1B	Vacuolar fusion protein CCZ1 homolog;Vacuolar fusion protein CCZ1 homolog B
22.67633	NaN	NaN	NaN	23.25129	NaN	NaN	NaN	NaN	NaN	9	1079.4991	0.0026235	150.35	AEMQKTIEM	Q8IXT5;B9ZVT1;E5RHG1;E5RJ83;E5RJV8	RBM12B	RNA-binding protein 12B
NaN	NaN	NaN	NaN	22.93553	NaN	NaN	NaN	NaN	NaN	11	1323.5765	0.0091382	81.799	AEMQQIEQSNF	P50542;B4E0T2;P50542-2;P50542-3;P50542-4;J3KPV0;F5GZ41;F5H0L9;F5GYB4;F5H3X7;F5H5C0;F5H205;F5H637;F5H432;F5GXX3	PEX5	Peroxisomal targeting signal 1 receptor
NaN	NaN	NaN	NaN	28.60566	NaN	NaN	NaN	NaN	NaN	9	1225.555	0.0017082	140.05	AEMQWKRDY	O96000;O96000-2;H3BV16	NDUFB10	NADH dehydrogenase [ubiquinone] 1 beta subcomplex subunit 10
NaN	NaN	NaN	NaN	22.31788	NaN	NaN	NaN	NaN	NaN	10	1272.6146	0.023849	86.014	AEMRARQQHF	Q8TAQ2;F8VXC8;Q8TAQ2-2;Q8TAQ2-3	SMARCC2	SWI/SNF complex subunit SMARCC2
NaN	NaN	NaN	NaN	23.50469	NaN	NaN	NaN	NaN	NaN	9	1144.6387	0.055937	66.27	AEMREKLRL	P78312;P78312-4;P78312-2;P78312-5;E7EUR8;P78312-6	FAM193A	Protein FAM193A
22.26459	NaN	NaN	NaN	NaN	NaN	NaN	NaN	NaN	NaN	9	933.44773	0.020091	75.738	AEMSTPLSV	Q13546	RIPK1	Receptor-interacting serine/threonine-protein kinase 1
NaN	NaN	NaN	NaN	20.80404	NaN	NaN	NaN	NaN	NaN	10	1222.5288	0.051988	70.808	AEMTSKHQEY	Q9NR28;F5H0Q4;H7BZQ7;F5GYH3;F5GX50;F5GXT8;F5H796;H7BZK7;Q9NR28-2;Q9NR28-3	DIABLO	Diablo homolog, mitochondrial
NaN	NaN	25.34574	NaN	NaN	NaN	NaN	NaN	NaN	NaN	9	1008.4732	0.0078972	128.38	AEMTTRMVA	P40306	PSMB10	Proteasome subunit beta type-10
NaN	NaN	NaN	NaN	23.57957	NaN	NaN	NaN	NaN	NaN	10	1227.5343	0.00045155	158.05	AENAEFMRNF	P09601;B1AHA8	HMOX1	Heme oxygenase 1
NaN	NaN	NaN	NaN	26.24189	NaN	NaN	NaN	NaN	NaN	9	910.40323	0.0082505	101.33	AENAGSYSL	Q13569;F5H0I7	TDG	G/T mismatch-specific thymine DNA glycosylase
21.69526	NaN	NaN	NaN	NaN	NaN	NaN	NaN	NaN	NaN	9	951.44101	0.012985	89.679	AENARSASF	Q9UQC2;Q9UQC2-2	GAB2	GRB2-associated-binding protein 2
23.68904	NaN	NaN	NaN	NaN	NaN	NaN	NaN	NaN	NaN	10	1113.603	0.017362	94.801	AENDAIKLQL	P52306;P52306-2;P52306-3;P52306-4;P52306-5;P52306-6	RAP1GDS1	Rap1 GTPase-GDP dissociation stimulator 1
NaN	NaN	NaN	NaN	26.37741	NaN	NaN	NaN	NaN	NaN	10	1071.5197	4.67E-36	195.83	AENDAQKPSL	O15439;O15439-2;B7Z3Q7;O15439-3	ABCC4	Multidrug resistance-associated protein 4
21.85685	NaN	NaN	NaN	NaN	NaN	NaN	NaN	NaN	NaN	9	1043.4996	0.022683	87.149	AENDARLQQ	Q96MK2	FAM65C	Protein FAM65C
22.30032	NaN	NaN	NaN	26.14905	NaN	NaN	NaN	NaN	NaN	11	1328.6248	1.26E-05	157.56	AENDEVKFKSY	Q6IE81;Q6IE81-3;Q6IE81-2	JADE1	Protein Jade-1
NaN	NaN	NaN	NaN	25.4518	NaN	NaN	NaN	NaN	NaN	9	1099.5411	0.027617	82.426	AENDFVHRI	Q9Y3T6	R3HCC1	R3H and coiled-coil domain-containing protein 1
NaN	NaN	NaN	NaN	22.60854	NaN	NaN	NaN	NaN	NaN	12	1308.6198	0.008499	81.709	AENDIKESSAVF	P38398;E9PFZ0;P38398-4;P38398-7;F8W8H7	BRCA1	Breast cancer type 1 susceptibility protein
NaN	NaN	NaN	NaN	22.29168	NaN	NaN	NaN	NaN	NaN	9	1030.5295	0.013454	101.12	AENDKDVKI	Q13191;B5MC15;Q13191-3;Q13191-2;P22681	CBLB;CBL	E3 ubiquitin-protein ligase CBL-B;E3 ubiquitin-protein ligase CBL
NaN	NaN	NaN	NaN	25.35312	NaN	NaN	NaN	NaN	NaN	9	1003.4822	0.00099595	154.85	AENEAETKL	P07814	EPRS	Bifunctional glutamate/proline--tRNA ligase;Glutamate--tRNA ligase;Proline--tRNA ligase
NaN	NaN	NaN	NaN	22.3299	NaN	NaN	NaN	NaN	NaN	10	1267.5833	0.0057523	112.94	AENEELHQLW	Q6PGP7;D6RCE2;H0Y964	TTC37	Tetratricopeptide repeat protein 37
NaN	NaN	23.91196	NaN	NaN	NaN	NaN	NaN	NaN	NaN	9	1061.5142	0.0078972	114.4	AENEFSLRP	P41212;H0YG25	ETV6	Transcription factor ETV6
NaN	NaN	25.93764	NaN	NaN	NaN	NaN	NaN	NaN	NaN	9	914.47091	0.013172	101.6	AENEGLLVA	Q14203;Q14203-6;E7EX90;Q14203-3;Q14203-4;Q14203-5;Q14203-2;Q6AWB1	DCTN1;DKFZp686E0752	Dynactin subunit 1
25.49327	NaN	NaN	NaN	NaN	NaN	NaN	NaN	NaN	NaN	10	1142.6295	0.00071903	139.54	AENEKLKAQL	O14974;O14974-4;O14974-3;O14974-5;H0YIS3;H0YIM2	PPP1R12A	Protein phosphatase 1 regulatory subunit 12A
NaN	NaN	NaN	NaN	23.93627	NaN	NaN	NaN	NaN	NaN	9	1066.4567	0.024312	97.798	AENELNQSY	O15397	IPO8	Importin-8
NaN	NaN	NaN	NaN	23.96235	NaN	NaN	NaN	NaN	NaN	11	1277.5566	0.0047805	108.31	AENEMPGLMRM	P23526	AHCY	Adenosylhomocysteinase
NaN	NaN	NaN	NaN	24.56291	NaN	NaN	NaN	NaN	NaN	10	1125.4509	0.00069559	133.89	AENENGSRCF	Q8TEY7;Q8TEY7-2;Q8TEY7-3	USP33	Ubiquitin carboxyl-terminal hydrolase 33
NaN	NaN	NaN	NaN	NaN	NaN	NaN	NaN	NaN	NaN	9	1002.5094	0.027931	87.258	AENESKARV	Q9BWJ5	SF3B5	Splicing factor 3B subunit 5
NaN	NaN	NaN	NaN	27.7413	NaN	NaN	NaN	NaN	NaN	11	1305.6789	1.32E-06	179.72	AENESKARVRF	Q9BWJ5	SF3B5	Splicing factor 3B subunit 5
NaN	NaN	NaN	NaN	24.20605	NaN	NaN	NaN	NaN	NaN	9	991.46445	0.012196	90.906	AENESMAKI	O95466;O95466-2;O95466-3	FMNL1	Formin-like protein 1
NaN	NaN	NaN	NaN	25.75903	NaN	NaN	NaN	NaN	NaN	10	1165.4887	0.0022238	123.86	AENETNEVNF	Q15369;E5RHG8;Q15369-2	TCEB1	Transcription elongation factor B polypeptide 1
22.26334	NaN	NaN	NaN	NaN	NaN	NaN	NaN	NaN	NaN	9	1037.4666	0.0059581	142.79	AENEYQTAI	P52907;P47755	CAPZA1;CAPZA2	F-actin-capping protein subunit alpha-1;F-actin-capping protein subunit alpha-2
NaN	NaN	NaN	NaN	23.80276	NaN	NaN	NaN	NaN	NaN	9	1028.4927	0.012121	104.01	AENFAEHVL	Q9Y276;H7C492	BCS1L	Mitochondrial chaperone BCS1
23.87229	NaN	NaN	NaN	21.2226	NaN	NaN	NaN	NaN	NaN	9	1164.6404	0.019506	91.853	AENFFILRR	P59998;F8WCF6;P59998-3;F8WDD7;P59998-2;R4GN08;P59998-4	ARPC4;ARPC4-TTLL3	Actin-related protein 2/3 complex subunit 4
NaN	NaN	NaN	NaN	24.11267	NaN	NaN	NaN	NaN	NaN	9	1037.4679	0.0088287	112.01	AENGHFHNL	Q9H116;Q9H116-4	GZF1	GDNF-inducible zinc finger protein 1
NaN	NaN	NaN	NaN	23.09746	NaN	NaN	NaN	NaN	NaN	9	935.48248	0.0066891	113.71	AENGKAPHL	Q8N6S4;Q8N6S4-2	ANKRD13C	Ankyrin repeat domain-containing protein 13C
NaN	NaN	NaN	NaN	25.70129	NaN	NaN	NaN	NaN	NaN	9	978.47706	0.051302	68.557	AENGKSNFL	P61769;F5H6I0	B2M	Beta-2-microglobulin;Beta-2-microglobulin form pI 5.3
NaN	NaN	NaN	NaN	26.614	NaN	NaN	NaN	NaN	NaN	9	971.53999	0.0083806	113.1	AENGLTVRL	Q12789;Q12789-3;H3BU55	GTF3C1	General transcription factor 3C polypeptide 1
NaN	NaN	NaN	NaN	22.74345	NaN	NaN	NaN	NaN	NaN	9	1083.4841	0.05343	67.507	AENGMYIRM	P27708;F8VPD4;H7C2E4	CAD	CAD protein;Glutamine-dependent carbamoyl-phosphate synthase;Aspartate carbamoyltransferase;Dihydroorotase
NaN	NaN	NaN	NaN	22.21999	NaN	NaN	NaN	NaN	NaN	11	1261.5575	0.012784	77.062	AENHQGTLTEY	A6NI72;A8MVU1	NCF1B;NCF1C	Putative neutrophil cytosol factor 1B;Putative neutrophil cytosol factor 1C
22.90503	NaN	NaN	NaN	27.21947	NaN	NaN	NaN	NaN	NaN	11	1287.6605	7.75E-07	183.4	AENIDAQLKRM	P37198;M0QXN5	NUP62	Nuclear pore glycoprotein p62
NaN	NaN	NaN	NaN	23.6767	NaN	NaN	NaN	NaN	NaN	9	995.49238	0.026237	96.492	AENIPENPL	P42224;J3KPM9;P42224-2;Q14765	STAT1;STAT4	Signal transducer and activator of transcription 1-alpha/beta;Signal transducer and activator of transcription;Signal transducer and activator of transcription 4
NaN	NaN	NaN	NaN	26.21223	NaN	NaN	NaN	NaN	NaN	11	1286.6507	0.0048336	95.477	AENIPENPLKY	P42224;J3KPM9;P42224-2;Q14765	STAT1;STAT4	Signal transducer and activator of transcription 1-alpha/beta;Signal transducer and activator of transcription;Signal transducer and activator of transcription 4
23.55132	NaN	NaN	NaN	26.78394	NaN	NaN	NaN	NaN	NaN	11	1275.6095	1.98E-06	168.71	AENIQPGEQKY	Q04637;Q04637-3;Q04637-8;E7EUU4;Q04637-9;E9PGM1;Q04637-4;E7EX73;Q04637-6;Q04637-7;Q04637-5;C9J2Z7;C9K073;C9JF13;C9J6B6	EIF4G1	Eukaryotic translation initiation factor 4 gamma 1
NaN	NaN	NaN	NaN	22.01311	NaN	NaN	NaN	NaN	NaN	9	1103.5393	0.019017	91.549	AENIRNKEM	Q96Q89;Q96Q89-3;Q96Q89-2;Q96Q89-4;Q96Q89-5	KIF20B	Kinesin-like protein KIF20B
NaN	NaN	NaN	NaN	26.00764	NaN	NaN	NaN	NaN	NaN	9	1051.5186	0.029173	80.896	AENISKDLY	Q9NQ31;E9PPN7;H0YCH8;Q9NQ31-3;Q9NQ31-2	AKIP1	A-kinase-interacting protein 1
27.40638	NaN	NaN	NaN	25.9702	NaN	NaN	NaN	NaN	NaN	9	1063.5662	0.0030424	140.16	AENISRVLY	P11216;P11217;P11217-2;P06737;E9PK47;P06737-2	PYGB;PYGM;PYGL	Glycogen phosphorylase, brain form;Glycogen phosphorylase, muscle form;Glycogen phosphorylase, liver form;Phosphorylase
NaN	NaN	NaN	NaN	28.2674	NaN	NaN	NaN	NaN	NaN	9	1017.5277	9.93E-07	175.88	AENKAKINM	P14635;E9PC90;P14635-2;D6RHI0	CCNB1	G2/mitotic-specific cyclin-B1
24.35242	NaN	NaN	NaN	24.21875	NaN	NaN	NaN	NaN	NaN	9	1001.5029	0.013438	101.65	AENKDEIAL	P13010;C9JZ81	XRCC5	X-ray repair cross-complementing protein 5
22.40318	NaN	NaN	NaN	NaN	NaN	NaN	NaN	NaN	NaN	9	1009.5556	0.015337	98.04	AENKLVHSI	Q9NZV5;Q9NZV5-2;H9KV50	SEPN1	Selenoprotein N
NaN	NaN	NaN	NaN	23.45588	NaN	NaN	NaN	NaN	NaN	9	968.5291	0.024178	85.807	AENKPGLQI	Q9UQ84;Q9UQ84-4;H0YAZ2	EXO1	Exonuclease 1
NaN	NaN	NaN	NaN	24.30041	NaN	NaN	NaN	NaN	NaN	10	1090.5295	0.016974	93.561	AENKPLGESF	Q9UMZ2;Q9UMZ2-8;Q9UMZ2-3;Q9UMZ2-7;Q9UMZ2-5;Q9UMZ2-9;Q9UMZ2-4;Q9UMZ2-6	SYNRG	Synergin gamma
NaN	NaN	NaN	NaN	25.74748	NaN	NaN	NaN	NaN	NaN	9	1043.5036	0.024638	85.355	AENLGKEHF	Q9ULC5;Q9ULC5-3;Q9ULC5-4	ACSL5	Long-chain-fatty-acid--CoA ligase 5
NaN	NaN	22.38682	NaN	NaN	NaN	NaN	NaN	NaN	NaN	12	1215.603	0.0026225	108.72	AENMAQRGIGVA	Q9UBB9;Q9UBB9-2	TFIP11	Tuftelin-interacting protein 11
NaN	NaN	NaN	NaN	22.3749	NaN	NaN	NaN	NaN	NaN	9	1058.543	0.027394	82.645	AENMQIIQL	O94986;O94986-2;O94986-3;O94986-1;A0A075B719	CEP152	Centrosomal protein of 152 kDa
NaN	NaN	NaN	NaN	23.87267	NaN	NaN	NaN	NaN	NaN	9	1122.4982	0.023844	86.136	AENNEFITW	P46940	IQGAP1	Ras GTPase-activating-like protein IQGAP1
22.52395	NaN	NaN	NaN	24.84733	NaN	NaN	NaN	NaN	NaN	10	1241.6153	0.0024693	150.09	AENNHILERF	Q9UHD2	TBK1	Serine/threonine-protein kinase TBK1
27.10724	NaN	NaN	NaN	NaN	NaN	NaN	NaN	NaN	NaN	9	1046.5397	0.011638	119.29	AENNINLIF	P18084;H7C4W1;H7C5U2	ITGB5	Integrin beta-5;Integrin beta
26.46058	NaN	NaN	NaN	27.93422	NaN	NaN	NaN	NaN	NaN	9	1044.524	0.0033154	130.75	AENNIQPIF	P05107;A8MYE6;J3KNI6	ITGB2	Integrin beta-2;Integrin beta
NaN	NaN	NaN	NaN	23.31649	NaN	NaN	NaN	NaN	NaN	9	1040.4233	0.05588	77.923	AENNLCSQY	P20591;F8W8T1;P20591-2;H9KVC7;H9KVC9;H9KVD0;H9KVC4	MX1	Interferon-induced GTP-binding protein Mx1;Interferon-induced GTP-binding protein Mx1, N-terminally processed
23.19858	NaN	NaN	NaN	27.05517	NaN	NaN	NaN	NaN	NaN	9	926.43453	0.0014335	147.04	AENPDTPAL	Q9P219;H0YJX5	CCDC88C	Protein Daple
NaN	NaN	NaN	NaN	23.43046	NaN	NaN	NaN	NaN	NaN	9	1040.5291	0.031593	78.516	AENPFLTHL	Q05655;Q05655-2	PRKCD	Protein kinase C delta type;Protein kinase C delta type regulatory subunit;Protein kinase C delta type catalytic subunit
23.31313	NaN	NaN	NaN	NaN	NaN	NaN	NaN	NaN	NaN	9	992.46372	0.016615	110.41	AENPFVVSM	O60307;O15021;E7EWQ5;J3QT34;O15021-2;O15021-3;O15021-1;Q6P0Q8;V9GXZ1;E7ERL6;Q6P0Q8-2	MAST3;MAST4;MAST2	Microtubule-associated serine/threonine-protein kinase 3;Microtubule-associated serine/threonine-protein kinase 4;Microtubule-associated serine/threonine-protein kinase 2
23.86097	NaN	NaN	NaN	27.75907	NaN	NaN	NaN	NaN	NaN	9	1004.4927	0.0076663	135	AENPGKYNI	Q00839;Q00839-2	HNRNPU	Heterogeneous nuclear ribonucleoprotein U
NaN	NaN	NaN	NaN	24.16707	NaN	NaN	NaN	NaN	NaN	10	1117.5768	0.037301	76.282	AENPGKYNIL	Q00839;Q00839-2	HNRNPU	Heterogeneous nuclear ribonucleoprotein U
23.80251	NaN	NaN	NaN	NaN	NaN	NaN	NaN	NaN	NaN	10	1115.4884	0.022332	92.538	AENPHSEYGL	Q9C005	DPY30	Protein dpy-30 homolog
NaN	NaN	28.35376	NaN	NaN	NaN	NaN	NaN	NaN	NaN	9	941.5182	0.010286	113.71	AENPKLISA	Q6P158;H7C109	DHX57	Putative ATP-dependent RNA helicase DHX57
NaN	NaN	NaN	NaN	23.23159	NaN	NaN	NaN	NaN	NaN	10	1185.5527	0.015243	96.009	AENPQNTRAW	Q96EW2	HSPBAP1	HSPB1-associated protein 1
27.63255	NaN	NaN	NaN	24.78337	NaN	NaN	NaN	NaN	NaN	9	1003.5087	0.010372	108.26	AENPRGTFL	P12931;P12931-2	SRC	Proto-oncogene tyrosine-protein kinase Src
26.46826	NaN	NaN	NaN	24.28644	NaN	NaN	NaN	NaN	NaN	9	983.52876	0.0014529	139.97	AENPSIQLL	Q7Z434;Q7Z434-4	MAVS	Mitochondrial antiviral-signaling protein
23.95011	NaN	NaN	NaN	NaN	NaN	NaN	NaN	NaN	NaN	9	1021.4829	0.010684	107.57	AENPVENHI	Q58WW2;Q58WW2-2;Q58WW2-3;Q58WW2-4	DCAF6	DDB1- and CUL4-associated factor 6
NaN	NaN	NaN	NaN	23.16677	NaN	NaN	NaN	NaN	NaN	9	999.52368	0.023844	86.136	AENQLALEL	Q68EM7;Q68EM7-2;Q68EM7-6;Q68EM7-5;Q68EM7-4;I3L4P6;C9IZD3	ARHGAP17	Rho GTPase-activating protein 17
24.85192	NaN	NaN	NaN	28.34359	NaN	NaN	NaN	NaN	NaN	9	1050.5346	9.67E-05	179.81	AENQTVVKY	Q12769;G3V198;E9PR16;Q12769-3	NUP160	Nuclear pore complex protein Nup160
NaN	NaN	NaN	NaN	25.06155	NaN	NaN	NaN	NaN	NaN	11	1280.5997	0.00084054	135.16	AENRQGTLTEY	P14598;P14598-2;C9J155;H7C1S1	NCF1	Neutrophil cytosol factor 1
NaN	NaN	NaN	NaN	24.28383	NaN	NaN	NaN	NaN	NaN	9	1043.4672	0.0077226	114.97	AENRSAFSY	Q9BYM8;Q9BYM8-3;A6PVK0	RBCK1	RanBP-type and C3HC4-type zinc finger-containing protein 1
27.77442	NaN	NaN	NaN	NaN	NaN	NaN	NaN	NaN	NaN	9	1003.5087	0.021398	89.047	AENRSPAFL	O60281;J3KNV1;O60281-2	ZNF292	Zinc finger protein 292
NaN	NaN	NaN	NaN	22.57699	NaN	NaN	NaN	NaN	NaN	11	1266.4935	0.0032268	120.57	AENSCTERDGW	Q9Y5Q8;Q5T7U1;Q9Y5Q8-3;H7BY84;Q9Y5Q8-2	GTF3C5	General transcription factor 3C polypeptide 5
23.24479	NaN	NaN	NaN	NaN	NaN	NaN	NaN	NaN	NaN	10	1176.5523	0.00039926	108.7	AENSPTRQQF	Q86XP3;J3QRI2;J3KTK9	DDX42	ATP-dependent RNA helicase DDX42
NaN	NaN	NaN	NaN	22.62649	NaN	NaN	NaN	NaN	NaN	12	1388.6208	0.036484	58.274	AENSSKSNQYVY	O95271;E7EQ52;Q9H2K2	TNKS;TNKS2	Tankyrase-1;Tankyrase-2
NaN	NaN	NaN	NaN	21.79867	NaN	NaN	NaN	NaN	NaN	9	932.48148	0.03577	76.221	AENSVITSL	P18583-3	SON	Protein SON
NaN	NaN	NaN	NaN	23.87951	NaN	NaN	NaN	NaN	NaN	9	1024.4713	0.036017	76.1	AENSYVETL	O43818	RRP9	U3 small nucleolar RNA-interacting protein 2
NaN	NaN	NaN	NaN	25.33402	NaN	NaN	NaN	NaN	NaN	9	1041.4801	0.0062955	119.6	AENSYVKMT	O14617;O14617-2;O14617-5;O14617-3;O14617-4	AP3D1	AP-3 complex subunit delta-1
24.85228	NaN	NaN	NaN	NaN	NaN	NaN	NaN	NaN	NaN	9	987.56006	0.011637	105.52	AENTLSKLL	Q5T6F0	DCAF12	DDB1- and CUL4-associated factor 12
NaN	NaN	NaN	NaN	22.87393	NaN	NaN	NaN	NaN	NaN	9	1045.5404	0.037461	75.509	AENTRTLEL	H0YEM9;Q8NCP5;H7BY22;H0YCZ0;Q8NCP5-3;Q8NCP5-4;Q8NCP5-2	ZBTB44	Zinc finger and BTB domain-containing protein 44
NaN	NaN	NaN	NaN	24.50773	NaN	NaN	NaN	NaN	NaN	9	937.46174	0.018268	92.838	AENVAGHQI	P53804;P53804-3;P53804-2	TTC3	E3 ubiquitin-protein ligase TTC3
NaN	NaN	NaN	NaN	25.17733	NaN	NaN	NaN	NaN	NaN	8	944.50797	0.039153	119.21	AENVAKKW	Q9BWD1;Q9BWD1-2	ACAT2	Acetyl-CoA acetyltransferase, cytosolic
NaN	NaN	NaN	NaN	23.39311	NaN	NaN	NaN	NaN	NaN	9	985.54441	0.0068472	117.81	AENVKLEAL	A8MXU7	BAD
NaN	NaN	NaN	NaN	26.15093	NaN	NaN	NaN	NaN	NaN	9	961.4869	0.0050188	123.75	AENVPASKF	Q4ADV7;H0YFN7;Q4ADV7-2;Q4ADV7-3	KIAA1432	Protein RIC1 homolog
25.18843	NaN	NaN	NaN	NaN	NaN	NaN	NaN	NaN	NaN	11	1225.6667	0.0079203	94.538	AEPAVQRTLLE	P14209;P14209-3	CD99	CD99 antigen
24.67315	NaN	NaN	NaN	NaN	NaN	NaN	NaN	22.64555	NaN	12	1353.7616	5.38E-08	153.32	AEPAVQRTLLEK	P14209;P14209-3	CD99	CD99 antigen
NaN	NaN	NaN	NaN	21.73417	NaN	NaN	NaN	NaN	NaN	10	1150.4891	0.021135	88.495	AEPDESNARY	P61088;Q5JXB2;F8VSD4;F8VV71;F8VZ29	UBE2N;UBE2NL	Ubiquitin-conjugating enzyme E2 N;Putative ubiquitin-conjugating enzyme E2 N-like
23.30435	NaN	NaN	NaN	NaN	NaN	NaN	NaN	NaN	NaN	11	1297.5575	0.014573	82.417	AEPDESNARYF	P61088;Q5JXB2;F8VSD4;F8VV71;F8VZ29	UBE2N;UBE2NL	Ubiquitin-conjugating enzyme E2 N;Putative ubiquitin-conjugating enzyme E2 N-like
NaN	NaN	NaN	NaN	24.15184	NaN	NaN	NaN	NaN	NaN	10	1138.5183	0.029603	80.755	AEPDFVVTDF	P22314;P22314-2	UBA1	Ubiquitin-like modifier-activating enzyme 1
NaN	NaN	22.42949	NaN	NaN	NaN	NaN	NaN	NaN	NaN	9	1036.4938	0.046705	83.998	AEPDHLREA	Q9UNI6;V9GYV5;V9GY92	DUSP12	Dual specificity protein phosphatase 12
NaN	NaN	NaN	NaN	25.59228	NaN	NaN	NaN	NaN	NaN	9	1026.5233	0.010891	107	AEPDIIEQL	Q8IXQ5;Q8IXQ5-5;Q8IXQ5-2;Q8IXQ5-4;Q8IXQ5-3	KLHL7	Kelch-like protein 7
NaN	NaN	NaN	NaN	22.76134	NaN	NaN	NaN	NaN	NaN	11	1260.6211	0.04852	62.466	AEPDVQRGRSF	P57764;G3V1A6;E9PQ48;E9PNZ0;E9PQR9;E9PIB2	GSDMD	Gasdermin-D
NaN	NaN	NaN	NaN	23.19633	NaN	NaN	NaN	NaN	NaN	12	1394.6314	0.0026862	107.09	AEPEDAEKSRTY	P40222	TXLNA	Alpha-taxilin
NaN	NaN	NaN	NaN	24.72393	NaN	NaN	NaN	NaN	NaN	9	973.41412	0.028766	81.296	AEPEGTHSF	Q03135;C9JKI3;E9PCT5;Q03135-2	CAV1	Caveolin-1;Caveolin
NaN	NaN	NaN	NaN	23.58509	NaN	NaN	NaN	NaN	23.86948	9	1033.424	0.00079779	191.44	AEPEPAEEY	Q14444;Q14444-2;G3V153	CAPRIN1	Caprin-1
NaN	NaN	NaN	NaN	23.98259	NaN	NaN	NaN	NaN	NaN	9	1028.4451	0.0077167	141.83	AEPEPTEAW	P11171;P11171-2;P11171-5;P11171-6;P11171-3;P11171-4;P11171-7	EPB41	Protein 4.1
NaN	NaN	NaN	NaN	25.05005	NaN	NaN	NaN	NaN	NaN	9	931.50148	0.044903	67.344	AEPGAVLLY	Q9Y2V7;Q9Y2V7-2	COG6	Conserved oligomeric Golgi complex subunit 6
21.95202	NaN	NaN	NaN	24.43993	NaN	NaN	NaN	NaN	NaN	9	944.46035	0.020232	90.777	AEPGSVISW	Q8NHJ6;Q8NHJ6-2;Q8NHJ6-3;A8MUE1;C9JST2;Q6PI73;C9JWL8;F8WD89;B5ME96;Q6PI73-2;O75022;F8WCY4;F8W6G6;O75022-3;O75022-2;D3YTC4	LILRB4;LILRA6;LILRB3	Leukocyte immunoglobulin-like receptor subfamily B member 4;Leukocyte immunoglobulin-like receptor subfamily A member 6;Leukocyte immunoglobulin-like receptor subfamily B member 3
NaN	NaN	NaN	NaN	27.57615	NaN	NaN	NaN	NaN	NaN	11	1281.6102	0.0033996	120.04	AEPLPRNGDQW	P30291;P30291-2;E9PQ51;E9PRU3	WEE1	Wee1-like protein kinase
NaN	NaN	NaN	NaN	24.99265	NaN	NaN	NaN	NaN	NaN	13	1391.6834	0.0017142	114.87	AEPPVIGSTAHQW	A3KMH1;A3KMH1-3;A3KMH1-2	VWA8	von Willebrand factor A domain-containing protein 8
NaN	NaN	NaN	NaN	23.50954	NaN	NaN	NaN	NaN	NaN	11	1407.6783	0.0047493	106.58	AEPREFLQQQY	O43683;O43683-2;O43683-3;C9JRC7;C9JQA4	BUB1	Mitotic checkpoint serine/threonine-protein kinase BUB1
24.32526	NaN	NaN	NaN	28.12317	NaN	NaN	NaN	NaN	NaN	9	1093.5305	0.011635	105.2	AEPRHGELW	O94906;O94906-2	PRPF6	Pre-mRNA-processing factor 6
NaN	NaN	NaN	NaN	22.63971	NaN	NaN	NaN	NaN	NaN	11	1219.5986	0.014944	75.819	AEPRPAEPPAW	Q96HS1;Q96HS1-2	PGAM5	Serine/threonine-protein phosphatase PGAM5, mitochondrial
25.35777	NaN	NaN	NaN	NaN	NaN	NaN	NaN	NaN	NaN	13	1284.5946	0.013366	89.038	AEPSAATQSHSIS	O95197;O95197-3;O95197-4;O95197-7;O95197-2;O95197-5;F5H617;B7Z4M1;F5H891;F5GWG7;O95197-6	RTN3	Reticulon-3;Reticulon
NaN	NaN	26.03125	NaN	NaN	NaN	NaN	NaN	NaN	NaN	10	1091.5288	0.015148	96.143	AEPSFPFQVA	Q9C0D2;Q9C0D2-3	KIAA1731	Centrosomal protein KIAA1731
NaN	NaN	26.45017	NaN	NaN	NaN	NaN	NaN	NaN	NaN	10	1037.4778	0.018597	75.566	AEPSRSFSSA	Q96RG2;Q96RG2-2;Q96RG2-4;F8WEB4;C9J4R3	PASK	PAS domain-containing serine/threonine-protein kinase
NaN	NaN	NaN	NaN	24.54256	NaN	NaN	NaN	NaN	NaN	11	1348.6299	0.0048678	93.096	AEPTEEVYKHF	Q9UK39	CCRN4L	Nocturnin
NaN	NaN	NaN	NaN	25.36209	NaN	NaN	NaN	NaN	NaN	13	1315.5793	0.014594	87.573	AEPTGDVGGGDRW	P29728;P29728-2	OAS2	2-5-oligoadenylate synthase 2
25.60192	NaN	NaN	NaN	27.44995	NaN	NaN	NaN	NaN	NaN	11	1330.6881	0.0012191	130.1	AEPTPEKEKRF	Q9BQI3;Q9BQI3-2	EIF2AK1	Eukaryotic translation initiation factor 2-alpha kinase 1
NaN	NaN	NaN	NaN	26.91148	NaN	NaN	NaN	NaN	NaN	10	1185.5567	0.008924	106.35	AEPWNHGKTF	P01876	IGHA1	Ig alpha-1 chain C region
NaN	NaN	NaN	NaN	27.66044	NaN	NaN	NaN	NaN	NaN	10	1181.6081	0.006803	110.76	AEPYGKIKNY	P43243;A8MXP9;D6REM6;P43243-2;H0Y8T4;B3KM87	MATR3	Matrin-3
NaN	NaN	NaN	NaN	24.29712	NaN	NaN	NaN	NaN	NaN	11	1327.7248	0.011599	77.744	AEQALKHLKQY	Q9Y6E2;E7ETZ4;B5MCH7;B5MCE7	BZW2	Basic leucine zipper and W2 domain-containing protein 2
NaN	NaN	NaN	NaN	27.86325	NaN	NaN	NaN	NaN	NaN	9	1083.5237	0.027626	82.417	AEQDFISKF	Q9NV70;Q9NV70-2	EXOC1	Exocyst complex component 1
NaN	NaN	NaN	NaN	25.08042	NaN	NaN	NaN	NaN	NaN	9	1051.4822	0.02284	87.123	AEQDIKDSF	Q8IYN0;M0R0Q1	ZNF100	Zinc finger protein 100
NaN	NaN	NaN	NaN	25.54897	NaN	NaN	NaN	NaN	NaN	9	1101.5302	0.012735	102.52	AEQDIREEI	Q15631;Q15631-2	TSN	Translin
26.83822	NaN	NaN	NaN	26.06846	NaN	NaN	NaN	NaN	NaN	9	1085.5717	0.0069368	117.52	AEQDLIREL	Q9BXC9;H3BRL0	BBS2	Bardet-Biedl syndrome 2 protein
25.45047	NaN	NaN	NaN	NaN	NaN	NaN	NaN	NaN	NaN	10	1142.568	0.012297	99.257	AEQEAQRAQL	Q9NUV9;G5E9W9	GIMAP4	GTPase IMAP family member 4
25.22424	NaN	NaN	NaN	NaN	NaN	NaN	NaN	NaN	NaN	11	1255.6521	4.98E-13	196.44	AEQEAQRAQLL	Q9NUV9;G5E9W9	GIMAP4	GTPase IMAP family member 4
NaN	NaN	NaN	NaN	NaN	NaN	NaN	NaN	NaN	NaN	11	1320.6422	0.01039	88.338	AEQEDRALRSF	Q00341;Q00341-2;H0Y394	HDLBP	Vigilin
NaN	NaN	27.93022	NaN	NaN	NaN	NaN	NaN	NaN	NaN	9	1067.4957	0.0073644	123.16	AEQEKFLTC	Q14643;E7EVP7;Q14643-4;Q14643-3;Q14643-8;Q14643-7;Q14643-5;Q14643-6;Q14643-2;B7ZMI3;Q14573;Q14571	ITPR1;ITPR3;ITPR2	Inositol 1,4,5-trisphosphate receptor type 1;Inositol 1,4,5-trisphosphate receptor type 3;Inositol 1,4,5-trisphosphate receptor type 2
NaN	NaN	NaN	NaN	NaN	NaN	NaN	NaN	NaN	NaN	9	1001.5393	0.035812	82.261	AEQEKTLAL	P32456	GBP2	Interferon-induced guanylate-binding protein 2
22.8718	NaN	NaN	NaN	25.03793	NaN	NaN	NaN	NaN	NaN	11	1329.6565	2.63E-07	190.66	AEQELANLEKW	Q96J88-3;Q96J88;Q96J88-2	EPSTI1	Epithelial-stromal interaction protein 1
23.25296	NaN	NaN	NaN	NaN	NaN	NaN	NaN	NaN	NaN	11	1370.7154	0.0067432	100.88	AEQELEKQRQL	Q15149;Q15149-4;Q15149-2;Q15149-6;Q15149-9;Q15149-7;Q15149-8;Q15149-5;Q15149-3	PLEC	Plectin
NaN	NaN	NaN	NaN	22.92078	NaN	NaN	NaN	NaN	NaN	10	1128.6139	0.016334	94.465	AEQENLGKKL	Q8WYA0;Q8WYA0-4	IFT81	Intraflagellar transport protein 81 homolog
NaN	NaN	NaN	NaN	24.43282	NaN	NaN	NaN	NaN	NaN	11	1434.7215	0.00045724	141.44	AEQERDKLQRY	O95229;A6NH27	ZWINT	ZW10 interactor
25.73244	NaN	NaN	NaN	NaN	NaN	NaN	NaN	NaN	NaN	9	1173.5163	0.0071665	117.53	AEQERQHNY	Q6P2Q9;I3L0J9	PRPF8	Pre-mRNA-processing-splicing factor 8
23.52501	NaN	NaN	NaN	24.23323	NaN	NaN	NaN	NaN	NaN	9	1027.5662	0.0062715	119.68	AEQEVARLL	Q86YV9	HPS6	Hermansky-Pudlak syndrome 6 protein
24.79092	NaN	NaN	NaN	NaN	NaN	NaN	NaN	NaN	NaN	9	1033.5193	0.014289	99.815	AEQEVVRGF	Q6UWV7-2;Q6UWV7	FAM159A	Membrane protein FAM159A
25.40623	NaN	NaN	NaN	NaN	NaN	NaN	NaN	NaN	NaN	9	1086.5822	0.017176	95.311	AEQFPRQVL	Q96K17;E9PL10;Q96K17-2	BTF3L4	Transcription factor BTF3 homolog 4
NaN	NaN	NaN	NaN	23.56174	NaN	NaN	NaN	NaN	NaN	9	995.44946	0.029639	70.056	AEQGRLCGY	Q8N766;Q8N766-3;Q8N766-2;Q8N766-4	EMC1	ER membrane protein complex subunit 1
23.93179	NaN	NaN	NaN	NaN	NaN	NaN	NaN	NaN	NaN	9	1023.4985	0.016976	95.608	AEQHAVQEL	O94844	RHOBTB1	Rho-related BTB domain-containing protein 1
NaN	NaN	NaN	NaN	24.63262	NaN	NaN	NaN	NaN	NaN	9	1055.507	0.062679	64.485	AEQHVTQLM	Q9NQS7;Q9NQS7-2	INCENP	Inner centromere protein
NaN	NaN	NaN	NaN	25.80498	NaN	NaN	NaN	NaN	NaN	9	1079.5499	0.0077226	114.97	AEQKVEYTL	Q04637;Q04637-3;Q04637-8;E7EUU4;Q04637-9;E9PGM1;Q04637-4;E7EX73;Q04637-6;Q04637-7;Q04637-5;H7C0V6	EIF4G1	Eukaryotic translation initiation factor 4 gamma 1
NaN	NaN	NaN	NaN	21.35742	NaN	NaN	NaN	NaN	NaN	9	1053.4913	0.026863	72.607	AEQMPQHTL	Q3L8U1;Q3L8U1-2;Q3L8U1-3;H3BSP3;H3BTW3;H3BRU9	CHD9	Chromodomain-helicase-DNA-binding protein 9
NaN	NaN	NaN	NaN	23.20051	NaN	NaN	NaN	NaN	NaN	10	1113.5455	0.053052	70.412	AEQPAKGEVW	Q99797	MIPEP	Mitochondrial intermediate peptidase
NaN	NaN	NaN	NaN	20.01142	NaN	NaN	NaN	NaN	NaN	10	1130.576	0.019231	81.525	AEQPPPPPLW	Q8IXQ3	C9orf40	Uncharacterized protein C9orf40
NaN	NaN	NaN	NaN	22.55859	NaN	NaN	NaN	NaN	NaN	9	982.43961	0.0034183	115.71	AEQPSGFTF	Q76FK4;F5H101;Q76FK4-4;Q76FK4-2	NOL8	Nucleolar protein 8
22.0308	NaN	NaN	NaN	21.76239	NaN	NaN	NaN	NaN	NaN	9	955.53385	0.0026988	116.05	AEQQAALLL	Q96BN2	TADA1	Transcriptional adapter 1
NaN	NaN	NaN	NaN	24.67514	NaN	NaN	NaN	NaN	NaN	10	1165.5364	0.00058656	164.97	AEQQDSGRLY	Q8N163;Q8N163-2;G3V119;H0YB24	CCAR2	Cell cycle and apoptosis regulator protein 2
24.63909	NaN	NaN	NaN	NaN	NaN	NaN	NaN	NaN	NaN	9	1088.5536	0.019119	92.428	AEQQEKMLI	O76074;G5E9C5;O76074-2	PDE5A	cGMP-specific 3,5-cyclic phosphodiesterase
23.08	NaN	NaN	NaN	NaN	NaN	NaN	NaN	NaN	NaN	12	1387.7056	0.0049353	109	AEQQLQSTQRSL	Q9Y228;Q9Y228-3;Q9Y228-2;E2QRE5;C9J0C0;C9JBA0;B1AJU2	TRAF3IP3	TRAF3-interacting JNK-activating modulator
NaN	NaN	NaN	NaN	22.14818	NaN	NaN	NaN	NaN	NaN	12	1365.5871	0.023941	68.515	AEQQLVDCAQDF	P09668;E9PKT6	CTSH	Pro-cathepsin H;Cathepsin H mini chain;Cathepsin H;Cathepsin H heavy chain;Cathepsin H light chain
NaN	NaN	NaN	NaN	22.60854	NaN	NaN	NaN	NaN	NaN	10	1275.6935	0.016974	93.561	AEQREKIKQF	O94804;H0YB71	STK10	Serine/threonine-protein kinase 10
25.70695	NaN	NaN	NaN	NaN	NaN	NaN	NaN	NaN	NaN	9	1094.572	0.015334	98.044	AEQRKTVTY	Q6ZVM7;Q6ZVM7-2;Q6ZVM7-3;F5H3S6;B7Z2U2;B7Z2L7;Q6ZVM7-4	TOM1L2	TOM1-like protein 2
NaN	NaN	NaN	NaN	NaN	NaN	NaN	25.17028	NaN	NaN	9	1057.588	0.0075056	116.37	AEQSLRNLK	Q8WZ33	MAFIP	MaFF-interacting protein
25.48157	NaN	NaN	NaN	24.53023	NaN	NaN	NaN	NaN	NaN	11	1304.6725	4.05E-08	182.92	AEQTLNNIKQF	Q92499;Q92499-3;Q92499-2	DDX1	ATP-dependent RNA helicase DDX1
NaN	NaN	NaN	NaN	22.0191	NaN	NaN	NaN	NaN	NaN	9	998.57605	0.05588	66.299	AEQVLKQAL	Q9BW92;U3KQG0;Q9BW92-2	TARS2	Threonine--tRNA ligase, mitochondrial
NaN	NaN	25.64414	NaN	NaN	NaN	NaN	NaN	NaN	NaN	9	1080.4989	0.0052149	123.11	AEQWRFSSA	Q2T9J0;Q2T9J0-2	TYSND1	Peroxisomal leader peptide-processing protease;Peroxisomal leader peptide-processing protease, 15 kDa form;Peroxisomal leader peptide-processing protease, 45 kDa form
NaN	NaN	NaN	NaN	21.6465	NaN	NaN	NaN	NaN	NaN	11	1235.5095	0.043205	63.624	AEQYPGSPDSW	Q99569;Q99569-2	PKP4	Plakophilin-4
NaN	NaN	NaN	NaN	25.11585	NaN	NaN	NaN	NaN	NaN	10	1197.603	0.00093242	131.83	AEQYTPKAKY	P49327	FASN	Fatty acid synthase;[Acyl-carrier-protein] S-acetyltransferase;[Acyl-carrier-protein] S-malonyltransferase;3-oxoacyl-[acyl-carrier-protein] synthase;3-oxoacyl-[acyl-carrier-protein] reductase;3-hydroxyacyl-[acyl-carrier-protein] dehydratase;Enoyl-[acyl-carrier-protein] reductase;Oleoyl-[acyl-carrier-protein] hydrolase
NaN	NaN	26.6381	NaN	NaN	NaN	NaN	NaN	NaN	NaN	9	930.47706	0.0017066	133.86	AERATELAA	Q7LFL8;D6RDY2;D6RBE0;E7EVI8;Q7LFL8-2	CXXC5	CXXC-type zinc finger protein 5
NaN	NaN	28.26168	NaN	NaN	NaN	NaN	NaN	NaN	NaN	9	1058.5145	4.53E-05	210.01	AERDFIHTA	Q9NR46;B7ZC39;B7ZC38;Q9NR46-2	SH3GLB2	Endophilin-B2
NaN	NaN	26.43196	NaN	NaN	NaN	NaN	NaN	NaN	NaN	9	969.52434	0.018268	92.838	AERDGVKVP	P49427;U3KQP9;U3KPV8	CDC34	Ubiquitin-conjugating enzyme E2 R1
NaN	NaN	NaN	NaN	28.10425	NaN	NaN	NaN	NaN	NaN	10	1323.6208	3.44E-20	180.81	AERDLYRDTW	Q9UDX5;B5MC22;F8WEN7;Q9UDX5-2	MTFP1	Mitochondrial fission process protein 1
NaN	NaN	NaN	NaN	26.19697	NaN	NaN	NaN	NaN	NaN	11	1208.5673	0.0047691	102.46	AERDVYTGDAL	P20618	PSMB1	Proteasome subunit beta type-1
NaN	NaN	NaN	NaN	NaN	NaN	NaN	NaN	NaN	NaN	9	977.54066	0.012677	94.309	AERGRVPPP	Q86UD0	SAPCD2	Suppressor APC domain-containing protein 2
NaN	24.17417	NaN	NaN	NaN	NaN	NaN	NaN	NaN	NaN	12	1369.783	0.0024378	116.51	AERHGYIKGIVK	P62917;E9PKU4;E9PKZ0;G3V1A1;E9PP36	RPL8	60S ribosomal protein L8
NaN	NaN	25.68108	NaN	NaN	NaN	NaN	NaN	NaN	NaN	9	1075.6138	0.014187	99.855	AERKFKQVA	O75190;O75190-2;C9JDX6;F8WCZ4;C9J2P2;E9PH18;C9J2C4;O75190-3;C9JB42;C9JDR7	DNAJB6	DnaJ homolog subfamily B member 6
NaN	NaN	NaN	NaN	22.49604	NaN	NaN	NaN	NaN	NaN	8	964.49779	0.034945	139.74	AERLADKY	Q99567;J3KMX1;I3L4K7	NUP88	Nuclear pore complex protein Nup88
NaN	NaN	23.73273	NaN	NaN	NaN	NaN	NaN	NaN	NaN	9	884.50797	0.016805	95.352	AERLGVAGL	Q6PF15;Q6PF15-2	KLHL35	Kelch-like protein 35
NaN	NaN	23.93517	NaN	NaN	NaN	NaN	NaN	NaN	NaN	9	1038.4804	0.006935	124.08	AERMGFTEV	P55265;P55265-4;P55265-5	ADAR	Double-stranded RNA-specific adenosine deaminase
NaN	NaN	24.95881	NaN	NaN	NaN	NaN	NaN	NaN	NaN	10	969.48796	0.0035589	138.4	AERPGEAAVA	P29966	MARCKS	Myristoylated alanine-rich C-kinase substrate
23.11062	NaN	NaN	NaN	NaN	NaN	NaN	NaN	NaN	NaN	10	1288.5796	0.004116	123.51	AERQDNKENW	P53814;P53814-5;P53814-6;C9JQZ8;C9JV14;C9JYU8;H7C372	SMTN	Smoothelin
NaN	NaN	NaN	NaN	27.31475	NaN	NaN	NaN	NaN	NaN	9	1156.5989	0.010245	108.57	AERQLQVQW	Q14213	EBI3	Interleukin-27 subunit beta
NaN	NaN	23.85738	NaN	NaN	NaN	NaN	NaN	NaN	NaN	9	1040.4233	0.0065699	133.86	AERYDDMAA	P61981;P31946;P31946-2;Q4VY20;Q4VY19;E5RGE1;E5RIR4;E9PD24;E7EVZ2;P63104;E7EX29;E7ESK7	YWHAG;YWHAB;YWHAZ	14-3-3 protein gamma;14-3-3 protein gamma, N-terminally processed;14-3-3 protein beta/alpha;14-3-3 protein beta/alpha, N-terminally processed;14-3-3 protein zeta/delta
NaN	NaN	22.71586	NaN	NaN	NaN	NaN	NaN	NaN	NaN	10	1111.4604	0.010389	122.33	AERYDDMAAA	P61981;P31946;P31946-2;Q4VY20;Q4VY19	YWHAG;YWHAB	14-3-3 protein gamma;14-3-3 protein gamma, N-terminally processed;14-3-3 protein beta/alpha;14-3-3 protein beta/alpha, N-terminally processed
NaN	NaN	25.14511	NaN	NaN	NaN	NaN	NaN	NaN	NaN	10	1127.4553	0.012928	99.283	AERYDDMASA	Q04917;F8WEB6;A2IDB1	YWHAH	14-3-3 protein eta
28.65505	NaN	NaN	NaN	NaN	NaN	NaN	NaN	NaN	NaN	9	1006.5335	0.0052621	125.31	AESALQLLY	Q9Y490	TLN1	Talin-1
28.32329	NaN	NaN	NaN	NaN	NaN	NaN	NaN	NaN	NaN	10	1107.5812	0.0003909	143.04	AESALQLLYT	Q9Y490	TLN1	Talin-1
NaN	NaN	NaN	NaN	25.55243	NaN	NaN	NaN	NaN	NaN	9	999.51378	0.0053982	122.52	AESAPAWRL	Q16342;F5H4V9;Q16342-3;F5GWT2;J3QK82;Q16342-5;Q16342-2;Q16342-4	PDCD2	Programmed cell death protein 2
26.97148	NaN	NaN	NaN	27.68826	NaN	NaN	NaN	NaN	NaN	11	1153.5615	2.40E-19	223.96	AESASEAAKKY	P51572-2;P51572;C9JMD7;C9JSP1;C9JQ75;C9J0M4	BCAP31	B-cell receptor-associated protein 31
NaN	NaN	NaN	NaN	26.12766	NaN	NaN	NaN	NaN	NaN	9	973.40289	0.036749	90.986	AESDFASTF	Q9UBW8;F5H4U8;F5H7C6;F5GYF7;F5H248	COPS7A	COP9 signalosome complex subunit 7a
23.85553	NaN	NaN	NaN	23.94154	NaN	NaN	NaN	NaN	NaN	9	1076.5284	0.0011355	154.35	AESDIMKRQ	P05023;P05023-3;P05023-4;P13637;M0R116;P13637-2;P13637-3;P50993;B1AKY9;H0Y7C1	ATP1A1;ATP1A3;ATP1A2	Sodium/potassium-transporting ATPase subunit alpha-1;Sodium/potassium-transporting ATPase subunit alpha-3;Sodium/potassium-transporting ATPase subunit alpha-2
NaN	NaN	NaN	NaN	26.07543	NaN	NaN	NaN	NaN	NaN	9	956.51786	0.0070047	117.3	AESDKPVVI	Q9Y4K1	AIM1	Absent in melanoma 1 protein
NaN	NaN	NaN	NaN	25.16779	NaN	NaN	NaN	NaN	NaN	10	1215.5295	0.018723	91.087	AESDLDYIQY	Q8WVK7;J3QL03;J3KSP0;J3QS74;J3KRZ0	SKA2	Spindle and kinetochore-associated protein 2
23.31768	NaN	NaN	NaN	25.02762	NaN	NaN	NaN	NaN	NaN	9	1017.5455	0.0011816	153.24	AESDLKRLS	Q92608;E7ERW7;B3KXW9	DOCK2	Dedicator of cytokinesis protein 2
NaN	NaN	NaN	NaN	22.50785	NaN	NaN	NaN	NaN	NaN	9	917.43419	0.026715	103.02	AESDTSPVL	Q99590;F8VXG7;Q99590-2	SCAF11	Protein SCAF11
NaN	NaN	NaN	NaN	25.06423	NaN	NaN	NaN	NaN	NaN	10	1247.5782	0.0011152	143.5	AESDVERKEW	Q96P48;Q96P48-1;E7EU13;Q96P48-2;Q96P48-4;Q96P48-3;Q96P48-7	ARAP1	Arf-GAP with Rho-GAP domain, ANK repeat and PH domain-containing protein 1
NaN	NaN	NaN	NaN	23.12032	NaN	NaN	NaN	NaN	NaN	12	1475.7117	0.020089	71.085	AESDVKHRTRDY	P49642	PRIM1	DNA primase small subunit
NaN	NaN	NaN	NaN	23.7599	NaN	NaN	NaN	NaN	NaN	9	946.46074	0.012235	103.74	AESEALQSL	Q99683	MAP3K5	Mitogen-activated protein kinase kinase kinase 5
NaN	NaN	NaN	NaN	23.09221	NaN	NaN	NaN	NaN	NaN	11	1400.6797	0.00489	91.549	AESEDRPKQRW	O95239;O95239-2	KIF4A	Chromosome-associated kinesin KIF4A
22.74121	NaN	NaN	NaN	24.4839	NaN	NaN	NaN	NaN	NaN	12	1386.6416	2.80E-25	194.96	AESEEGPDVLRW	Q15437;Q5QPE1	SEC23B	Protein transport protein Sec23B
NaN	NaN	NaN	NaN	22.29539	NaN	NaN	NaN	NaN	NaN	9	1062.5743	0.00079607	162.34	AESEKKMKL	Q03001;E9PEB9;F8W9J4;E7ERU0;E9PHM6;Q03001-8;F6QMI7;H0YC82;Q03001-10	DST	Dystonin
NaN	NaN	NaN	NaN	24.86646	NaN	NaN	NaN	NaN	NaN	9	1045.5292	0.0026484	133.83	AESELQKEL	Q9BVM2	DPCD	Protein DPCD
NaN	NaN	NaN	NaN	23.45136	NaN	NaN	NaN	NaN	NaN	10	1234.6459	0.0099609	104.2	AESFVNVKRW	Q15286;F5H157;Q15286-2	RAB35	Ras-related protein Rab-35
NaN	NaN	NaN	NaN	24.86877	NaN	NaN	NaN	NaN	NaN	9	947.47462	0.0013018	125.83	AESGCKIQI	Q96I24;Q96I24-2	FUBP3	Far upstream element-binding protein 3
NaN	NaN	NaN	NaN	25.81792	NaN	NaN	NaN	NaN	NaN	10	1085.4699	0.0075737	109.16	AESGDSVKMY	O95104;O95104-2;O95104-3	SCAF4	Splicing factor, arginine/serine-rich 15
NaN	NaN	NaN	NaN	22.38906	NaN	NaN	NaN	NaN	NaN	9	1023.4662	0.029862	80.219	AESGLWQSF	O60449;O60449-3;O60449-2	LY75	Lymphocyte antigen 75
26.58086	NaN	NaN	NaN	NaN	NaN	NaN	NaN	NaN	NaN	9	933.43381	0.019373	92.051	AESGRGQVM	P24001;F8W1V1;F8VSD2;E9PIV2;P24001-3;P24001-2;C6GKH1;P24001-4	IL32	Interleukin-32
NaN	NaN	NaN	NaN	26.01559	NaN	NaN	NaN	NaN	NaN	9	968.45632	0.00066957	143.7	AESGSSLRY	Q8NEL9;Q8NEL9-2;Q8NEL9-4	DDHD1	Phospholipase DDHD1
NaN	NaN	NaN	NaN	23.54922	NaN	NaN	NaN	NaN	NaN	9	1000.5302	0.0053982	122.52	AESIANQRI	Q06265-2;Q06265;D6RIY6;Q06265-4;Q06265-3	EXOSC9	Exosome complex component RRP45
24.89642	NaN	NaN	NaN	NaN	NaN	NaN	NaN	NaN	NaN	9	1014.4407	0.0052392	125.49	AESIDHSAW	P07225;G5E9F8	PROS1	Vitamin K-dependent protein S
NaN	NaN	NaN	NaN	23.55918	NaN	NaN	NaN	NaN	NaN	9	1084.6717	0.02057	89.355	AESIIKRRI	O95503;B0QXZ6	CBX6	Chromobox protein homolog 6
NaN	NaN	NaN	NaN	23.05258	NaN	NaN	NaN	NaN	NaN	9	915.49131	0.0069742	117.4	AESIISPSL	Q8TCN5;B9EGE7;Q8TCN5-2	ZNF507	Zinc finger protein 507
NaN	NaN	NaN	NaN	21.67451	NaN	NaN	NaN	NaN	NaN	9	900.49165	0.015383	97.798	AESIVAQAL	Q6F5E8;Q6F5E8-2	RLTPR	Leucine-rich repeat-containing protein 16C
27.98802	NaN	NaN	NaN	30.21199	NaN	NaN	NaN	NaN	NaN	9	1017.5131	4.29E-07	231.86	AESIVVHTY	P55060;P55060-4;P55060-3	CSE1L	Exportin-2
NaN	NaN	NaN	NaN	27.38286	NaN	NaN	NaN	NaN	NaN	10	1150.5982	0.00039512	145.99	AESKEIVRGY	Q9NRX4;Q9NRX4-2	PHPT1	14 kDa phosphohistidine phosphatase
NaN	NaN	NaN	NaN	24.33245	NaN	NaN	NaN	NaN	NaN	12	1379.6834	0.0093936	78.864	AESKFSGNIKNW	Q709C8;Q709C8-4;Q709C8-2;Q709C8-3	VPS13C	Vacuolar protein sorting-associated protein 13C
23.91495	NaN	NaN	NaN	NaN	NaN	NaN	NaN	NaN	NaN	9	998.58728	0.013242	102.07	AESKPKRAI	Q9P2D3;Q9P2D3-3	HEATR5B	HEAT repeat-containing protein 5B
27.28856	NaN	NaN	NaN	29.94949	NaN	NaN	NaN	NaN	NaN	9	971.60153	0.00086688	160.82	AESLIAKKI	P78371;F5GWF6;F8VQ14;P78371-2	CCT2	T-complex protein 1 subunit beta
NaN	NaN	NaN	NaN	22.88036	NaN	NaN	NaN	NaN	NaN	9	1079.5975	0.021444	88.495	AESLKTLRY	Q02880;Q02880-2;E9PCY5	TOP2B	DNA topoisomerase 2-beta;DNA topoisomerase 2
NaN	NaN	24.95779	NaN	NaN	NaN	NaN	NaN	NaN	NaN	9	871.42871	0.0089768	111.65	AESLPGVEA	Q8NEZ4;Q8NEZ4-3;Q8NEZ4-2;H7BY37;H0Y765	KMT2C	Histone-lysine N-methyltransferase 2C
NaN	NaN	NaN	NaN	23.01847	NaN	NaN	NaN	NaN	NaN	9	923.4964	0.0035779	110.12	AESLPPPTL	Q5I0X4	C6orf226	Uncharacterized protein C6orf226
23.92714	NaN	NaN	NaN	26.36308	NaN	NaN	NaN	NaN	NaN	9	991.49746	0.001375	148.52	AESLQPKGY	Q6ZRS2;Q6ZRS2-3;Q6ZRS2-2	SRCAP	Helicase SRCAP
26.13846	NaN	NaN	NaN	25.93787	NaN	NaN	NaN	NaN	NaN	9	1091.6339	0.0048405	128.6	AESLRYKLL	P23396;E9PL09;P23396-2;F2Z2S8;H0YCJ7;H0YF32	RPS3	40S ribosomal protein S3
NaN	NaN	NaN	NaN	23.36733	NaN	NaN	NaN	NaN	NaN	9	887.46001	0.02868	81.381	AESLVAEGL	Q7KZF4	SND1	Staphylococcal nuclease domain-containing protein 1
NaN	NaN	NaN	NaN	22.79922	NaN	NaN	NaN	NaN	NaN	9	1037.5294	0.02271	87.251	AESLVHVHF	Q12770;F8W921;Q12770-3	SCAP	Sterol regulatory element-binding protein cleavage-activating protein
NaN	NaN	NaN	NaN	24.94687	NaN	NaN	NaN	NaN	NaN	10	1214.6408	0.0016036	185.61	AESLVRNLQW	Q9UDY8;Q9UDY8-2	MALT1	Mucosa-associated lymphoid tissue lymphoma translocation protein 1
NaN	NaN	NaN	NaN	20.86791	NaN	NaN	NaN	NaN	NaN	9	1126.5659	0.0092189	111.06	AESLYEIRF	E9PSI1;O15321;E9PNW2;E9PJC4;E9PQY7;E9PS99;E9PL78;E9PJM1;G3V1B9;E9PMQ9;O15321-2	CHMP4A;TM9SF1	Transmembrane 9 superfamily member 1
NaN	NaN	NaN	NaN	23.097	NaN	NaN	NaN	NaN	NaN	10	1134.4942	0.0057968	112.85	AESNEANSKW	Q8NFJ9;E9PJ28;E9PR55;E9PMB7;E7EQH1;Q8NFJ9-3	BBS1	Bardet-Biedl syndrome 1 protein
NaN	NaN	NaN	NaN	28.53408	NaN	NaN	NaN	NaN	NaN	9	901.393	0.001581	172.97	AESPAGHSF	Q9NXE4;H7BXF4;Q9NXE4-2;Q9NXE4-4;Q9NXE4-3;Q9NXE4-6;H7C1Q6;H7C0W5;Q9NXE4-10;Q9NXE4-7;Q9NXE4-8;H7C235;Q9NXE4-5;Q9NXE4-9	SMPD4	Sphingomyelin phosphodiesterase 4
NaN	NaN	NaN	NaN	19.23809	NaN	NaN	NaN	NaN	NaN	12	1287.5884	0.013595	75.416	AESPAGHSFLSW	Q9NXE4;H7BXF4;Q9NXE4-2;Q9NXE4-4;Q9NXE4-3;Q9NXE4-6;H7C1Q6;H7C0W5;Q9NXE4-10;Q9NXE4-7;Q9NXE4-8;H7C235;Q9NXE4-5;Q9NXE4-9	SMPD4	Sphingomyelin phosphodiesterase 4
NaN	NaN	NaN	NaN	26.52043	NaN	NaN	NaN	NaN	NaN	9	1012.5553	0.0065699	118.71	AESPERVLL	Q5TEJ8;Q5TEJ8-3;Q5TEJ8-5;Q5TEJ8-6;H7C124	THEMIS2	Protein THEMIS2
NaN	NaN	28.49018	NaN	NaN	NaN	NaN	NaN	NaN	NaN	9	892.39266	0.008129	125.58	AESPGFSQA	O94868;E9PG19;O94868-2;E7ENZ2;B8ZZW8	FCHSD2	FCH and double SH3 domains protein 2
NaN	NaN	26.66926	NaN	NaN	NaN	NaN	NaN	NaN	NaN	9	825.42323	0.013671	100.74	AESPGVPVA	Q9H1B5;B4DT06;Q9H1B5-2	XYLT2	Xylosyltransferase 2
22.81203	NaN	NaN	NaN	24.18329	NaN	NaN	NaN	NaN	NaN	9	912.45526	0.0062511	136.75	AESPTPQAL	P10746	UROS	Uroporphyrinogen-III synthase
25.00962	NaN	NaN	NaN	NaN	NaN	NaN	NaN	NaN	NaN	9	1076.5615	0.02177	88.495	AESQRLQVF	Q93100;Q93100-3;Q93100-2;Q93100-4	PHKB	Phosphorylase b kinase regulatory subunit beta
25.02644	NaN	NaN	NaN	NaN	NaN	NaN	NaN	NaN	NaN	9	939.42977	0.0071085	110.79	AESSGQKSF	Q5QJE6;J3KP30	DNTTIP2	Deoxynucleotidyltransferase terminal-interacting protein 2
NaN	NaN	NaN	NaN	23.38864	NaN	NaN	NaN	NaN	NaN	9	999.43315	0.016216	79.427	AESSMKNSF	Q3YEC7;Q3YEC7-2;H0Y7H6;H0Y4Z8;G3V154;F2Z2T0;Q3YEC7-4;Q3YEC7-5;Q3YEC7-6;Q3YEC7-3	RABL6	Rab-like protein 6
NaN	NaN	NaN	NaN	23.11273	NaN	NaN	NaN	NaN	NaN	9	940.41379	0.02057	90.777	AESSSSNLF	Q92622;H0Y6E6;Q92622-3;Q92622-2;E9PEM3;H7C357	KIAA0226	Run domain Beclin-1 interacting and cysteine-rich containing protein
22.70515	NaN	NaN	NaN	NaN	NaN	NaN	NaN	NaN	NaN	12	1296.5946	3.49E-07	137.01	AESSTKNVNNSF	Q16760;Q16760-2;H7C0L1	DGKD	Diacylglycerol kinase delta
NaN	NaN	NaN	NaN	24.71051	NaN	NaN	NaN	NaN	NaN	9	1036.4349	0.039415	74.423	AESTEDVTW	Q6NZ36;Q6NZ36-3;Q6NZ36-2	FAAP20	Fanconi anemia-associated protein of 20 kDa
25.85881	NaN	NaN	NaN	NaN	NaN	NaN	NaN	NaN	NaN	9	960.46649	0.0088057	111.95	AESVGAKHY	Q9UL25	RAB21	Ras-related protein Rab-21
NaN	NaN	NaN	NaN	NaN	NaN	NaN	24.04652	NaN	NaN	11	1187.6146	0.020722	77.062	AESVSEVVVNR	O00411;K7EMH3	POLRMT	DNA-directed RNA polymerase, mitochondrial
23.19822	NaN	NaN	NaN	21.95752	NaN	NaN	NaN	NaN	NaN	9	973.50803	0.0057752	103.83	AESVSQQIL	Q86WX3	RPS19BP1	Active regulator of SIRT1
NaN	NaN	NaN	NaN	26.14676	NaN	NaN	NaN	NaN	NaN	9	1038.487	3.37E-33	174.02	AESVTEEKF	P42229;K7EK35;P42229-2;P51692	STAT5A;STAT5B	Signal transducer and activator of transcription 5A;Signal transducer and activator of transcription;Signal transducer and activator of transcription 5B
24.3325	NaN	NaN	NaN	24.82658	NaN	NaN	NaN	NaN	NaN	10	1064.5866	0.0042959	117.14	AESVVKKTGF	Q92562	FIG4	Polyphosphoinositide phosphatase
NaN	NaN	26.89099	NaN	NaN	NaN	NaN	NaN	NaN	NaN	9	916.52295	0.0049834	133.86	AESVVKLTA	P04183;K7ES52;K7ERJ1;K7ERV3	TK1	Thymidine kinase, cytosolic;Thymidine kinase
NaN	NaN	NaN	NaN	24.87117	NaN	NaN	NaN	NaN	NaN	11	1288.6412	0.025664	69.65	AESVVLEHRSY	Q9BWS9;Q9BWS9-2;E9PKF1;E9PI70;E9PIP0;E9PRL3;E9PPH0;E9PPA0;Q9BWS9-3	CHID1	Chitinase domain-containing protein 1
NaN	NaN	NaN	NaN	26.52974	NaN	NaN	NaN	NaN	NaN	9	958.4906	0.010655	123.69	AESVVPARM	P53602;H3BP35	MVD	Diphosphomevalonate decarboxylase
24.29226	NaN	NaN	NaN	25.36596	NaN	NaN	NaN	NaN	NaN	9	1129.5404	0.00017916	174.8	AESYRIQTY	O95453;O95453-2;O95453-3;B4DSB0	PARN	Poly(A)-specific ribonuclease PARN
NaN	NaN	22.43967	NaN	NaN	NaN	NaN	NaN	NaN	NaN	9	1066.4832	0.0042893	126.24	AESYYRHAA	Q92540;E9PD50;Q92540-2;Q92540-5;Q92540-4;B1ALB4	SMG7	Protein SMG7
NaN	NaN	NaN	NaN	24.48689	NaN	NaN	NaN	NaN	NaN	9	989.45666	0.0090563	111.46	AETAERAGW	Q92985;Q92985-2;Q92985-4;E9PR03;E9PIA7;Q92985-3	IRF7	Interferon regulatory factor 7
NaN	NaN	NaN	NaN	25.71214	NaN	NaN	NaN	NaN	NaN	9	994.50836	0.005261	122.96	AETARLTSF	P78371;F5GWF6;F8VQ14	CCT2	T-complex protein 1 subunit beta
NaN	NaN	NaN	NaN	23.10362	NaN	NaN	NaN	NaN	NaN	9	1034.5397	0.024222	85.764	AETDAIRFL	Q53HC9;A8MUM1;F8WDS8;C9J0U9;D3YTH5;F8WDX0;F8WB12	TSSC1	Protein TSSC1
26.80385	NaN	NaN	NaN	27.42774	NaN	NaN	NaN	NaN	NaN	10	1256.5673	0.0013961	133.99	AETDFEKRDF	Q99615;Q99615-2;K7ESP1;K7EIH8;K7EPP7;K7EJL5;K7EN19;K7EJV7;K7ER44	DNAJC7	DnaJ homolog subfamily C member 7
NaN	NaN	NaN	NaN	22.66395	NaN	NaN	NaN	NaN	NaN	9	967.41346	0.055774	80.462	AETDGEFSL	O60306;H0YH15;H0YLN9	AQR	Intron-binding protein aquarius
24.02842	NaN	NaN	NaN	22.83246	NaN	NaN	NaN	NaN	NaN	9	1049.5506	0.0089688	111.39	AETDLAKRF	P13667	PDIA4	Protein disulfide-isomerase A4
24.24579	NaN	NaN	NaN	26.19639	NaN	NaN	NaN	NaN	NaN	12	1331.647	2.22E-26	197.3	AETDLSQGVARW	Q9BSJ8;Q9BSJ8-2	ESYT1	Extended synaptotagmin-1
NaN	NaN	NaN	NaN	26.25294	NaN	NaN	NaN	NaN	NaN	9	1101.5778	0.061782	64.711	AETDRLREI	O95382;O95382-3	MAP3K6	Mitogen-activated protein kinase kinase kinase 6
NaN	NaN	NaN	NaN	25.33562	NaN	NaN	NaN	NaN	NaN	11	1221.5626	1.63E-07	193.28	AETDTPNRATF	P04035;P04035-3;P04035-2	HMGCR	3-hydroxy-3-methylglutaryl-coenzyme A reductase
NaN	NaN	NaN	NaN	21.45508	NaN	NaN	NaN	NaN	NaN	12	1400.6572	0.053314	62.088	AETEEGPDVLRW	Q15436;F5H365;Q15436-2	SEC23A	Protein transport protein Sec23A
NaN	NaN	NaN	NaN	22.88939	NaN	NaN	NaN	NaN	NaN	11	1258.5578	0.00010485	148.32	AETEEPGQRGW	Q8IWY8;Q8IWY8-2;H3BMU4;C9K0J8;Q8IWY8-3	ZSCAN29	Zinc finger and SCAN domain-containing protein 29
NaN	NaN	NaN	NaN	22.40787	NaN	NaN	NaN	NaN	NaN	9	1136.5098	0.0033154	130.75	AETEEQQRF	Q8N2Z9;Q8N2Z9-3;Q8N2Z9-2	APITD1	Centromere protein S
25.65889	NaN	NaN	NaN	NaN	NaN	NaN	NaN	NaN	NaN	11	1309.5786	0.00067448	164.9	AETEERSLDNF	Q9UKY7;Q9UKY7-2	CDV3	Protein CDV3 homolog
NaN	NaN	27.80901	NaN	NaN	NaN	NaN	NaN	NaN	NaN	9	1028.4815	0.0089939	124.98	AETEFFSKA	Q15468;E9PSF2;Q15468-2;Q5T0C7	STIL	SCL-interrupting locus protein
23.99399	NaN	NaN	NaN	NaN	NaN	NaN	NaN	NaN	NaN	10	1100.6077	0.014148	97.565	AETEGILQKL	Q86UP2;Q86UP2-2;Q86UP2-3;Q86UP2-4;G3V4Y7;B7Z6P3;G3V5P0	KTN1	Kinectin
23.94297	NaN	NaN	NaN	22.65844	NaN	NaN	NaN	NaN	NaN	9	987.52368	0.016409	96.034	AETEKQVAL	Q9Y613	FHOD1	FH1/FH2 domain-containing protein 1
NaN	NaN	27.24372	NaN	NaN	NaN	NaN	NaN	NaN	NaN	9	987.49852	9.30E-05	180.03	AETELQRAA	A1XBS5;A1XBS5-2;A1XBS5-3;E5RID3;E5RGD0;H0YC32;A1XBS5-4	FAM92A1	Protein FAM92A1
NaN	NaN	NaN	NaN	29.23841	NaN	NaN	NaN	NaN	NaN	9	1016.5212	0.0022423	153.78	AETEPIVKM	H0YBR5;E5RIT4;P60228	EIF3E	Eukaryotic translation initiation factor 3 subunit E
NaN	NaN	NaN	NaN	24.66969	NaN	NaN	NaN	NaN	NaN	9	1089.5091	0.0026172	114.39	AETERLEGW	Q9Y2H0;Q9Y2H0-1;Q9Y2H0-3;F8WF49	DLGAP4	Disks large-associated protein 4
22.2956	NaN	NaN	NaN	21.35993	NaN	NaN	NaN	NaN	NaN	9	1001.4818	0.0059752	121.58	AETFHTPSL	O94842;O94842-3;C9JNL1;F8WC04	TOX4	TOX high mobility group box family member 4
NaN	NaN	NaN	NaN	23.42905	NaN	NaN	NaN	NaN	NaN	10	1006.4971	0.022996	86.794	AETGIAVPSY	Q7L4I2;Q7L4I2-2	RSRC2	Arginine/serine-rich coiled-coil protein 2
NaN	NaN	NaN	NaN	25.44234	NaN	NaN	NaN	NaN	NaN	10	1087.4934	0.00026551	125.71	AETGNLPHSY	Q86T82;Q86T82-2	USP37	Ubiquitin carboxyl-terminal hydrolase 37
NaN	NaN	NaN	NaN	22.33512	NaN	NaN	NaN	NaN	NaN	9	999.44101	0.013206	101.54	AETGQNHPF	O95071;O95071-2;E7EMW7	UBR5	E3 ubiquitin-protein ligase UBR5
25.88459	NaN	NaN	NaN	27.21206	NaN	NaN	NaN	NaN	NaN	9	972.52401	5.39E-05	187.78	AETGQVQKI	Q00610;Q00610-2	CLTC	Clathrin heavy chain 1
NaN	NaN	NaN	NaN	27.69942	NaN	NaN	NaN	NaN	NaN	9	952.45018	0.012961	115.7	AETGSVKDF	Q96GX2	ATXN7L3B	Putative ataxin-7-like protein 3B
NaN	NaN	NaN	NaN	21.3197	NaN	NaN	NaN	NaN	NaN	11	1264.6122	0.034261	67.385	AETGVELMRPY	Q8WVY7	UBLCP1	Ubiquitin-like domain-containing CTD phosphatase 1
22.95035	NaN	NaN	NaN	NaN	NaN	NaN	NaN	NaN	NaN	9	985.5808	0.015011	84.615	AETKLQAIL	P07814	EPRS	Bifunctional glutamate/proline--tRNA ligase;Glutamate--tRNA ligase;Proline--tRNA ligase
NaN	NaN	NaN	NaN	23.39545	NaN	NaN	NaN	NaN	NaN	12	1349.6364	1.63E-05	136.8	AETKPHPAEGQW	Q9BX59	TAPBPL	Tapasin-related protein
23.9888	NaN	NaN	NaN	22.3739	NaN	NaN	NaN	NaN	NaN	9	975.52368	0.00049594	168	AETLSKQSI	P04839	CYBB	Cytochrome b-245 heavy chain
NaN	NaN	NaN	NaN	22.87207	NaN	NaN	NaN	NaN	NaN	9	1095.4767	0.0017057	140.11	AETNRQCQF	Q58WW2;Q58WW2-2;Q58WW2-3;Q58WW2-4;F2Z305	DCAF6	DDB1- and CUL4-associated factor 6
NaN	NaN	NaN	NaN	22.11277	NaN	NaN	NaN	NaN	NaN	9	910.48723	0.0097734	109.71	AETPARPGL	Q9UQQ2;R4GN84	SH2B3;BZRAP1	SH2B adapter protein 3
31.52253	NaN	NaN	NaN	30.56511	NaN	NaN	NaN	NaN	NaN	9	1032.5492	0.0046574	143.61	AETPDIKLF	P46782;M0R0R2;M0R0F0;M0QZN2	RPS5	40S ribosomal protein S5;40S ribosomal protein S5, N-terminally processed
NaN	NaN	NaN	NaN	22.17161	NaN	NaN	NaN	NaN	NaN	12	1350.668	0.011035	77.124	AETPGHTPSLRW	O75533	SF3B1	Splicing factor 3B subunit 1
NaN	NaN	22.82559	NaN	NaN	NaN	NaN	NaN	NaN	NaN	10	999.52368	0.0085135	107.21	AETPLQLASA	Q8N961;Q8N961-2	ABTB2	Ankyrin repeat and BTB/POZ domain-containing protein 2
27.92713	NaN	NaN	NaN	25.47035	NaN	NaN	NaN	NaN	NaN	9	984.5604	0.0024468	134.77	AETPQAKKI	Q14978;Q14978-3;Q14978-2	NOLC1	Nucleolar and coiled-body phosphoprotein 1
NaN	NaN	NaN	NaN	23.60603	NaN	NaN	NaN	NaN	NaN	9	1021.5556	0.0017187	139.78	AETPVHKQI	Q7Z2Z1;Q7Z2Z1-2	TICRR	Treslin
NaN	NaN	NaN	NaN	24.25875	NaN	NaN	NaN	NaN	NaN	9	1009.4716	0.04786	82.671	AETQALTNY	A6NNN6;H0YBA1;Q15154;E7ETA6;Q15154-2;E7EV56	PCM1	Pericentriolar material 1 protein
23.04975	NaN	NaN	NaN	24.64058	NaN	NaN	NaN	NaN	NaN	9	924.41888	0.011219	122.13	AETQATSAF	P06400	RB1	Retinoblastoma-associated protein
NaN	NaN	NaN	NaN	23.44493	NaN	NaN	NaN	NaN	NaN	10	1130.5244	0.032009	78.556	AETQPELGTW	Q9P2W9;D6RF48;D6RC71;D6RD65;H0YAL4	STX18	Syntaxin-18
NaN	NaN	23.41912	NaN	NaN	NaN	NaN	NaN	NaN	NaN	10	1087.5986	0.0004776	135.8	AETQRLKTAA	Q7Z4Q2;Q7Z4Q2-2;Q7Z4Q2-3	HEATR3	HEAT repeat-containing protein 3
NaN	NaN	NaN	NaN	21.88517	NaN	NaN	NaN	NaN	NaN	9	978.46583	0.010655	107.57	AETQSPSLF	Q9UKX7;Q9UKX7-2	NUP50	Nuclear pore complex protein Nup50
NaN	NaN	NaN	NaN	23.32636	NaN	NaN	NaN	NaN	NaN	9	930.51345	0.026157	83.862	AETRAGLTL	Q15155;Q5JPE7;P69849;J3KN36;Q5JPE7-2;Q5JPE7-3;H3BPS9	NOMO1;NOMO2;NOMO3	Nodal modulator 1;Nodal modulator 2;Nodal modulator 3
NaN	NaN	23.49644	NaN	NaN	NaN	NaN	NaN	NaN	NaN	10	922.4066	0.0098418	104.45	AETSAVCTAA	Q9UJ83;Q9UJ83-2;Q9UJ83-3;Q9UJ83-4;C9JJM7;C9J306	HACL1	2-hydroxyacyl-CoA lyase 1
NaN	NaN	NaN	NaN	23.05346	NaN	NaN	NaN	NaN	NaN	9	993.46549	0.0028895	132.72	AETSEPVVY	Q6P158;Q6P158-2;F8WAZ3;Q6P158-3	DHX57	Putative ATP-dependent RNA helicase DHX57
NaN	NaN	25.85353	NaN	NaN	NaN	NaN	NaN	NaN	NaN	9	923.47125	0.015383	97.798	AETSHALVP	Q96BY2	MOAP1	Modulator of apoptosis 1
NaN	NaN	22.09288	NaN	NaN	NaN	NaN	NaN	NaN	NaN	9	881.44945	0.0015001	178.24	AETSPAPIP	Q8NF37	LPCAT1	Lysophosphatidylcholine acyltransferase 1
24.67497	NaN	NaN	NaN	NaN	NaN	NaN	NaN	NaN	NaN	10	1200.5523	0.0087471	108.47	AETSRDLSHW	Q13884	SNTB1	Beta-1-syntrophin
NaN	NaN	22.25292	NaN	NaN	NaN	NaN	NaN	NaN	NaN	9	973.54441	0.00023179	172.98	AETTKLSKP	Q9Y2G8;Q5TDG9;Q5TDH4;Q9Y2G8-2	DNAJC16	DnaJ homolog subfamily C member 16
23.55133	NaN	NaN	NaN	NaN	NaN	NaN	NaN	NaN	NaN	11	1243.6884	0.016296	80.916	AETVADTRRLI	O60493;O60493-3;O60493-2;O60493-4	SNX3	Sorting nexin-3
26.48264	NaN	NaN	NaN	25.99265	NaN	NaN	NaN	NaN	NaN	9	1065.5455	7.99E-18	193.1	AETVQTVRY	Q8N0X7	SPG20	Spartin
NaN	NaN	NaN	NaN	25.09438	NaN	NaN	NaN	NaN	NaN	9	989.43756	0.00089988	136.75	AETVVDPEM	H3BM14;Q9Y5A7-2;Q9Y5A7;H3BM74;C9JRT6;F8WDB6	NUB1	NEDD8 ultimate buster 1
NaN	NaN	NaN	NaN	27.59548	NaN	NaN	NaN	NaN	NaN	9	950.47091	0.0035092	129.85	AEVAAEKSF	Q9NW64;Q9NW64-2	RBM22	Pre-mRNA-splicing factor RBM22
NaN	NaN	NaN	NaN	23.0611	NaN	NaN	NaN	NaN	NaN	11	1192.6088	0.0048336	95.477	AEVAAEKSFNK	Q9NW64;Q9NW64-2	RBM22	Pre-mRNA-splicing factor RBM22
NaN	NaN	NaN	NaN	23.07549	NaN	NaN	NaN	NaN	NaN	10	1029.5455	0.011935	100.69	AEVAAKNQSL	P40692;H0Y818;P40692-3;P40692-2;B7Z821	MLH1	DNA mismatch repair protein Mlh1
NaN	NaN	NaN	NaN	25.40103	NaN	NaN	NaN	NaN	NaN	9	1004.4848	0.0078627	114.51	AEVADEKML	Q15003;E9PHA2;Q15003-2;H7C415	NCAPH	Condensin complex subunit 2
NaN	NaN	NaN	NaN	22.40304	NaN	NaN	NaN	NaN	NaN	9	976.45355	0.015808	82.452	AEVADTQLM	Q8TCE6;B4DDW8	FAM45A	Protein FAM45A
NaN	NaN	NaN	NaN	29.57967	NaN	NaN	NaN	NaN	NaN	9	1044.4876	0.0017487	139.02	AEVAEHVQY	O75496;E2QRF9	GMNN	Geminin
24.81427	NaN	NaN	NaN	NaN	NaN	NaN	NaN	NaN	NaN	9	955.57023	0.018331	93.598	AEVAKNLVL	P41226	UBA7	Ubiquitin-like modifier-activating enzyme 7
NaN	NaN	NaN	NaN	22.75336	NaN	NaN	NaN	NaN	NaN	12	1266.5914	0.008499	81.709	AEVALDKGCSQF	Q96F10;I3L0W4	SAT2	Diamine acetyltransferase 2
22.70737	NaN	NaN	NaN	NaN	NaN	NaN	NaN	NaN	NaN	9	983.57638	0.020654	90.15	AEVAPKTRL	Q12830;Q12830-2;Q12830-4;F5GXF5	BPTF	Nucleosome-remodeling factor subunit BPTF
NaN	NaN	NaN	NaN	25.79808	NaN	NaN	NaN	NaN	NaN	12	1376.7122	2.80E-07	140.24	AEVAPMLKAREY	Q9UJP4;Q9UJP4-2	KLHL21	Kelch-like protein 21
23.17397	NaN	NaN	NaN	NaN	NaN	NaN	NaN	NaN	NaN	11	1247.651	0.0061195	103.43	AEVASRDPKLY	P48736	PIK3CG	Phosphatidylinositol 4,5-bisphosphate 3-kinase catalytic subunit gamma isoform
NaN	NaN	29.93593	NaN	NaN	NaN	NaN	NaN	NaN	NaN	9	847.37457	0.0079636	114.19	AEVDAAMAA	P22626;P22626-2	HNRNPA2B1	Heterogeneous nuclear ribonucleoproteins A2/B1
NaN	NaN	24.76966	NaN	NaN	NaN	NaN	NaN	NaN	NaN	9	1061.5175	0.010302	108.43	AEVDKIREC	Q9UPN3;H3BPE1;H3BQK9;Q9UPN3-2;Q9UPN3-4;Q9UPN3-3;Q9UPN3-5;H0Y390	MACF1	Microtubule-actin cross-linking factor 1, isoforms 1/2/3/5
NaN	NaN	25.88374	NaN	NaN	NaN	NaN	NaN	NaN	NaN	9	971.53999	0.0016756	140.88	AEVDKLRAA	Q9UDT6;Q9UDT6-2	CLIP2	CAP-Gly domain-containing linker protein 2
25.35208	NaN	NaN	NaN	25.03787	NaN	NaN	NaN	NaN	NaN	9	999.57129	0.004202	117.31	AEVDKVARL	Q9UNK9	ANGEL1	Protein angel homolog 1
NaN	NaN	NaN	NaN	21.57085	NaN	NaN	NaN	NaN	NaN	9	971.56515	0.063732	73.196	AEVDKVKAL	Q7L2E3;Q7L2E3-2;H7BXY3;Q7L2E3-3	DHX30	Putative ATP-dependent RNA helicase DHX30
30.42866	NaN	NaN	NaN	31.77325	NaN	NaN	NaN	NaN	NaN	10	1120.5877	2.25E-05	190.03	AEVDKVTGRF	P63220;Q8WVC2;Q9BYK1	RPS21	40S ribosomal protein S21
27.84664	NaN	NaN	NaN	NaN	NaN	NaN	NaN	NaN	NaN	9	1078.5295	0.0041492	133.99	AEVDLERTF	P36959	GMPR	GMP reductase 1
NaN	NaN	NaN	NaN	23.1328	NaN	NaN	NaN	NaN	NaN	11	1370.7306	0.0021917	123.79	AEVDLERVRVW	Q9P0U4;Q9P0U4-2	CXXC1	CXXC-type zinc finger protein 1
23.98109	NaN	NaN	NaN	26.12827	NaN	NaN	NaN	NaN	NaN	11	1289.6364	3.92E-05	173.6	AEVDNRSPQKF	Q5W0B1	RNF219	RING finger protein 219
23.29516	NaN	NaN	NaN	NaN	NaN	NaN	NaN	NaN	NaN	9	994.46074	0.011219	122.13	AEVDQITGY	O76074;G5E9C5;O76074-2;C9JGT3	PDE5A	cGMP-specific 3,5-cyclic phosphodiesterase
NaN	NaN	29.55512	NaN	NaN	NaN	NaN	NaN	NaN	NaN	9	1025.5506	0.0089939	124.98	AEVDRQVIP	Q96RU3;E9PGQ4;Q96RU3-4;Q96RU3-3;Q96RU3-2;H0Y7W6	FNBP1	Formin-binding protein 1
NaN	NaN	NaN	NaN	26.44761	NaN	NaN	NaN	NaN	NaN	9	1018.4931	0.0089939	124.98	AEVDTRESL	O60306;H0YH15	AQR	Intron-binding protein aquarius
23.10634	NaN	NaN	NaN	NaN	NaN	NaN	NaN	NaN	NaN	9	965.43419	0.020959	104.45	AEVDTVDAF	Q7Z333;Q7Z333-4;X6RI79	SETX	Probable helicase senataxin
NaN	NaN	NaN	NaN	27.80317	NaN	NaN	NaN	NaN	NaN	9	1118.4703	0.0013585	171.53	AEVDTYCRY	P13762	HLA-DRB4	HLA class II histocompatibility antigen, DR beta 4 chain
NaN	NaN	NaN	NaN	23.35864	NaN	NaN	NaN	NaN	NaN	10	1232.5132	0.0029511	121.5	AEVDTYCRYN	P13762	HLA-DRB4	HLA class II histocompatibility antigen, DR beta 4 chain
NaN	NaN	NaN	NaN	23.32334	NaN	NaN	NaN	NaN	NaN	14	1448.726	3.89E-24	166.62	AEVEAILNSGARGY	Q9H213	MAGEH1	Melanoma-associated antigen H1
22.86708	NaN	NaN	NaN	26.44424	NaN	NaN	NaN	NaN	NaN	11	1213.6303	0.00054272	139.78	AEVEAQKAQQL	Q9ULW0;Q96RR5	TPX2;HCA90	Targeting protein for Xklp2
24.69392	NaN	NaN	NaN	NaN	NaN	NaN	NaN	NaN	NaN	9	1076.5172	0.0082887	113.71	AEVEENKKM	Q14839;F5GWX5;Q14839-2	CHD4	Chromodomain-helicase-DNA-binding protein 4
NaN	NaN	NaN	NaN	27.1489	NaN	NaN	NaN	NaN	NaN	11	1115.5611	0.0014123	135.71	AEVEGAGVKAW	Q8N5I2;Q5T370	ARRDC1	Arrestin domain-containing protein 1
NaN	NaN	25.56541	NaN	NaN	NaN	NaN	NaN	NaN	NaN	9	940.49779	0.01524	113.26	AEVEGRLPA	Q96RU3;E9PGQ4;Q96RU3-4;Q96RU3-3;Q96RU3-2;H0Y7W6;E7EPB7	FNBP1	Formin-binding protein 1
NaN	NaN	26.15399	NaN	NaN	NaN	NaN	NaN	NaN	NaN	9	966.47706	0.0092176	111.06	AEVEHVVNA	Q7Z4W1;J3KS22	DCXR	L-xylulose reductase
NaN	NaN	NaN	NaN	28.1027	NaN	NaN	NaN	NaN	NaN	10	1142.6408	0.00288	121.73	AEVELSARRL	Q8IZ83;Q8IZ83-3;F5H4B6	ALDH16A1	Aldehyde dehydrogenase family 16 member A1
NaN	NaN	NaN	NaN	23.20193	NaN	NaN	NaN	NaN	NaN	11	1248.4717	0.0059102	88.056	AEVENGEHCDF	Q16181;Q16181-2;E7ES33;E7EPK1;G3V1Q4;H0Y3Y4	7-Sep	Septin-7
NaN	NaN	NaN	NaN	27.23635	NaN	NaN	NaN	NaN	NaN	9	949.4869	0.0034183	154.09	AEVEPGVHL	A2A3N6;Q99755;A6PW57;Q99755-4;Q99755-3	PIPSL;PIP5K1A	Putative PIP5K1A and PSMD4-like protein;Phosphatidylinositol 4-phosphate 5-kinase type-1 alpha
NaN	NaN	25.74219	NaN	NaN	NaN	NaN	NaN	NaN	NaN	9	941.43419	0.0077167	138.33	AEVEPTPEA	O94992	HEXIM1	Protein HEXIM1
22.75541	21.23606	20.76126	NaN	27.95715	NaN	NaN	NaN	NaN	NaN	11	1362.7619	1.94E-06	175.57	AEVEQKKKRTF	P62841;K7ELC2;K7EJ78;K7EQJ5;K7EPN6	RPS15	40S ribosomal protein S15
NaN	NaN	NaN	NaN	24.40938	NaN	NaN	NaN	NaN	NaN	9	1056.5815	0.014841	98.73	AEVEQKLQL	Q8IX12;Q8IX12-2	CCAR1	Cell division cycle and apoptosis regulator protein 1
24.50755	NaN	NaN	NaN	23.32471	NaN	NaN	NaN	NaN	NaN	10	1151.5459	0.0061412	116.55	AEVETDRVSF	H7C0C5	THOC3
NaN	NaN	NaN	NaN	22.41516	NaN	NaN	NaN	NaN	NaN	9	960.47639	0.015597	86.898	AEVETGDKL	Q96J01;D6REC9	THOC3	THO complex subunit 3
NaN	NaN	NaN	NaN	NaN	NaN	NaN	NaN	NaN	NaN	9	1016.5138	0.04855	73.499	AEVETRIEA	Q96KP1	EXOC2	Exocyst complex component 2
23.57475	NaN	NaN	NaN	NaN	NaN	NaN	NaN	NaN	NaN	10	1092.5815	0.012082	99.815	AEVEVKKAGY	Q96RL7;Q96RL7-3;Q96RL7-2;Q96RL7-4	VPS13A	Vacuolar protein sorting-associated protein 13A
NaN	NaN	NaN	NaN	21.65539	NaN	NaN	NaN	NaN	NaN	9	1076.623	0.025961	84.054	AEVEVKKFK	Q14764	MVP	Major vault protein
28.46642	NaN	NaN	NaN	NaN	NaN	NaN	NaN	NaN	NaN	9	1048.5957	0.0089057	111.61	AEVFPLKVF	Q8NCS4	ZMYM6NB	Uncharacterized protein ZMYM6NB
NaN	NaN	24.95753	NaN	NaN	NaN	NaN	NaN	NaN	NaN	9	925.49092	0.0052559	113.5	AEVFPPPVA	Q9UPN6;Q9UPN6-2	SCAF8	Protein SCAF8
NaN	NaN	NaN	NaN	24.31541	NaN	NaN	NaN	NaN	NaN	9	771.41267	0.0079636	114.19	AEVGAAAAL	Q8IYS1	PM20D2	Peptidase M20 domain-containing protein 2
NaN	NaN	NaN	NaN	21.77213	NaN	NaN	NaN	NaN	NaN	10	921.4556	0.019387	109.48	AEVGAAGKGY	Q13144;E9PC74	EIF2B5	Translation initiation factor eIF-2B subunit epsilon
NaN	NaN	NaN	NaN	21.98631	NaN	NaN	NaN	NaN	NaN	9	807.37628	0.057965	65.676	AEVGASGAF	Q32MH5;Q32MH5-3;H0Y3Q9;Q32MH5-2;H3BVB3	FAM214A	Protein FAM214A
NaN	NaN	NaN	NaN	22.19258	NaN	NaN	NaN	NaN	NaN	10	1106.5543	0.019614	89.886	AEVGGMQLRF	P33316;P33316-2;H0YNW5;H0YKI0;H0YMM5;H0YNJ9;H0YKC5	DUT	Deoxyuridine 5-triphosphate nucleotidohydrolase, mitochondrial
NaN	NaN	NaN	NaN	23.10212	NaN	NaN	NaN	NaN	NaN	12	1301.6616	0.002868	102.45	AEVGKVAEKEGW	Q99798;A2A274	ACO2	Aconitate hydratase, mitochondrial
NaN	NaN	24.36893	NaN	NaN	NaN	NaN	NaN	NaN	NaN	9	969.56073	0.0056395	121.73	AEVGRVLQV	Q8N6R0;Q8N6R0-4;Q8N6R0-3;Q8N6R0-2	METTL13	Methyltransferase-like protein 13
NaN	NaN	NaN	NaN	22.8419	NaN	NaN	NaN	NaN	NaN	14	1462.778	0.0018545	78.814	AEVGVLVGKDRSSF	P07737;K7EJ44;I3L3D5	PFN1	Profilin-1
NaN	NaN	NaN	NaN	24.26356	NaN	NaN	NaN	NaN	NaN	9	1051.4611	0.043859	86.472	AEVGVWDNY	P40227;P40227-2	CCT6A	T-complex protein 1 subunit zeta
23.04263	NaN	NaN	NaN	NaN	NaN	NaN	NaN	NaN	NaN	10	1192.6928	0.021983	90.827	AEVHIDIRKL	O60921;O60921-2	HUS1	Checkpoint protein HUS1
22.47117	NaN	NaN	NaN	NaN	NaN	NaN	NaN	NaN	NaN	12	1363.6844	0.011958	93.345	AEVHVQQANQQL	O15400;O15400-2	STX7	Syntaxin-7
24.65992	NaN	NaN	NaN	NaN	NaN	NaN	NaN	NaN	NaN	13	1450.7165	0.0016043	104.17	AEVHVQQANQQLS	O15400;O15400-2	STX7	Syntaxin-7
NaN	NaN	NaN	NaN	25.12951	NaN	NaN	NaN	NaN	NaN	10	1091.5611	0.0027035	152.27	AEVIAKNNSF	P43246;P43246-2	MSH2	DNA mismatch repair protein Msh2
NaN	NaN	NaN	NaN	24.8522	NaN	NaN	NaN	NaN	NaN	10	1148.6441	0.00050584	156.83	AEVISVLQKY	P54132;H0YNU5	BLM	Bloom syndrome protein
24.37945	NaN	NaN	NaN	NaN	NaN	NaN	NaN	NaN	NaN	10	1171.6925	0.0080104	110.38	AEVKDLTKRI	Q96BY6;Q96BY6-3;Q5JSL3;A6NIW2	DOCK10;DOCK11	Dedicator of cytokinesis protein 10;Dedicator of cytokinesis protein 11
27.38833	NaN	NaN	NaN	26.59249	NaN	NaN	NaN	NaN	NaN	9	1039.5338	0.0078678	114.5	AEVKGVYQF	Q9Y3Q3;G3V1J9;F5H4M7;Q9Y3Q3-2	TMED3	Transmembrane emp24 domain-containing protein 3
23.75963	NaN	NaN	NaN	24.34476	NaN	NaN	NaN	NaN	NaN	9	1072.6241	0.0094673	110.46	AEVKIEKRT	Q7Z6Z7;Q7Z6Z7-2;Q7Z6Z7-3	HUWE1	E3 ubiquitin-protein ligase HUWE1
NaN	NaN	NaN	NaN	22.9991	NaN	NaN	NaN	NaN	NaN	10	1173.6717	0.010416	103.26	AEVKIEKRTT	Q7Z6Z7;Q7Z6Z7-2;Q7Z6Z7-3	HUWE1	E3 ubiquitin-protein ligase HUWE1
NaN	NaN	NaN	NaN	24.74145	NaN	NaN	NaN	NaN	NaN	10	1235.6146	0.00043308	164.48	AEVKLRDDQY	Q96RS6;Q96RS6-2;E5RHQ3;E5RGX7	NUDCD1	NudC domain-containing protein 1
NaN	NaN	NaN	NaN	22.957	NaN	NaN	NaN	NaN	NaN	11	1249.703	0.0075794	84.821	AEVKNKIASKY	Q15417;Q15417-3	CNN3	Calponin-3
NaN	NaN	NaN	NaN	NaN	NaN	NaN	NaN	NaN	NaN	9	957.51311	0.034562	81.263	AEVKQELAA	Q8NFZ5;Q8NFZ5-2	TNIP2	TNFAIP3-interacting protein 2
23.32399	NaN	NaN	NaN	NaN	NaN	NaN	NaN	NaN	NaN	10	1198.6234	0.0094416	106.67	AEVKYGIKEY	P43304;F8W6E4;P43304-2	GPD2	Glycerol-3-phosphate dehydrogenase, mitochondrial
NaN	NaN	NaN	NaN	25.22923	NaN	NaN	NaN	NaN	NaN	10	1246.7034	0.0010513	163.66	AEVLDLRRLY	O95602;B9ZVN9	POLR1A	DNA-directed RNA polymerase I subunit RPA1;DNA-directed RNA polymerase
24.19839	NaN	NaN	NaN	23.74469	NaN	NaN	NaN	NaN	NaN	9	981.51311	0.0045366	125.31	AEVLEAHTI	Q9P2E3;Q5JXR6	ZNFX1	NFX1-type zinc finger-containing protein 1
NaN	NaN	NaN	NaN	26.21141	NaN	NaN	NaN	NaN	NaN	9	1009.5556	0.0065699	120.87	AEVLNKHSL	P52272;P52272-2;M0R2T0;M0QYQ7;M0R0N3;M0R019	HNRNPM	Heterogeneous nuclear ribonucleoprotein M
24.16323	NaN	NaN	NaN	25.39067	NaN	NaN	NaN	NaN	NaN	10	1177.6091	0.00070538	133.81	AEVLQSTQRF	Q9Y520;E7EPN9;Q9Y520-6;Q9Y520-4;Q9Y520-7;Q9Y520-2;Q9Y520-5;H7C5N8	PRRC2C	Protein PRRC2C
22.3951	NaN	NaN	NaN	24.86404	NaN	NaN	NaN	NaN	NaN	9	1060.5587	0.010567	107.79	AEVLRTMEL	E9PSI1;E9PQ80;E9PQI5;Q9BY43;Q9BY43-2	CHMP4A	Charged multivesicular body protein 4a
NaN	NaN	NaN	NaN	21.69277	NaN	NaN	NaN	NaN	NaN	12	1469.7151	0.0028005	104.17	AEVLYNRSLNEY	Q96SB8;Q96SB8-2;C9JMN1	SMC6	Structural maintenance of chromosomes protein 6
NaN	NaN	NaN	NaN	27.52193	NaN	NaN	NaN	NaN	NaN	10	1178.6659	0.00080022	156.14	AEVNLKKKSY	Q96B26	EXOSC8	Exosome complex component RRP43
NaN	NaN	NaN	NaN	27.62596	NaN	NaN	NaN	NaN	NaN	8	994.48723	0.035276	122.19	AEVPKEHW	P21673;A6NM56;A6NJE6	SAT1	Diamine acetyltransferase 1
NaN	NaN	NaN	NaN	24.12439	NaN	NaN	NaN	NaN	NaN	10	1105.5655	0.022488	87.258	AEVPTQLVSY	Q99829;B0QZ18;F2Z2V0;A6PVH9	CPNE1	Copine-1
NaN	NaN	NaN	NaN	22.14326	NaN	NaN	NaN	NaN	NaN	10	1110.5346	0.037447	76.228	AEVPVPEQGW	Q4G176;F5GX20;F5H2G6	ACSF3	Acyl-CoA synthetase family member 3, mitochondrial
NaN	NaN	NaN	NaN	22.56088	NaN	NaN	NaN	NaN	NaN	9	897.48075	0.034843	89.142	AEVPVPSSL	Q9BYK8	HELZ2	Helicase with zinc finger domain 2
NaN	NaN	25.37614	NaN	NaN	NaN	NaN	NaN	NaN	NaN	10	1130.5833	0.0019336	124.81	AEVQHQLHVA	Q6P2E9;Q6P2E9-2;I3L3M2;I3L2F4	EDC4	Enhancer of mRNA-decapping protein 4
NaN	NaN	NaN	NaN	25.8061	NaN	NaN	NaN	NaN	NaN	9	1026.6186	0.029849	80.231	AEVQIARKL	Q96LC9	BMF	Bcl-2-modifying factor
NaN	NaN	NaN	NaN	25.06065	NaN	NaN	NaN	NaN	NaN	9	978.42944	0.036017	89.752	AEVQPSDSF	Q9P2E3;Q5JXR6;Q5JXR7;Q5JXR5;Q9P2E3-2	ZNFX1	NFX1-type zinc finger-containing protein 1
23.67138	NaN	NaN	NaN	23.45387	NaN	NaN	NaN	NaN	NaN	9	972.49886	0.0015682	126.24	AEVQSNRGL	P42229;K7EK35;P42229-2;K7EM17;P51692	STAT5A;STAT5B	Signal transducer and activator of transcription 5A;Signal transducer and activator of transcription;Signal transducer and activator of transcription 5B
NaN	NaN	NaN	NaN	24.10988	NaN	NaN	NaN	NaN	NaN	10	1185.6255	0.019387	90.149	AEVRANKVNW	Q9UI12;Q9UI12-2;E5RG49;E5RHH0;E5RJG1	ATP6V1H	V-type proton ATPase subunit H
NaN	NaN	NaN	NaN	24.22722	NaN	NaN	NaN	NaN	NaN	10	1135.551	0.063106	66.664	AEVRGAEIEY	Q969H8;M0QYN0;M0QXF7	C19orf10	UPF0556 protein C19orf10
NaN	NaN	NaN	NaN	22.72937	NaN	NaN	NaN	NaN	NaN	13	1437.6736	1.06E-05	128.85	AEVSIQNNKDGTY	O75369;O75369-8;O75369-6;O75369-3;O75369-2;O75369-9;O75369-5;O75369-4;E7EN95;O75369-7	FLNB	Filamin-B
NaN	NaN	NaN	NaN	24.10988	NaN	NaN	NaN	NaN	NaN	12	1370.654	0.00013163	129.82	AEVSPMYGVQKY	Q9H3K2;Q5VT94	GHITM	Growth hormone-inducible transmembrane protein
26.62329	NaN	NaN	NaN	NaN	NaN	NaN	NaN	NaN	NaN	9	1034.5145	0.0040871	117.31	AEVSQRQAF	O43306;O43306-2;O95622;B3KWA8;O95622-2;F8VZJ5	ADCY6;ADCY5	Adenylate cyclase type 6;Adenylate cyclase type 5
NaN	NaN	NaN	NaN	27.2615	NaN	NaN	NaN	NaN	NaN	10	1139.5095	0.0010513	130.79	AEVTTDDRAY	P53992;G5EA31;P53992-2	SEC24C	Protein transport protein Sec24C
24.68298	NaN	NaN	NaN	25.15325	NaN	NaN	NaN	NaN	NaN	9	975.52368	0.00012388	161.28	AEVTTKSQI	P13010	XRCC5	X-ray repair cross-complementing protein 5
26.11693	NaN	NaN	NaN	27.58241	NaN	NaN	NaN	NaN	NaN	9	1008.4876	0.00086688	160.82	AEVVEGSRY	O43164;O43164-2	PJA2	E3 ubiquitin-protein ligase Praja-2
22.9786	NaN	NaN	NaN	23.15969	NaN	NaN	NaN	NaN	NaN	11	1290.6932	0.0088887	88.596	AEVVNSEKRLF	Q96BY6;Q96BY6-3;H0YFC5	DOCK10	Dedicator of cytokinesis protein 10
27.70314	NaN	NaN	NaN	24.24402	NaN	NaN	NaN	NaN	NaN	9	913.47566	0.018079	107.59	AEVVPTEGL	Q6PJW8	CNST	Consortin
23.97811	NaN	NaN	NaN	NaN	NaN	NaN	NaN	NaN	NaN	9	1119.6288	0.018296	93.649	AEVYKELRL	P49327	FASN	Fatty acid synthase;[Acyl-carrier-protein] S-acetyltransferase;[Acyl-carrier-protein] S-malonyltransferase;3-oxoacyl-[acyl-carrier-protein] synthase;3-oxoacyl-[acyl-carrier-protein] reductase;3-hydroxyacyl-[acyl-carrier-protein] dehydratase;Enoyl-[acyl-carrier-protein] reductase;Oleoyl-[acyl-carrier-protein] hydrolase
NaN	NaN	NaN	NaN	26.09043	NaN	NaN	NaN	NaN	NaN	9	1109.5029	0.0233	86.67	AEWDQVTVY	Q9Y4W2;Q9Y4W2-2;Q9Y4W2-3;Q9Y4W2-4	LAS1L	Ribosomal biogenesis protein LAS1L
NaN	NaN	NaN	NaN	26.72009	NaN	NaN	NaN	NaN	NaN	9	1137.4727	0.0091166	111.31	AEWEDGERF	A7E2V4;S4R3H3;S4R393;S4R410;A7E2V4-5;A7E2V4-3;A7E2V4-4;H7BZ52;A7E2V4-2	ZSWIM8	Zinc finger SWIM domain-containing protein 8
NaN	NaN	NaN	NaN	23.44591	NaN	NaN	NaN	NaN	NaN	11	1317.599	0.0048642	112.94	AEWKDGLNEAW	Q01082;Q01082-2;Q9H254;M0QZQ3;Q9H254-4;C9JY79;Q9H254-5;Q9H254-3;Q01082-3	SPTBN1;SPTBN4	Spectrin beta chain, non-erythrocytic 1;Spectrin beta chain, non-erythrocytic 4
22.49846	NaN	NaN	NaN	NaN	NaN	NaN	NaN	NaN	NaN	11	1377.6023	0.0087795	89.266	AEWKDGLNEMW	P11277;P11277-2;P11277-3;H0YJE6	SPTB	Spectrin beta chain, erythrocytic
NaN	NaN	NaN	NaN	23.74083	NaN	NaN	NaN	NaN	NaN	10	1258.5619	0.016978	93.556	AEWQLDQPSW	Q9NVZ3-2;Q9NVZ3;H0Y970;D6RAN6;F6SKB8;Q9NVZ3-3;Q9NVZ3-4	NECAP2	Adaptin ear-binding coat-associated protein 2
NaN	NaN	NaN	NaN	21.77856	NaN	NaN	NaN	NaN	NaN	9	1093.4876	0.006823	117.89	AEWRHAHGM	Q12874	SF3A3	Splicing factor 3A subunit 3
NaN	NaN	NaN	NaN	26.71502	NaN	NaN	NaN	NaN	NaN	9	1119.4985	0.032019	78.098	AEWRPEEGF	Q7Z6J9;J3QLM6;J3KRC5;Q7Z6J9-2;J3QRQ5	TSEN54	tRNA-splicing endonuclease subunit Sen54
NaN	NaN	NaN	NaN	26.35155	NaN	NaN	NaN	NaN	NaN	9	1057.4716	0.017189	105.52	AEWSSKTSY	Q9BT92;F5GWH6	TCHP	Trichoplein keratin filament-binding protein
NaN	NaN	27.20853	NaN	NaN	NaN	NaN	NaN	NaN	NaN	11	1062.5458	0.0048934	91.867	AEYAGRLGVGA	P25325;B1AH49;P25325-2	MPST	3-mercaptopyruvate sulfurtransferase;Sulfurtransferase
NaN	NaN	24.12597	NaN	NaN	NaN	NaN	NaN	NaN	NaN	9	1029.4767	0.0062151	119.86	AEYAHPLET	Q15800;Q15800-2;D6RDP9;D6R952	MSMO1	Methylsterol monooxygenase 1
NaN	NaN	25.73954	NaN	NaN	NaN	NaN	NaN	NaN	NaN	10	1223.6775	0.010769	102.52	AEYARFIRKA	Q7Z736;X6R3U4;Q7Z736-4;Q7Z736-3;Q7Z736-2	PLEKHH3	Pleckstrin homology domain-containing family H member 3
NaN	NaN	NaN	NaN	22.48527	NaN	NaN	NaN	NaN	NaN	11	1242.5881	0.0048174	105.03	AEYARVVGSEY	Q9Y6X3;G8JL95;V9GYS3;V9GZ52	MAU2	MAU2 chromatid cohesion factor homolog
NaN	NaN	NaN	NaN	24.77284	NaN	NaN	NaN	NaN	NaN	11	1380.6561	0.00070742	136.94	AEYDEEWAKKI	Q92845;Q92845-2;Q92845-3;Q92845-4	KIFAP3	Kinesin-associated protein 3
NaN	NaN	27.95521	NaN	NaN	NaN	NaN	NaN	NaN	NaN	10	1214.5204	0.00033911	152.54	AEYDFRNDSV	P19447;H7C309	ERCC3	TFIIH basal transcription factor complex helicase XPB subunit
NaN	NaN	21.64207	NaN	NaN	NaN	NaN	NaN	NaN	NaN	10	1282.5619	0.0056377	113.18	AEYDNFFQHL	Q7Z460;Q7Z460-2;Q7Z460-4;Q7Z460-3;F5GWS0;F8WA11;H0Y5T1;C9J151	CLASP1	CLIP-associating protein 1
NaN	NaN	27.26848	NaN	NaN	NaN	NaN	NaN	NaN	NaN	10	1220.5786	0.001312	146.71	AEYDQRQLQA	P55199;U3KQ90	ELL	RNA polymerase II elongation factor ELL
23.49771	NaN	NaN	NaN	NaN	NaN	NaN	NaN	NaN	NaN	9	1089.5455	0.014348	99.688	AEYDRPNLL	P49754;P49754-2;P49754-3	VPS41	Vacuolar protein sorting-associated protein 41 homolog
NaN	NaN	23.97736	NaN	NaN	NaN	NaN	NaN	NaN	NaN	10	1186.5982	0.0091061	122.52	AEYDRPNLLP	P49754;P49754-2;P49754-3	VPS41	Vacuolar protein sorting-associated protein 41 homolog
23.34	NaN	NaN	NaN	26.05722	NaN	NaN	NaN	NaN	NaN	12	1445.6674	1.06E-08	167.3	AEYDSTKQKTEF	P19174;P19174-2;V9GY63	PLCG1	1-phosphatidylinositol 4,5-bisphosphate phosphodiesterase gamma-1;Phosphoinositide phospholipase C
NaN	NaN	NaN	NaN	23.14373	NaN	NaN	NaN	NaN	NaN	9	1051.5186	0.0067787	118.03	AEYEKTIAQ	O75410;O75410-7;O75410-2;E7EVI4;E7ET87;O75410-3;H0YAY0;O75410-5;O75410-4;O75410-6;H0YBT8;B4E3H6;O95359;O95359-2;H0Y9C3;Q4VXL4;D6RAA5;Q4VXL8;E7EMZ9;E9PBC6;O95359-6;O95359-1;O95359-5;O95359-3	TACC1;TACC2	Transforming acidic coiled-coil-containing protein 1;Transforming acidic coiled-coil-containing protein 2
22.56934	NaN	NaN	NaN	22.63995	NaN	NaN	NaN	NaN	NaN	10	1193.5928	0.010451	104.05	AEYENLTNKL	Q8N4C6-7;Q8N4C6;Q8N4C6-9;Q8N4C6-5;C9J066;E9PN67;Q8N4C6-11;Q8N4C6-6	NIN	Ninein
NaN	NaN	23.94806	NaN	NaN	NaN	NaN	NaN	NaN	NaN	9	1114.5295	0.01656	95.775	AEYESFLRT	P83369	LSM11	U7 snRNA-associated Sm-like protein LSm11
NaN	NaN	NaN	NaN	27.39901	NaN	NaN	NaN	NaN	NaN	9	1035.5237	0.0016756	148.04	AEYGEIKNI	Q9Y5S9;Q9Y5S9-2	RBM8A	RNA-binding protein 8A
NaN	NaN	24.18737	NaN	NaN	NaN	NaN	NaN	NaN	NaN	11	1296.6575	0.0045218	116.55	AEYGFRKERAA	Q8TAS1;Q8TAS1-2	UHMK1	Serine/threonine-protein kinase Kist
NaN	NaN	27.19498	NaN	22.82079	NaN	NaN	NaN	NaN	NaN	9	1049.4818	0.0089395	111.74	AEYGHFVDI	Q6P1X5;H0YEX2	TAF2	Transcription initiation factor TFIID subunit 2
NaN	NaN	NaN	NaN	22.14787	NaN	NaN	NaN	NaN	NaN	11	1193.4845	0.059546	60.064	AEYGMPSTHAM	Q8IWX5-2;Q8IWX5	SGPP2	Sphingosine-1-phosphate phosphatase 2
NaN	NaN	NaN	NaN	25.52677	NaN	NaN	NaN	NaN	NaN	11	1367.7085	0.00014062	147.62	AEYIQKNVQLY	P49721	PSMB2	Proteasome subunit beta type-2
NaN	NaN	NaN	NaN	20.7062	NaN	NaN	NaN	NaN	NaN	11	1344.6198	0.0047845	98.898	AEYKEKTGQEY	P07814;V9GYZ6	EPRS	Bifunctional glutamate/proline--tRNA ligase;Glutamate--tRNA ligase;Proline--tRNA ligase
NaN	NaN	NaN	NaN	26.50036	NaN	NaN	NaN	NaN	NaN	9	1035.5713	0.0046932	124.81	AEYKGRVTL	O60667;O60667-3;E9PMT7;E9PN59;E9PPV1;E9PQG1	FAIM3	Fas apoptotic inhibitory molecule 3
21.72229	NaN	NaN	NaN	23.85595	NaN	NaN	NaN	NaN	NaN	9	1137.5819	0.0097996	109.48	AEYKKLHSY	O43933	PEX1	Peroxisome biogenesis factor 1
NaN	NaN	25.84704	NaN	NaN	NaN	NaN	NaN	NaN	NaN	9	1107.5713	0.0014053	147.75	AEYKNWVKA	Q8TB03;Q8TB03-3	CXorf38	Uncharacterized protein CXorf38
NaN	NaN	NaN	NaN	25.59668	NaN	NaN	NaN	NaN	NaN	9	1084.5441	0.018638	92.201	AEYLIKEGY	P48147	PREP	Prolyl endopeptidase
NaN	NaN	NaN	NaN	20.50218	NaN	NaN	NaN	NaN	NaN	9	1126.6135	0.012728	101.25	AEYLKRKGY	Q96BY6;Q96BY6-3	DOCK10	Dedicator of cytokinesis protein 10
NaN	NaN	29.28582	NaN	22.30244	NaN	NaN	NaN	NaN	NaN	9	963.47739	0.0062511	137.9	AEYNGRLAA	Q9NQG5;A2A2M0	RPRD1B	Regulation of nuclear pre-mRNA domain-containing protein 1B
NaN	NaN	NaN	NaN	26.0071	NaN	NaN	NaN	NaN	NaN	10	1222.5255	0.0011846	145.23	AEYNSDLHQF	O43683;O43683-2;O43683-3;C9JRC7;C9JQA4	BUB1	Mitotic checkpoint serine/threonine-protein kinase BUB1
NaN	NaN	NaN	NaN	22.07832	NaN	NaN	NaN	NaN	NaN	14	1482.6739	0.015248	61.409	AEYPANGSGADRIY	O43639;E9PEE2;E7EPF5	NCK2	Cytoplasmic protein NCK2
27.79596	NaN	NaN	NaN	25.75103	NaN	NaN	NaN	NaN	NaN	11	1370.6143	3.26E-05	150.1	AEYPFSSEQKW	P98194;P98194-4;P98194-3;P98194-5;P98194-9;P98194-6;P98194-7;H0Y9V7;P98194-2;P98194-8;E7ERC6;H0Y8X9;H0Y9S7	ATP2C1	Calcium-transporting ATPase type 2C member 1;Calcium-transporting ATPase
NaN	NaN	24.34164	NaN	NaN	NaN	NaN	NaN	NaN	NaN	9	1083.4985	0.0050053	123.79	AEYQAFREA	Q8N5A5;Q8N5A5-3;Q8N5A5-2;X6RGY1	ZGPAT	Zinc finger CCCH-type with G patch domain-containing protein
NaN	NaN	NaN	NaN	23.64119	NaN	NaN	NaN	NaN	NaN	9	1078.4607	0.04876	69.812	AEYQFTGTY	Q9UJX5;Q9UJX5-3	ANAPC4	Anaphase-promoting complex subunit 4
NaN	NaN	22.9812	NaN	NaN	NaN	NaN	NaN	NaN	NaN	10	1265.5499	0.013319	98.73	AEYQHFIQQC	Q14019	COTL1	Coactosin-like protein
NaN	NaN	23.26069	NaN	NaN	NaN	NaN	NaN	NaN	NaN	10	1228.62	0.016777	93.839	AEYQLRLHEA	P49454	CENPF	Centromere protein F
NaN	NaN	NaN	NaN	24.04818	NaN	NaN	NaN	NaN	NaN	9	1165.5914	0.029622	80.455	AEYRDIRLM	Q06323;H0YKK6;Q06323-2;Q06323-3	PSME1	Proteasome activator complex subunit 1
NaN	NaN	NaN	NaN	25.01112	NaN	NaN	NaN	NaN	NaN	10	1277.487	0.0012967	143.5	AEYRDMESDY	P04818	TYMS	Thymidylate synthase
NaN	NaN	NaN	NaN	23.47605	NaN	NaN	NaN	NaN	NaN	9	1063.555	0.04786	70.256	AEYSEPKKL	P55196;P55196-3;C9JX92;A8MQ02;J3KN01;P55196-1;P55196-5;P55196-2;Q5TIG5;P55196-6	MLLT4	Afadin
NaN	NaN	26.86609	NaN	NaN	NaN	NaN	NaN	NaN	NaN	10	1225.6091	0.001312	128.51	AEYSRFVNQI	Q7Z7F0;Q7Z7F0-3;Q7Z7F0-2	KIAA0907	UPF0469 protein KIAA0907
NaN	NaN	22.3434	NaN	NaN	NaN	NaN	NaN	NaN	NaN	12	1278.6456	0.016565	73.435	AEYSSSLQKPVA	Q9Y375;H0YNN4;H0YNB7;H0YL22	NDUFAF1	Complex I intermediate-associated protein 30, mitochondrial
NaN	NaN	NaN	NaN	24.23542	NaN	NaN	NaN	NaN	NaN	10	1109.5353	0.0029186	121.61	AEYSTKNNAL	P61009	SPCS3	Signal peptidase complex subunit 3
NaN	NaN	NaN	NaN	23.07182	NaN	NaN	NaN	NaN	NaN	9	1109.5142	0.0092176	111.06	AEYTKNQAW	Q8NBL1	POGLUT1	Protein O-glucosyltransferase 1
NaN	NaN	27.42374	NaN	NaN	NaN	NaN	NaN	NaN	NaN	9	1014.5247	0.00076257	187.34	AEYVGHLRA	Q9UBN7;Q9UBN7-2	HDAC6	Histone deacetylase 6
NaN	NaN	NaN	NaN	26.74432	NaN	NaN	NaN	NaN	NaN	10	1146.5094	0.0013669	128.03	AEYVHGSQAW	Q96DX7	TRIM44	Tripartite motif-containing protein 44
NaN	NaN	24.18329	NaN	NaN	NaN	NaN	NaN	NaN	NaN	9	1059.5825	0.022481	87.476	AEYVRPRVA	Q9Y2Z9;G3XA86;Q9Y2Z9-2;Q9Y2Z9-3	COQ6	Ubiquinone biosynthesis monooxygenase COQ6
NaN	NaN	NaN	NaN	28.02131	NaN	NaN	NaN	NaN	NaN	9	1109.5142	0.0014475	173.69	AEYVSAREW	O75533;H7C341	SF3B1	Splicing factor 3B subunit 1
NaN	NaN	24.17885	NaN	NaN	NaN	NaN	NaN	NaN	NaN	9	1098.5094	0.014093	100.02	AEYYRQQAA	Q92945;M0R3J3;M0R251;M0R263;M0R0C6;Q96AE4-2;Q96AE4;E9PEB5	KHSRP;FUBP1	Far upstream element-binding protein 2;Far upstream element-binding protein 1
NaN	NaN	NaN	NaN	NaN	NaN	NaN	NaN	NaN	25.13019	9	1003.4321	0.022308	106.42	AFADYVSTM	Q15345	LRRC41	Leucine-rich repeat-containing protein 41
NaN	NaN	NaN	NaN	NaN	NaN	NaN	23.29945	NaN	NaN	9	1067.5321	0.015747	97.431	AFDISKKEM	P27348	YWHAQ	14-3-3 protein theta
NaN	NaN	NaN	NaN	NaN	NaN	NaN	27.52128	NaN	NaN	9	1141.5404	3.19E-05	233.21	AFDLTEQRY	Q86UE8;J3KRK0;J3QLK5;Q86UE8-3;Q86UE8-2	TLK2	Serine/threonine-protein kinase tousled-like 2
NaN	NaN	NaN	NaN	NaN	NaN	NaN	23.03115	NaN	NaN	9	1039.5008	0.0096141	118.06	AFDLTKTNM	Q86UY6;Q86UY6-4;Q86UY6-3	NAA40	N-alpha-acetyltransferase 40
NaN	NaN	NaN	NaN	NaN	NaN	NaN	27.26941	NaN	NaN	9	1014.4151	0.0030665	169.57	AFDNMVTSM	Q9UL33;Q9UL33-2;H3BUK6;H3BPS1;H3BQQ8	TRAPPC2L	Trafficking protein particle complex subunit 2-like protein
28.47519	NaN	NaN	NaN	NaN	NaN	NaN	NaN	NaN	NaN	9	1178.576	0.0497	71.614	AFFAERLYY	P20073;P20073-2	ANXA7	Annexin A7
NaN	NaN	NaN	NaN	NaN	NaN	NaN	NaN	NaN	NaN	10	1197.5666	0.038607	83.869	AFFEEERSAL	Q5TKA1;C9J5J4;H7C4T7;H0Y322;Q5TKA1-3;Q5TKA1-2	LIN9	Protein lin-9 homolog
NaN	NaN	NaN	23.02476	NaN	NaN	NaN	NaN	NaN	NaN	11	1376.6877	0.0076542	96.171	AFFPKHQDLQF	Q5T280	C9orf114	Uncharacterized protein C9orf114
NaN	NaN	NaN	NaN	NaN	NaN	NaN	NaN	NaN	23.71364	8	883.48035	0.028362	124.83	AFFTSKAL	Q6P2Q9;I3L0J9	PRPF8	Pre-mRNA-processing-splicing factor 8
NaN	NaN	NaN	NaN	NaN	NaN	NaN	NaN	NaN	23.3982	8	778.38612	0.019086	132.01	AFGVGSEL	Q6P280	ZNF529	Zinc finger protein 529
NaN	NaN	NaN	NaN	NaN	NaN	NaN	NaN	NaN	26.41758	9	979.40693	0.0155	97.798	AFHTASSEM	P52747;E7EN86;P52747-2;P52747-3;H7C1P6	ZNF143	Zinc finger protein 143
NaN	NaN	NaN	NaN	NaN	NaN	NaN	NaN	NaN	29.66117	9	1007.4924	0.0029432	164.53	AFIDQSQSL	P23921;E9PL69	RRM1	Ribonucleoside-diphosphate reductase large subunit
NaN	NaN	NaN	NaN	NaN	NaN	NaN	NaN	NaN	26.65403	9	1032.4699	0.018445	93.429	AFIDTAQHM	Q9UGJ1;H3BPU4;Q9UGJ1-2	TUBGCP4	Gamma-tubulin complex component 4
NaN	NaN	23.17353	26.94858	22.8219	25.44853	NaN	NaN	NaN	26.02623	9	1177.592	0.0061844	120.87	AFIEKHWTF	Q9H8E8;A0A075B6H4;Q9H8E8-2	CSRP2BP	Cysteine-rich protein 2-binding protein
24.36566	NaN	NaN	NaN	NaN	NaN	NaN	NaN	NaN	27.51998	9	1021.5233	0.0155	114.54	AFIHISTAY	Q96K12;Q96K12-2	FAR2	Fatty acyl-CoA reductase 2
NaN	NaN	NaN	NaN	NaN	22.35901	NaN	NaN	NaN	24.96039	9	1012.5229	0.004697	157.9	AFIITGQTY	P30566;P30566-2	ADSL	Adenylosuccinate lyase
NaN	NaN	NaN	NaN	NaN	NaN	NaN	NaN	NaN	27.12541	9	991.53385	0.018843	106.36	AFIKDQSAL	P09958	FURIN	Furin
NaN	NaN	NaN	NaN	NaN	NaN	NaN	NaN	NaN	23.21613	9	1067.6202	0.0041997	133.6	AFIKIKMAF	O60216;E5RFV8;E5RIN7;E5RJW1;E5RJK5	RAD21	Double-strand-break repair protein rad21 homolog
NaN	NaN	NaN	NaN	NaN	NaN	NaN	NaN	NaN	24.14218	10	1123.6026	0.0022623	130.66	AFIRVVGSEF	P43686;P43686-2	PSMC4	26S protease regulatory subunit 6B
NaN	NaN	NaN	NaN	NaN	NaN	NaN	NaN	NaN	27.94007	9	988.53418	0.0037121	156.51	AFISKVSTH	O95905;O95905-3;O95905-2	ECD	Protein SGT1
NaN	NaN	NaN	NaN	NaN	NaN	NaN	NaN	NaN	24.4344	9	1038.5386	0.018331	93.598	AFKEVGIEF	Q6P2Q9;I3L0J9	PRPF8	Pre-mRNA-processing-splicing factor 8
23.01425	NaN	NaN	NaN	NaN	NaN	NaN	NaN	NaN	NaN	11	1265.7384	0.0084459	91.313	AFLAIAKELKY	Q96AX2;A8MZI4;B7Z3L0;Q96AX2-4;Q96AX2-2;Q96AX2-3	RAB37	Ras-related protein Rab-37
NaN	NaN	NaN	NaN	NaN	NaN	NaN	NaN	NaN	25.91636	11	1336.7139	5.02E-09	193.21	AFLDKQNQVKF	P13612;E7EP60	ITGA4	Integrin alpha-4
NaN	NaN	NaN	NaN	NaN	NaN	NaN	NaN	NaN	25.62244	11	1305.7194	0.01774	79.659	AFLPREAVTRF	O94818;Q5JYC0;Q5W149;K7EQ17;O94818-2;O94818-3	NOL4;NOL4L	Nucleolar protein 4
NaN	NaN	NaN	NaN	NaN	NaN	NaN	NaN	NaN	32.76475	9	970.476	0.0023963	161.9	AFLTSGTQF	Q06643	LTB	Lymphotoxin-beta
NaN	NaN	NaN	NaN	NaN	NaN	NaN	NaN	NaN	23.03144	9	1004.475	0.0024771	202.45	AFMSQVHSV	Q8IV04	TBC1D10C	Carabin
NaN	NaN	NaN	NaN	NaN	NaN	NaN	NaN	NaN	25.28557	9	963.50255	0.00969	127.12	AFNTQVTAL	O43847;O43847-2;B1AKJ5;G3V1R5;H0Y5G9	NRD1	Nardilysin
NaN	NaN	NaN	NaN	NaN	NaN	NaN	NaN	NaN	24.50439	9	888.47052	0.02356	86.332	AFPGGAKEL	Q99941;Q99941-2;H0Y7D7	ATF6B	Cyclic AMP-dependent transcription factor ATF-6 beta;Processed cyclic AMP-dependent transcription factor ATF-6 beta
NaN	NaN	NaN	NaN	NaN	NaN	NaN	NaN	NaN	24.79997	9	925.50215	0.012942	102.71	AFPHVAATL	Q9ULK2;C9K0V9;Q9ULK2-3;Q9BTQ8;H0Y8A2	ATXN7L1	Ataxin-7-like protein 1
NaN	NaN	NaN	NaN	NaN	NaN	NaN	NaN	NaN	22.97507	9	881.42832	0.0084563	127.95	AFPIGSSGF	P49790;P49790-3;P49790-2	NUP153	Nuclear pore complex protein Nup153
25.93468	NaN	NaN	NaN	NaN	NaN	NaN	NaN	NaN	NaN	9	1126.5407	0.0065334	119.68	AFQERLNSY	O75694;E9PF10;O75694-2	NUP155	Nuclear pore complex protein Nup155
NaN	NaN	NaN	NaN	NaN	NaN	NaN	NaN	NaN	24.16745	9	1003.524	0.012942	101.54	AFQHVGKAF	P26641;P26641-2	EEF1G	Elongation factor 1-gamma
NaN	NaN	NaN	NaN	NaN	NaN	NaN	NaN	NaN	23.16944	8	984.49165	0.021906	137.88	AFQISKEY	Q13838;Q13838-2;Q5STU3;F6WLT2;F6QYI9;F6R6M7;F6S4E6;F6TRA5;K7EPJ3;O00148;O00148-2;K7EQN7;B1Q2N1	DDX39B;DDX39A;DDX39	Spliceosome RNA helicase DDX39B;ATP-dependent RNA helicase DDX39A
28.70488	NaN	NaN	NaN	NaN	NaN	NaN	NaN	NaN	NaN	9	1127.5764	0.020351	90.601	AFRQPSLFY	Q99683	MAP3K5	Mitogen-activated protein kinase kinase kinase 5
NaN	NaN	NaN	NaN	NaN	NaN	NaN	NaN	NaN	24.37639	9	974.39814	0.0046256	157.86	AFSESNSSF	Q13094;E7ESF6;E5RKA2	LCP2	Lymphocyte cytosolic protein 2
24.98156	NaN	NaN	NaN	NaN	NaN	NaN	NaN	NaN	NaN	9	1138.5335	0.012404	125.01	AFTNTYLFY	Q8IU68	TMC8	Transmembrane channel-like protein 8
NaN	NaN	NaN	NaN	NaN	NaN	NaN	NaN	NaN	25.0411	10	1210.6459	0.021016	91.658	AFVDRLSTRF	F5H604;E7ERI8;E7EW49	CLASP2
NaN	NaN	NaN	NaN	NaN	NaN	NaN	NaN	NaN	26.68501	9	1128.4876	0.01561	97.635	AFYEHAQTY	Q7Z392;Q7Z392-4;Q7Z392-3	TRAPPC11	Trafficking protein particle complex subunit 11
NaN	NaN	NaN	NaN	NaN	NaN	NaN	NaN	NaN	25.66428	10	1291.551	0.020774	91.867	AFYEHAQTYY	Q7Z392;Q7Z392-4;Q7Z392-3	TRAPPC11	Trafficking protein particle complex subunit 11
NaN	NaN	NaN	NaN	22.8202	NaN	NaN	NaN	NaN	NaN	9	857.44945	0.03064	79.454	AGAEDALIV	Q86WJ1;Q86WJ1-4;Q86WJ1-2;Q86WJ1-5;Q86WJ1-3	CHD1L	Chromodomain-helicase-DNA-binding protein 1-like
NaN	NaN	NaN	NaN	NaN	NaN	NaN	NaN	21.13201	NaN	15	1141.5364	0.0021247	61.167	AGAEGAGAPAAAASA	Q9UMX0;Q9UMX0-2	UBQLN1	Ubiquilin-1
NaN	NaN	NaN	NaN	NaN	24.82804	NaN	NaN	NaN	NaN	9	754.39735	0.015082	98.418	AGAPAGQAL	P17861-2;P17861;B1AHH2	XBP1	X-box-binding protein 1
NaN	NaN	26.01818	NaN	NaN	25.72549	NaN	NaN	NaN	25.85862	9	803.38137	0.008882	109.63	AGAPPGTAY	Q02218;E9PDF2;E9PCR7;Q02218-2;Q02218-3;C9J4G7	OGDH	2-oxoglutarate dehydrogenase, mitochondrial
23.06184	NaN	NaN	NaN	NaN	NaN	NaN	NaN	NaN	NaN	9	1008.4665	0.020243	90.761	AGDGTFQKW	P01892;Q9TNN7;A2BF26;Q07000;Q29963;P30510;P30499;Q29865;P10321;A2AEA2;Q29960-2;Q29960;P13747;Q6DU44;P17693;Q5RJ85;Q31611;P16188;P05534;P30455;P30443;P30511;P30511-3;H0Y842	HLA-A;HLA-C;HLA-E;HLA-G;HLA-G2.2;HLA-F	HLA class I histocompatibility antigen, A-2 alpha chain;HLA class I histocompatibility antigen, Cw-5 alpha chain;HLA class I histocompatibility antigen, Cw-15 alpha chain;HLA class I histocompatibility antigen, Cw-6 alpha chain;HLA class I histocompatibility antigen, Cw-14 alpha chain;HLA class I histocompatibility antigen, Cw-1 alpha chain;HLA class I histocompatibility antigen, Cw-18 alpha chai…
NaN	NaN	NaN	NaN	NaN	NaN	NaN	NaN	NaN	25.47539	9	995.48248	0.018614	93.178	AGFASRQPY	B0I1T2;B0I1T2-4	MYO1G	Unconventional myosin-Ig;Minor histocompatibility antigen HA-2
NaN	NaN	NaN	NaN	NaN	NaN	NaN	NaN	NaN	23.63062	9	697.30312	0.023017	86.838	AGGGGPEPG	Q8ND83	SLAIN1	SLAIN motif-containing protein 1
NaN	NaN	NaN	NaN	NaN	24.71215	NaN	NaN	NaN	NaN	9	958.48723	0.029955	69.998	AGHAIITNY	A6NCL7	ANKRD33B	Ankyrin repeat domain-containing protein 33B
NaN	NaN	29.43052	NaN	NaN	30.56937	NaN	NaN	NaN	30.28808	9	946.45084	0.0074016	138.24	AGHLSTAQY	Q04637;Q04637-3;Q04637-8;E7EUU4;Q04637-9;E9PGM1;Q04637-4;E7EX73;Q04637-6;Q04637-7;Q04637-5;H7C0V6	EIF4G1	Eukaryotic translation initiation factor 4 gamma 1
NaN	NaN	25.18952	NaN	NaN	NaN	NaN	NaN	NaN	NaN	9	952.46141	0.014973	78.377	AGHQADEIL	Q96QE4;J3QLI7;F5H5K1;J3KTP0;J3QSU1;Q96QE4-2;J3QL10;J3QLE7	LRRC37B	Leucine-rich repeat-containing protein 37B
NaN	NaN	NaN	NaN	NaN	NaN	NaN	NaN	NaN	25.92256	9	878.46102	0.0082887	113.71	AGIGRTGTF	Q06124;Q06124-2;P43378	PTPN11;PTPN9	Tyrosine-protein phosphatase non-receptor type 11;Tyrosine-protein phosphatase non-receptor type 9
NaN	NaN	NaN	NaN	NaN	NaN	NaN	NaN	NaN	25.98994	9	891.47018	0.027644	104.8	AGIPSITAY	O43747;O43747-2;B3KNW1	AP1G1	AP-1 complex subunit gamma-1
NaN	NaN	NaN	NaN	NaN	NaN	NaN	NaN	NaN	23.68041	9	951.50255	0.0043876	132.13	AGKAKEVSY	Q6ZW49;F8WC23;H7BZI8	PAXIP1	PAX-interacting protein 1
NaN	NaN	26.34892	NaN	NaN	23.61257	NaN	NaN	NaN	NaN	9	924.47389	0.011286	93.649	AGKMITAAY	Q14498-2;Q14498;Q14498-3	RBM39	RNA-binding protein 39
27.17016	NaN	NaN	NaN	NaN	NaN	NaN	NaN	NaN	NaN	14	1414.8256	4.36E-34	214.72	AGKVTKSAQKAQKA	P68104;Q5VTE0;Q05639	EEF1A1;EEF1A1P5;EEF1A2	Elongation factor 1-alpha 1;Putative elongation factor 1-alpha-like 3;Elongation factor 1-alpha 2
NaN	NaN	NaN	24.23519	NaN	NaN	NaN	NaN	NaN	NaN	9	842.44978	0.0066479	138.07	AGLEAQLAA	O14512	SOCS7	Suppressor of cytokine signaling 7
NaN	NaN	NaN	NaN	22.53778	NaN	NaN	NaN	NaN	NaN	9	767.38137	0.03064	79.454	AGPDAAGPL	O75976	CPD	Carboxypeptidase D
NaN	NaN	NaN	NaN	NaN	NaN	NaN	NaN	22.16358	NaN	14	1287.6935	0.0055709	110.38	AGPDAAGPLLPGRP	O75976	CPD	Carboxypeptidase D
NaN	NaN	NaN	NaN	NaN	NaN	NaN	23.57923	20.93152	NaN	15	1415.7521	0.00041353	88.282	AGPDAAGPLLPGRPQ	O75976	CPD	Carboxypeptidase D
NaN	NaN	NaN	NaN	NaN	NaN	NaN	NaN	NaN	28.25237	12	1013.489	0.01489	89.171	AGPSSRPSGGAA	A5PLN7;A5PLN7-4;A5PLN7-3	FAM149A	Protein FAM149A
NaN	NaN	NaN	NaN	NaN	NaN	NaN	25.40109	NaN	NaN	9	917.48181	0.0061187	140.98	AGQTSIQTL	P51878;C9JF14;P51878-5	CASP5	Caspase-5;Caspase-5 subunit p20;Caspase-5 subunit p10
NaN	NaN	NaN	NaN	NaN	NaN	NaN	NaN	22.56024	NaN	12	1079.5584	3.49E-07	137.89	AGRGGAARPNGP	P51148;P51148-2;K7ERI8;K7ERQ8;F8VWU4;F8VVK3;F8VSF8	RAB5C	Ras-related protein Rab-5C
NaN	NaN	23.32389	NaN	NaN	NaN	NaN	NaN	23.64139	26.2827	13	1150.5956	0.0007982	120.77	AGRGGAARPNGPA	P51148;P51148-2;K7ERI8;K7ERQ8;F8VWU4;F8VVK3;F8VSF8	RAB5C	Ras-related protein Rab-5C
NaN	NaN	28.16173	NaN	NaN	NaN	NaN	NaN	NaN	25.02745	9	1047.5713	0.0060441	147.06	AGRLLLENY	Q16763;K7EPJ1	UBE2S	Ubiquitin-conjugating enzyme E2 S
NaN	NaN	NaN	NaN	NaN	23.36366	NaN	NaN	NaN	NaN	8	748.31402	0.02607	117.18	AGSGNWAS	Q8NG06	TRIM58	Tripartite motif-containing protein 58
NaN	NaN	NaN	NaN	NaN	NaN	NaN	21.77407	NaN	NaN	8	880.4879	0.014589	141.52	AGSHIIQR	Q07000;P30685;P30491;P10319;P30481	HLA-C;HLA-B	HLA class I histocompatibility antigen, Cw-15 alpha chain;HLA class I histocompatibility antigen, B-35 alpha chain;HLA class I histocompatibility antigen, B-53 alpha chain;HLA class I histocompatibility antigen, B-58 alpha chain;HLA class I histocompatibility antigen, B-44 alpha chain
23.69575	NaN	NaN	NaN	24.46793	NaN	NaN	NaN	NaN	NaN	9	1011.5284	0.011568	105.36	AGSHIIQRM	Q07000;P30685;P30491;P10319;P30481	HLA-C;HLA-B	HLA class I histocompatibility antigen, Cw-15 alpha chain;HLA class I histocompatibility antigen, B-35 alpha chain;HLA class I histocompatibility antigen, B-53 alpha chain;HLA class I histocompatibility antigen, B-58 alpha chain;HLA class I histocompatibility antigen, B-44 alpha chain
NaN	NaN	NaN	NaN	NaN	NaN	NaN	23.04195	NaN	NaN	8	854.43586	0.016906	137.42	AGSHTVQR	P01892	HLA-A	HLA class I histocompatibility antigen, A-2 alpha chain
NaN	NaN	NaN	NaN	NaN	24.47914	NaN	NaN	NaN	NaN	11	1171.551	0.0080933	93.477	AGSQKEGFVSY	V9GYD9	CELF2
22.24293	NaN	NaN	NaN	NaN	NaN	NaN	NaN	NaN	NaN	9	971.4964	0.023824	86.086	AGSSVLLYY	Q5M7Z0;K7EJ18	RNFT1	RING finger and transmembrane domain-containing protein 1
NaN	NaN	NaN	NaN	NaN	23.04778	NaN	NaN	NaN	24.2968	10	884.38758	0.010045	130.04	AGSSVSSGSF	C9JH25;C9JH25-3	PRRT4	Proline-rich transmembrane protein 4
NaN	NaN	NaN	NaN	NaN	NaN	NaN	24.95028	NaN	NaN	11	966.52468	0.0065557	101.65	AGTAAPGGRPL	Q8TDQ1-4;Q8TDQ1-5
NaN	NaN	NaN	NaN	NaN	NaN	NaN	NaN	NaN	27.14838	9	882.48108	0.026917	83.206	AGTPSPIQL	B6A8C7;B6A8C7-2	TARM1	T-cell-interacting, activating receptor on myeloid cells protein 1
NaN	NaN	NaN	22.65233	NaN	NaN	NaN	NaN	NaN	NaN	9	913.35998	0.0024977	191.38	AGYSGQNSM	P52597	HNRNPF	Heterogeneous nuclear ribonucleoprotein F;Heterogeneous nuclear ribonucleoprotein F, N-terminally processed
NaN	NaN	NaN	NaN	24.23951	NaN	NaN	23.08968	24.3509	NaN	11	991.50869	7.52E-05	99.442	AHAAAGPGEVL	Q6ZN55;Q6ZN55-2	ZNF574	Zinc finger protein 574
NaN	NaN	NaN	NaN	NaN	NaN	NaN	NaN	23.26513	NaN	10	1144.5401	0.010183	103.74	AHAALEEEYL	Q7Z591;Q7Z591-2;Q7Z591-7;Q7Z591-8;Q7Z591-3	AKNA	AT-hook-containing transcription factor
NaN	NaN	NaN	23.09626	NaN	NaN	NaN	NaN	NaN	NaN	9	866.46102	0.011699	105.39	AHAANIVTA	P04035;P04035-3;P04035-2;H0Y8K6	HMGCR	3-hydroxy-3-methylglutaryl-coenzyme A reductase
NaN	NaN	NaN	23.53041	NaN	NaN	NaN	NaN	NaN	NaN	9	875.45012	0.018967	117.6	AHAAPLPEA	Q8IVT5;Q8IVT5-2;A8MY87;Q8IVT5-4;Q8IVT5-3	KSR1	Kinase suppressor of Ras 1
NaN	NaN	NaN	NaN	NaN	NaN	NaN	26.72595	NaN	NaN	9	898.43309	0.02256	87.323	AHAAQVTCV	Q9BQA1;H0Y711;Q9BQA1-2	WDR77	Methylosome protein 50
NaN	NaN	NaN	NaN	NaN	NaN	NaN	NaN	21.70096	NaN	10	1002.4771	0.0062294	111.95	AHAATDITGF	P49903;P49903-4;P49903-3;Q99611;J3KR58	SEPHS1;SEPHS2	Selenide, water dikinase 1;Selenide, water dikinase 2
NaN	NaN	NaN	NaN	25.68555	NaN	NaN	NaN	NaN	NaN	9	950.51853	0.0091242	103.02	AHAAVQELL	Q8N1F8;C9JQV3;Q8N1F8-2;M0QYE5	STK11IP	Serine/threonine-protein kinase 11-interacting protein
NaN	NaN	NaN	NaN	NaN	NaN	NaN	24.96877	NaN	NaN	11	1153.5914	0.0080342	93.839	AHADAKGIMQL	Q5TA45;Q5TA45-4;Q5TA45-5;C9IYS7;Q5TA45-2;Q5TA45-3;J3QRY6	CPSF3L	Integrator complex subunit 11
NaN	NaN	NaN	NaN	25.83309	NaN	NaN	NaN	25.41472	NaN	10	1051.4835	0.00088731	132.22	AHADHIGQGF	Q6PCB5;Q6PCB5-2;H7C2D3;C9JM20	RSBN1L	Round spermatid basic protein 1-like protein
NaN	NaN	NaN	NaN	22.58124	NaN	NaN	NaN	22.84358	NaN	10	1037.4679	0.0018758	146.68	AHADHVGQGF	Q5VWQ0	RSBN1	Round spermatid basic protein 1
NaN	NaN	NaN	NaN	NaN	NaN	NaN	22.2091	NaN	NaN	8	852.39775	0.023105	139.27	AHADPTEL	Q9BSJ2;Q9BSJ2-4;F2Z2B9;Q9BSJ2-3;B3KTU7	TUBGCP2	Gamma-tubulin complex component 2
NaN	NaN	NaN	NaN	NaN	NaN	NaN	NaN	21.94628	NaN	9	917.47191	0.011286	106.04	AHADVGHLV	Q8IZY2;Q8IZY2-2	ABCA7	ATP-binding cassette sub-family A member 7
NaN	NaN	NaN	NaN	27.66682	NaN	NaN	25.86242	26.02963	NaN	9	1037.5506	0.0042741	149.19	AHAEEKLQL	Q9Y6A5	TACC3	Transforming acidic coiled-coil-containing protein 3
NaN	NaN	NaN	NaN	NaN	NaN	NaN	NaN	NaN	NaN	9	1043.4672	0.039512	78.516	AHAENNEFI	P46940	IQGAP1	Ras GTPase-activating-like protein IQGAP1
NaN	NaN	NaN	NaN	NaN	NaN	NaN	23.20584	NaN	NaN	9	943.47633	0.021334	89.142	AHAFSVEAL	O95935;Q96SF7	TBX18;TBX15	T-box transcription factor TBX18;T-box transcription factor TBX15
NaN	NaN	NaN	25.19103	NaN	NaN	NaN	NaN	NaN	NaN	9	803.40383	0.0069739	97.071	AHAGGLHAA	Q03052	POU3F1	POU domain, class 3, transcription factor 1
NaN	NaN	NaN	NaN	NaN	NaN	NaN	27.8325	NaN	NaN	9	894.49232	0.0090576	109.01	AHAGSLLNL	Q9Y2X3	NOP58	Nucleolar protein 58
NaN	NaN	NaN	NaN	NaN	NaN	NaN	26.07517	NaN	NaN	9	882.45593	0.0025508	157.21	AHAGSLTNL	O00567;H0Y653;H0YDU4	NOP56	Nucleolar protein 56
NaN	NaN	NaN	NaN	NaN	NaN	NaN	25.23275	NaN	NaN	11	1151.5724	0.014722	82.287	AHAHEGSIFAL	Q32P44;G3V195;B7WPE2;Q32P44-2;G3V1D0;H0Y3M3	EML3	Echinoderm microtubule-associated protein-like 3
NaN	NaN	NaN	22.90589	NaN	NaN	NaN	NaN	NaN	NaN	9	984.56173	0.011396	106.04	AHAHILPRA	Q8TEY5;Q5T4L2;Q5T4K9;Q5T4L1;Q8TEY5-2	CREB3L4	Cyclic AMP-responsive element-binding protein 3-like protein 4;Processed cyclic AMP-responsive element-binding protein 3-like protein 4
NaN	NaN	NaN	NaN	NaN	NaN	NaN	26.8484	23.51276	NaN	9	1007.5876	0.0046218	125.04	AHAIQTVRL	Q96KP1	EXOC2	Exocyst complex component 2
NaN	NaN	NaN	NaN	26.29069	NaN	NaN	NaN	26.98203	NaN	9	992.5291	0.011761	113.26	AHAKEDPLL	P59768;G3V3J9;G3V2N0	GNG2	Guanine nucleotide-binding protein G(I)/G(S)/G(O) subunit gamma-2;Guanine nucleotide-binding protein subunit gamma
NaN	NaN	NaN	NaN	NaN	NaN	NaN	22.19366	NaN	NaN	9	998.48552	0.020324	90.64	AHAKEMEAL	P30622;P30622-2;J3KP58;P30622-1;F5H6A0;F5H0N7	CLIP1	CAP-Gly domain-containing linker protein 1
NaN	NaN	NaN	NaN	NaN	NaN	NaN	27.59164	NaN	NaN	10	1094.6084	0.013591	98.044	AHAKLDNLTL	Q9Y248	GINS2	DNA replication complex GINS protein PSF2
NaN	NaN	NaN	NaN	NaN	NaN	NaN	25.41999	NaN	NaN	9	882.49232	0.013035	102.51	AHAKSSVAL	Q9ULK4;Q5JWT2;Q9ULK4-4;Q9ULK4-5;Q9ULK4-3;Q9ULK4-2	MED23	Mediator of RNA polymerase II transcription subunit 23
NaN	NaN	NaN	NaN	24.86509	NaN	NaN	NaN	22.38124	NaN	9	923.48987	0.012657	102.71	AHAPATLML	K7EKQ2	CDC37
NaN	NaN	NaN	24.10917	NaN	NaN	NaN	NaN	NaN	NaN	9	946.53485	0.017851	94.309	AHAPIRVSP	O60336;O60336-6;O60336-4;O60336-3	MAPKBP1	Mitogen-activated protein kinase-binding protein 1
NaN	NaN	NaN	NaN	NaN	NaN	NaN	23.04067	NaN	NaN	10	1008.489	0.010519	103.87	AHAPPGHHSV	O95271;E7EQ52;H0YAW5	TNKS	Tankyrase-1
NaN	NaN	NaN	NaN	NaN	NaN	NaN	25.4008	NaN	NaN	9	983.44946	0.014692	87.476	AHAQPQTTM	O00268	TAF4	Transcription initiation factor TFIID subunit 4
NaN	NaN	NaN	NaN	25.4751	NaN	NaN	NaN	25.28964	NaN	11	1196.6084	5.46E-08	196.11	AHAQSIGMNRL	P25205;B4DWW4;J3KQ69	MCM3	DNA replication licensing factor MCM3
NaN	NaN	NaN	NaN	NaN	NaN	NaN	22.01867	NaN	NaN	11	1113.5415	0.011199	98.156	AHAQSSKADSL	Q15424;Q15424-3;Q15424-4;Q15424-2;Q14151	SAFB;SAFB2	Scaffold attachment factor B1;Scaffold attachment factor B2
NaN	NaN	NaN	NaN	NaN	NaN	NaN	26.25944	NaN	NaN	9	924.49636	0.018445	93.429	AHARAICAL	Q9H977;B9A049	WDR54	WD repeat-containing protein 54
NaN	NaN	NaN	25.36539	NaN	NaN	NaN	NaN	NaN	NaN	8	884.42867	0.012594	130.22	AHARVQTC	Q9HBH9;Q9HBH9-2	MKNK2	MAP kinase-interacting serine/threonine-protein kinase 2
NaN	NaN	NaN	NaN	24.49698	NaN	NaN	24.48235	21.12282	NaN	9	997.51273	0.0012161	142.04	AHARVQTCI	Q9HBH9;Q9HBH9-2	MKNK2	MAP kinase-interacting serine/threonine-protein kinase 2
NaN	NaN	NaN	NaN	NaN	NaN	NaN	NaN	21.93505	NaN	11	1172.5462	8.94E-05	118.71	AHASDVLENAF	Q9H4A6	GOLPH3	Golgi phosphoprotein 3
NaN	NaN	NaN	NaN	NaN	NaN	NaN	NaN	19.40806	NaN	9	861.4457	0.020786	89.142	AHASVAGHL	Q7Z3K3;Q7Z3K3-6;Q7Z3K3-5;Q7Z3K3-4;E9PIR8;E9PJY9	POGZ	Pogo transposable element with ZNF domain
NaN	NaN	NaN	25.44414	NaN	NaN	NaN	26.68251	NaN	NaN	9	948.57565	0.016694	96.027	AHATIIPKV	P30153;B3KQV6;E9PH38	PPP2R1A	Serine/threonine-protein phosphatase 2A 65 kDa regulatory subunit A alpha isoform
NaN	NaN	NaN	NaN	NaN	NaN	NaN	25.98951	NaN	NaN	9	908.47158	0.012818	94.262	AHAVGNVEL	Q16719;Q16719-2	KYNU	Kynureninase
NaN	NaN	NaN	24.86207	NaN	NaN	NaN	NaN	NaN	NaN	9	845.45079	0.0024112	126.24	AHAVLGHAA	Q96E52;H7BZX2;Q96E52-2	OMA1	Metalloendopeptidase OMA1, mitochondrial
NaN	NaN	NaN	NaN	24.13218	NaN	NaN	NaN	21.90911	NaN	9	1059.4808	0.0029307	117.72	AHCENFNLL	P20702;H3BN02	ITGAX	Integrin alpha-X
NaN	NaN	NaN	NaN	25.79561	NaN	NaN	24.08357	22.29587	NaN	9	871.34942	0.0039834	127.66	AHCGAGDEL	Q3B7T1;Q3B7T1-5	EDRF1	Erythroid differentiation-related factor 1
NaN	NaN	NaN	NaN	NaN	NaN	NaN	24.78017	22.93265	NaN	9	897.40145	0.008055	113.89	AHCGDPVSL	Q5JSP0;Q5JSP0-3;Q5JSP0-2	FGD3	FYVE, RhoGEF and PH domain-containing protein 3
NaN	NaN	NaN	NaN	26.36269	NaN	NaN	NaN	25.21886	NaN	9	981.49535	0.0028412	111.82	AHCPELVTL	Q96IG2;Q96IG2-2;J3KTA1	FBXL20	F-box/LRR-repeat protein 20
NaN	NaN	NaN	NaN	27.24445	NaN	NaN	24.84078	24.77345	NaN	9	1037.4389	0.0005011	167.9	AHCPHTPEF	Q86UA6;Q86UA6-8	RPAIN	RPA-interacting protein
NaN	NaN	NaN	NaN	24.85491	NaN	NaN	27.45436	NaN	NaN	9	966.49569	0.020324	90.64	AHCPKAEVL	O94906;O94906-2	PRPF6	Pre-mRNA-processing factor 6
NaN	NaN	NaN	NaN	27.13975	NaN	NaN	NaN	NaN	NaN	9	1090.5131	0.023885	86.095	AHCQLVHHF	O60281;J3KNV1;O60281-2	ZNF292	Zinc finger protein 292
NaN	NaN	NaN	NaN	NaN	NaN	NaN	NaN	20.79844	NaN	9	857.40654	0.036029	89.142	AHCSASVAL	Q6UX40-3;Q6UX40;Q6UX40-4	TMEM107	Transmembrane protein 107
NaN	NaN	NaN	22.57154	NaN	NaN	NaN	NaN	NaN	NaN	9	941.4389	0.010751	93.429	AHCTQVVNA	Q8IWP9	CCDC28A	Coiled-coil domain-containing protein 28A
NaN	NaN	NaN	NaN	24.01868	NaN	NaN	NaN	25.84541	NaN	9	1002.4883	0.0014207	135.43	AHDAFRSSL	Q13813;Q13813-2;A6NG51;Q13813-3	SPTAN1	Spectrin alpha chain, non-erythrocytic 1
NaN	NaN	NaN	NaN	23.75402	NaN	NaN	NaN	NaN	NaN	9	943.47633	0.01806	93.195	AHDAGITIF	O43405;H0YJW4;G3V4C4	COCH	Cochlin
NaN	NaN	NaN	NaN	25.87157	NaN	NaN	24.95606	NaN	NaN	9	1012.4614	0.0074016	134.44	AHDDAIWSV	Q9GZS3;H0YN81;H0YMF9;H0YM76	WDR61	WD repeat-containing protein 61;WD repeat-containing protein 61, N-terminally processed
NaN	NaN	NaN	NaN	30.24411	NaN	NaN	28.47899	NaN	NaN	9	1055.4785	0.0012656	175.51	AHDDGRWSL	Q16658	FSCN1	Fascin
NaN	NaN	NaN	NaN	29.94405	NaN	NaN	26.16261	25.85183	NaN	9	1049.4488	0.0017859	138.07	AHDDSVMYL	Q9UNX4	WDR3	WD repeat-containing protein 3
NaN	NaN	NaN	NaN	23.02605	NaN	NaN	NaN	19.30353	NaN	11	1324.5758	0.0047713	114.97	AHDDSVMYLQF	Q9UNX4	WDR3	WD repeat-containing protein 3
NaN	NaN	NaN	NaN	21.90771	NaN	NaN	NaN	22.75671	NaN	9	1008.4512	0.02057	89.355	AHDEPQEAL	Q9HCK1	ZDBF2	DBF4-type zinc finger-containing protein 2
NaN	NaN	NaN	NaN	NaN	NaN	NaN	NaN	20.66649	NaN	11	1137.5051	0.0088999	82.261	AHDESPGNNVV	Q15907	RAB11B	Ras-related protein Rab-11B
NaN	NaN	NaN	NaN	27.66234	NaN	NaN	NaN	23.16725	NaN	9	1170.5934	0.0031519	131.5	AHDFHRIYI	O75150;H3BP71;O75150-4;R4GN66	RNF40	E3 ubiquitin-protein ligase BRE1B
NaN	NaN	NaN	NaN	24.72593	NaN	NaN	NaN	23.22452	NaN	9	880.47667	0.0010119	134.77	AHDGAGLKL	Q9Y4G2	PLEKHM1	Pleckstrin homology domain-containing family M member 1
NaN	NaN	NaN	NaN	28.00067	NaN	NaN	NaN	25.18476	NaN	9	938.44576	0.00096833	134.06	AHDGDVNVI	Q9BQ67;M0QX71	GRWD1	Glutamate-rich WD repeat-containing protein 1
NaN	NaN	NaN	NaN	NaN	NaN	NaN	NaN	22.51709	NaN	11	1185.5415	0.0093772	81.335	AHDGEVNAVQF	Q676U5;Q676U5-2;E7EVC7;Q676U5-4;Q676U5-5;Q676U5-3	ATG16L1	Autophagy-related protein 16-1
NaN	NaN	NaN	NaN	28.57982	NaN	NaN	24.3401	28.26458	NaN	9	915.44503	0.011396	123.99	AHDGGIYAI	O75083;O75083-3	WDR1	WD repeat-containing protein 1
NaN	NaN	NaN	NaN	23.82979	NaN	NaN	NaN	20.90356	NaN	9	871.41882	0.01182	104.75	AHDGGVFGL	O95834;O95834-3;K7EIK7;O95834-2;C9JRL6;K7EII6;K7EKG3	EML2	Echinoderm microtubule-associated protein-like 2
NaN	NaN	NaN	NaN	26.27833	NaN	NaN	NaN	24.01261	NaN	9	964.57057	0.0017786	138.26	AHDGIILKV	H3BRJ5;Q9P2H3;Q9P2H3-2;C9JUJ1;C9IZR2	IFT80	Intraflagellar transport protein 80 homolog
NaN	NaN	NaN	NaN	24.3504	NaN	NaN	NaN	NaN	NaN	9	964.57057	0.016216	96.367	AHDGIVIKI	Q9ULD5;Q9ULD5-2;Q9ULD5-3	ZNF777	Zinc finger protein 777
NaN	NaN	NaN	NaN	28.37032	NaN	NaN	23.47524	27.00518	NaN	9	933.41921	0.0028034	154.11	AHDGSATYL	Q9Y547	HSPB11	Intraflagellar transport protein 25 homolog
NaN	NaN	NaN	NaN	23.01738	NaN	NaN	NaN	22.10521	NaN	11	1236.5887	1.89E-06	170.52	AHDGSATYLRF	Q9Y547	HSPB11	Intraflagellar transport protein 25 homolog
NaN	NaN	NaN	NaN	24.26664	NaN	NaN	24.35897	24.80089	NaN	9	917.4243	0.0063915	119.29	AHDGSFATL	Q8IZY2;Q8IZY2-2	ABCA7	ATP-binding cassette sub-family A member 7
NaN	NaN	NaN	NaN	26.87079	NaN	NaN	26.26175	26.43341	NaN	9	945.4556	0.0042617	138.07	AHDGSVFTL	Q9HC35;B5MBZ0;Q9HC35-2	EML4	Echinoderm microtubule-associated protein-like 4
NaN	NaN	NaN	NaN	24.31968	NaN	NaN	NaN	NaN	NaN	9	1114.5308	0.044574	71.877	AHDHISWHL	P12259;CON__Q28107	F5	Coagulation factor V;Coagulation factor V heavy chain;Coagulation factor V light chain
NaN	NaN	NaN	NaN	23.57341	NaN	NaN	NaN	24.33565	NaN	9	988.50903	0.012366	103.42	AHDHLNLGI	Q6NTF7;Q6NTF7-4;Q6NTF7-2;Q6NTF7-3	APOBEC3H	DNA dC->dU-editing enzyme APOBEC-3H
NaN	NaN	NaN	NaN	NaN	NaN	NaN	NaN	26.10195	NaN	9	1088.5138	0.011221	106.2	AHDKEVYDI	P61962	DCAF7	DDB1- and CUL4-associated factor 7
NaN	NaN	NaN	NaN	25.10169	NaN	NaN	NaN	22.89885	NaN	9	1086.5458	0.0015838	143.21	AHDKKDFNL	Q96RT1;Q96RT1-8;Q96RT1-6;Q96RT1-4;Q96RT1-9;Q96RT1-2;Q96RT1-7;Q96RT1-5;Q96RT1-3	ERBB2IP	Protein LAP2
NaN	NaN	NaN	NaN	26.6047	NaN	NaN	26.01245	NaN	NaN	9	1099.5774	0.010059	109.02	AHDKPRYTL	Q12931;Q12931-2;I3L0K7;I3L239	TRAP1	Heat shock protein 75 kDa, mitochondrial
NaN	NaN	NaN	NaN	24.44714	NaN	NaN	26.64211	NaN	NaN	9	993.52434	0.0089939	111.61	AHDKQPSVL	Q5JTV8;J3KN66;Q5JTV8-3;Q5JTV8-2;H0Y4R4;H0YD16;H0YDU3	TOR1AIP1	Torsin-1A-interacting protein 1
NaN	NaN	NaN	NaN	NaN	NaN	NaN	26.11576	NaN	NaN	8	893.5083	0.021853	106.38	AHDLAVRL	Q92611;Q92611-2	EDEM1	ER degradation-enhancing alpha-mannosidase-like protein 1
NaN	NaN	NaN	NaN	NaN	NaN	NaN	26.20096	NaN	NaN	9	994.58113	0.011714	105.36	AHDLVIKSL	O14791;O14791-3;O14791-2	APOL1	Apolipoprotein L1
NaN	NaN	NaN	NaN	24.34679	NaN	NaN	NaN	NaN	NaN	9	968.43857	0.0068472	117.81	AHDNPVCTL	Q6Q0C0;Q6Q0C0-2	TRAF7	E3 ubiquitin-protein ligase TRAF7
NaN	NaN	NaN	NaN	NaN	NaN	NaN	NaN	21.66997	NaN	9	863.41373	0.0063096	98.629	AHDPAGPSL	Q9H7S9	ZNF703	Zinc finger protein 703
NaN	NaN	NaN	NaN	27.14928	NaN	NaN	NaN	NaN	NaN	11	1110.4942	0.0015021	126.31	AHDPDVGSNSL	Q9UN70;Q9UN70-2	PCDHGC3	Protocadherin gamma-C3
NaN	NaN	NaN	NaN	26.61484	NaN	NaN	NaN	23.58268	NaN	9	947.50763	0.011157	124.59	AHDPISPVL	O75063	FAM20B	Glycosaminoglycan xylosylkinase
NaN	NaN	NaN	NaN	23.33265	NaN	NaN	NaN	22.89111	NaN	11	1264.6048	0.0028007	121.9	AHDPQTLEQNI	Q8N201	INTS1	Integrator complex subunit 1
NaN	NaN	NaN	NaN	22.9085	NaN	NaN	NaN	NaN	NaN	10	1138.5255	0.057759	68.657	AHDPQTTQEL	Q5R3I4;H7C089	TTC38	Tetratricopeptide repeat protein 38
NaN	NaN	NaN	NaN	23.74222	NaN	NaN	NaN	22.55305	NaN	11	1251.6095	0.0047723	102.52	AHDPQTTQELL	Q5R3I4;H7C089	TTC38	Tetratricopeptide repeat protein 38
NaN	NaN	NaN	NaN	NaN	NaN	NaN	NaN	21.62645	NaN	13	1465.6408	0.0068717	100.38	AHDPSGMFRSQSF	Q9HBL0;E9PGF5;E9PF55;E7ERH1	TNS1	Tensin-1
NaN	NaN	NaN	NaN	25.06874	NaN	NaN	27.12438	23.17049	NaN	9	1009.5305	0.00016087	157.78	AHDQAVRTL	Q8WUA4;H0Y4Q6;H7C3X9	GTF3C2	General transcription factor 3C polypeptide 2
NaN	NaN	NaN	NaN	26.32603	NaN	NaN	24.82662	27.28416	NaN	9	1045.5193	0.0014553	153.08	AHDQFKSTL	O43707;O43707-2;O43707-3;F5GXS2;H7C144	ACTN4	Alpha-actinin-4
NaN	NaN	NaN	NaN	24.92823	NaN	NaN	NaN	NaN	NaN	9	1010.4781	0.0022166	135.83	AHDQNSNLL	P21980;P21980-2	TGM2	Protein-glutamine gamma-glutamyltransferase 2
NaN	NaN	NaN	NaN	24.11044	NaN	NaN	NaN	23.54171	NaN	10	1187.5319	0.015128	96.171	AHDRAENTQF	P30519;I3L159;I3L1F5;P30519-2;I3L276;I3L4P8;I3L1G7;I3L463	HMOX2	Heme oxygenase 2
NaN	NaN	NaN	NaN	NaN	NaN	NaN	25.22775	NaN	NaN	9	924.50288	0.0087586	112.11	AHDSAIKAL	Q8TDJ6;Q8TDJ6-3;Q8TDJ6-2;H0YLM8	DMXL2	DmX-like protein 2
NaN	NaN	NaN	NaN	26.29428	NaN	NaN	NaN	23.99854	NaN	9	990.48829	0.00021567	169.06	AHDSNVLHV	Q9HAD4;Q9HAD4-2;B4E2L4;H0YAA3;D6RJA5;H0Y9Z3	WDR41	WD repeat-containing protein 41
NaN	NaN	NaN	NaN	NaN	NaN	NaN	25.77905	NaN	NaN	9	893.46068	0.0032152	143.02	AHDSPLAAL	Q9Y4P8;Q9Y4P8-2;Q9Y4P8-4;Q9Y4P8-6;Q9Y4P8-5;Q9Y4P8-3	WIPI2	WD repeat domain phosphoinositide-interacting protein 2
NaN	NaN	NaN	NaN	28.27746	NaN	NaN	25.07525	26.43134	NaN	9	991.42469	0.0029221	155.73	AHDSSEYAI	P35606;P35606-2;H0Y938	COPB2	Coatomer subunit beta
NaN	NaN	NaN	NaN	NaN	NaN	NaN	25.15602	NaN	NaN	9	966.47706	0.004394	132.08	AHDTDPKAL	Q5VT06;E9PIK0	CEP350	Centrosome-associated protein 350
NaN	NaN	NaN	NaN	24.07153	NaN	NaN	25.44232	26.98559	NaN	9	997.55564	0.0010415	137.46	AHDTKSVKL	Q00722-3;Q00722;Q00722-2	PLCB2	1-phosphatidylinositol 4,5-bisphosphate phosphodiesterase beta-2
NaN	NaN	NaN	NaN	NaN	NaN	NaN	23.20358	NaN	NaN	9	928.42502	0.0084212	113.26	AHDTSNATL	Q9UP95;Q9UP95-3;Q9UP95-5;Q9UP95-2;Q9UP95-6;I3L4N6;Q9UP95-7;Q9UP95-4;J3QRE2	SLC12A4	Solute carrier family 12 member 4
NaN	NaN	NaN	NaN	25.22343	NaN	NaN	26.15916	24.74796	NaN	9	939.50255	0.0021554	141.98	AHDTTLVAL	P11117;E9PP23;E9PHY0;B7Z7D2;E9PQY3	ACP2	Lysosomal acid phosphatase
NaN	NaN	NaN	NaN	NaN	NaN	NaN	NaN	19.91213	NaN	11	1198.6016	0.0047713	99.815	AHDTTLVALQM	P11117;E9PP23;E9PHY0;B7Z7D2;E9PQY3	ACP2	Lysosomal acid phosphatase
NaN	NaN	NaN	NaN	NaN	NaN	NaN	25.49571	NaN	NaN	9	1007.4924	0.0039383	154.35	AHDVDPIEL	P62424;Q5T8U2	RPL7A	60S ribosomal protein L7a
NaN	NaN	NaN	NaN	27.29062	NaN	NaN	NaN	27.46688	NaN	9	973.45051	0.0082144	128.38	AHEDAVYGL	Q96JK2;Q96JK2-3;Q96JK2-2;Q8TBB7;G3V3S1	DCAF5;WDR22	DDB1- and CUL4-associated factor 5
NaN	NaN	NaN	NaN	24.90435	NaN	NaN	NaN	NaN	NaN	9	1053.5243	0.030667	79.427	AHEDKVWGL	Q12788;J3KNP2	TBL3	Transducin beta-like protein 3
NaN	NaN	NaN	NaN	23.66882	NaN	NaN	23.25144	24.24643	NaN	11	1208.6262	1.07E-06	181.4	AHEEANAARKL	O43395	PRPF3	U4/U6 small nuclear ribonucleoprotein Prp3
NaN	NaN	NaN	NaN	NaN	NaN	NaN	NaN	20.44867	NaN	10	1209.6102	0.017303	93.096	AHEEAQREKL	Q92614;Q92614-4;Q92614-2;Q92614-3;Q92614-5	MYO18A	Unconventional myosin-XVIIIa
NaN	NaN	NaN	NaN	24.12266	NaN	NaN	NaN	NaN	NaN	9	994.50836	0.016579	95.741	AHEEIGNIL	Q9BRL7;H7C479;C9J448;Q9BRL7-2	SEC22C	Vesicle-trafficking protein SEC22c
NaN	NaN	NaN	NaN	21.01107	NaN	NaN	NaN	NaN	NaN	11	1364.6361	0.008074	83.862	AHEENSQIYKF	Q9C0A1	ZFHX2	Zinc finger homeobox protein 2
NaN	NaN	NaN	NaN	NaN	NaN	NaN	NaN	22.32307	NaN	9	1113.5567	0.0092922	110.88	AHEENVRFI	C9JLW8;I3L3A7;I3L2L5;I3L317;I3L4Q0	FAM195B	Protein FAM195B
NaN	NaN	NaN	NaN	24.68155	NaN	NaN	NaN	23.42982	NaN	9	991.47633	0.010523	107.9	AHEFGAITF	P13196	ALAS1	5-aminolevulinate synthase, nonspecific, mitochondrial
NaN	NaN	NaN	NaN	25.01903	NaN	NaN	NaN	NaN	NaN	9	1058.4781	0.0058502	121.05	AHEGQQYNI	P27930;C9JNR0;P27930-2	IL1R2	Interleukin-1 receptor type 2;Interleukin-1 receptor type 2, membrane form;Interleukin-1 receptor type 2, soluble form
NaN	NaN	NaN	NaN	NaN	NaN	NaN	24.94312	NaN	NaN	9	943.47633	0.01638	96.492	AHEGSIFAL	Q32P44;G3V195;B7WPE2;Q32P44-2;G3V1D0;H0Y3M3	EML3	Echinoderm microtubule-associated protein-like 3
NaN	NaN	NaN	NaN	NaN	NaN	NaN	23.76776	NaN	NaN	9	899.43486	0.0066479	119.29	AHEGSTVTV	P32942;K7ERN2;K7EP52	ICAM3	Intercellular adhesion molecule 3
NaN	NaN	NaN	NaN	NaN	NaN	NaN	NaN	21.29749	NaN	11	1129.5768	0.010895	79.489	AHEGTLAAITF	Q5MNZ9;G5EA37;Q5MNZ9-2;K7EK57	WIPI1	WD repeat domain phosphoinositide-interacting protein 1
NaN	NaN	NaN	NaN	NaN	NaN	NaN	25.16467	24.73833	NaN	11	1180.6816	0.00041887	142.19	AHELVTSKIAL	Q5R372-6;Q5R372-5;Q5R372-7;Q5R372-8;B7ZAP0;F5H8L0;E9PS63;Q9Y3P9	RABGAP1L;RABGAP1	Rab GTPase-activating protein 1-like;Rab GTPase-activating protein 1-like, isoform 10;Rab GTPase-activating protein 1
NaN	NaN	NaN	NaN	NaN	NaN	NaN	NaN	21.33511	NaN	9	1038.5458	0.02657	83.456	AHENTKNLL	Q8ND82	ZNF280C	Zinc finger protein 280C
NaN	NaN	NaN	NaN	24.90376	NaN	NaN	25.63508	24.24996	NaN	11	1083.556	9.77E-05	134.25	AHESAVTGLSL	Q9UMS4	PRPF19	Pre-mRNA-processing factor 19
NaN	NaN	NaN	NaN	25.72702	NaN	NaN	NaN	23.47647	NaN	9	985.45051	0.0055606	121.99	AHFADPDTL	Q8N5U6;Q8N5U6-2	RNF10	RING finger protein 10
NaN	NaN	NaN	NaN	23.33838	NaN	NaN	23.66939	NaN	NaN	9	972.53927	0.009887	125.31	AHFAKSISL	Q8N0T1	C8orf59	Uncharacterized protein C8orf59
NaN	NaN	NaN	NaN	NaN	NaN	NaN	NaN	20.70058	NaN	9	1089.5131	0.024784	85.212	AHFDPEVYL	Q9UID3;E9PRV0;E9PKX7;E9PQD5;E9PQN6;E9PKE5	VPS51	Vacuolar protein sorting-associated protein 51 homolog
NaN	NaN	NaN	23.23551	NaN	NaN	NaN	NaN	NaN	NaN	10	1140.604	0.010009	105.2	AHFENLLARA	Q9NR46;B7ZC39;B7ZC38;Q9NR46-2;F8WFB9	SH3GLB2	Endophilin-B2
NaN	NaN	NaN	NaN	25.13821	NaN	NaN	NaN	NaN	NaN	9	1062.4771	0.026268	83.753	AHFGFDEQL	Q86XP3;Q86XP3-2	DDX42	ATP-dependent RNA helicase DDX42
NaN	NaN	NaN	NaN	NaN	NaN	NaN	26.17978	NaN	NaN	9	1069.4651	0.015636	130.77	AHFGIHEEM	Q99873;H7C2I1;Q99873-3;Q99873-2;Q99873-4;E9PKG1;H0YDE4;E9PNR9;E9PQ98;E9PIX6;E9PMW9;E9PI83;E9PMZ2;Q9NR22;Q9NR22-2	PRMT1;PRMT8	Protein arginine N-methyltransferase 1;Protein arginine N-methyltransferase 8
NaN	NaN	NaN	NaN	NaN	NaN	NaN	NaN	23.02766	NaN	9	1090.5117	0.0089939	111.61	AHFKEMESI	Q9BXS6;Q9BXS6-3;Q9BXS6-5;Q9BXS6-2;Q9BXS6-7;Q9BXS6-4;Q9BXS6-6;H0YMD2	NUSAP1	Nucleolar and spindle-associated protein 1
NaN	NaN	NaN	NaN	21.72392	NaN	NaN	NaN	NaN	NaN	9	1075.5451	0.032004	78.113	AHFLEKQGF	P35606;P35606-2	COPB2	Coatomer subunit beta
NaN	NaN	NaN	28.2031	NaN	NaN	NaN	NaN	NaN	NaN	8	885.47085	0.0078832	179.23	AHFLINTA	Q53FV1;F8VXD5;F8VWV8	ORMDL2	ORM1-like protein 2
NaN	NaN	NaN	NaN	24.91137	NaN	NaN	28.17418	NaN	NaN	9	1008.5757	0.017613	94.662	AHFPINVVI	P32969;E7ESE0;D6RAN4;H0Y9V9	RPL9	60S ribosomal protein L9
NaN	NaN	NaN	NaN	27.84302	NaN	NaN	22.86682	26.33269	NaN	9	1093.5556	0.0015775	143.37	AHFQKSYTL	Q9BW83;Q9BW83-2;B1AH58;H0Y6C7;F5GZ09	IFT27	Intraflagellar transport protein 27 homolog
NaN	NaN	NaN	NaN	24.56401	NaN	NaN	NaN	23.68635	NaN	9	1175.5724	0.0054707	122.28	AHFREQELF	P98168;P98169;H0YAA9;Q2QGD7;Q2QGD7-3;Q2QGD7-2	ZXDA;ZXDB;ZXDC	Zinc finger X-linked protein ZXDA;Zinc finger X-linked protein ZXDB;Zinc finger protein ZXDC
NaN	NaN	NaN	25.67308	NaN	NaN	NaN	NaN	NaN	NaN	9	983.38072	0.013606	101.28	AHFSGFESC	Q96S59;Q96S59-3;Q96S59-2	RANBP9	Ran-binding protein 9
NaN	NaN	NaN	NaN	NaN	NaN	NaN	23.99925	NaN	NaN	9	945.4556	0.02123	89.296	AHFSVSDAL	Q9BTC0	DIDO1	Death-inducer obliterator 1
NaN	NaN	NaN	NaN	NaN	NaN	NaN	NaN	22.6662	NaN	9	946.45084	0.010888	107.01	AHFTGNSTL	Q9NP56	PDE7B	cAMP-specific 3,5-cyclic phosphodiesterase 7B
NaN	NaN	NaN	NaN	NaN	NaN	NaN	24.88636	NaN	NaN	9	797.40317	0.0059448	114.78	AHGAGSVSL	Q8N6H7;G5E9L0;Q8N6H7-2;Q8N6H7-3;H0YDN9	ARFGAP2	ADP-ribosylation factor GTPase-activating protein 2
NaN	NaN	NaN	NaN	NaN	NaN	NaN	26.69065	NaN	NaN	11	1092.4948	0.0012155	138.23	AHGDASSHQAL	Q86UK7;Q86UK7-2;H3BQQ2;Q86UK7-3	ZNF598	Zinc finger protein 598
NaN	NaN	NaN	NaN	20.79309	NaN	NaN	NaN	21.39513	NaN	9	1008.5101	0.0085018	112.8	AHGNVQDRI	F5GWI0;Q16531;F5GY55;F5H2L3;F5GZY8	DDB1	DNA damage-binding protein 1
NaN	NaN	NaN	NaN	NaN	NaN	NaN	NaN	27.48149	NaN	8	922.42972	0.00016971	162.95	AHGPEWNL	Q09666	AHNAK	Neuroblast differentiation-associated protein AHNAK
NaN	NaN	NaN	NaN	NaN	NaN	NaN	23.21827	NaN	NaN	9	893.44292	0.012902	102.8	AHGPPVTCL	Q8N3Y1;Q8N3Y1-2	FBXW8	F-box/WD repeat-containing protein 8
NaN	NaN	NaN	NaN	NaN	NaN	NaN	NaN	21.86727	NaN	9	825.39808	0.0045557	125.25	AHGSVGDAI	Q99523;Q99523-2	SORT1	Sortilin
NaN	NaN	NaN	NaN	22.3199	NaN	NaN	NaN	22.16876	NaN	9	1031.5512	0.011673	105.1	AHHAQVEKL	A8K8P3;A8K8P3-2;A8K8P3-9;D3YTJ2;A8K8P3-5;A8K8P3-10;A8K8P3-3;A8K8P3-4;H7C2F1	SFI1	Protein SFI1 homolog
NaN	NaN	NaN	NaN	22.33544	NaN	NaN	NaN	NaN	NaN	9	1054.4832	0.022637	87.323	AHHAYESQI	Q66GS9	CEP135	Centrosomal protein of 135 kDa
NaN	NaN	NaN	NaN	25.45416	NaN	NaN	NaN	NaN	NaN	9	1044.5829	0.04786	70.256	AHHEGLIRL	Q9UH65;E7EMB1	SWAP70	Switch-associated protein 70
NaN	NaN	NaN	NaN	24.14048	NaN	NaN	NaN	NaN	NaN	9	1066.4832	0.080991	70.525	AHHFGQEEL	Q9UGV2;Q5TH30;Q9UGV2-3;Q9UGV2-2;F8WBF9	NDRG3	Protein NDRG3
NaN	NaN	NaN	26.02878	NaN	NaN	NaN	NaN	NaN	NaN	10	1163.5472	6.88E-07	137.05	AHHKFSETHA	O00767	SCD	Acyl-CoA desaturase
NaN	NaN	NaN	NaN	24.3832	NaN	NaN	NaN	NaN	NaN	9	1173.6407	0.0081291	113.71	AHHLELWRL	Q969X6;H3BSH7;Q969X6-2;Q969X6-3	CIRH1A	Cirhin
NaN	NaN	NaN	NaN	25.67592	NaN	NaN	NaN	NaN	NaN	9	1065.5468	0.0082505	113.41	AHHPHQNLI	Q2TAY7;Q2TAY7-2	SMU1	WD40 repeat-containing protein SMU1;WD40 repeat-containing protein SMU1, N-terminally processed
NaN	NaN	NaN	NaN	NaN	NaN	NaN	24.18077	NaN	NaN	9	835.39366	0.0094006	104.37	AHHSGGASL	Q6Y2X3;F8VYY5;F8VNT6	DNAJC14	DnaJ homolog subfamily C member 14
NaN	NaN	NaN	NaN	NaN	NaN	NaN	26.83397	NaN	NaN	9	1047.5574	0.0089932	111.31	AHHSIRQSL	Q9NVH2;Q9NVH2-3;Q9NVH2-4;Q9NVH2-2	INTS7	Integrator complex subunit 7
NaN	NaN	NaN	24.21023	NaN	NaN	NaN	NaN	NaN	NaN	9	1059.5614	0.0061688	120.92	AHHSLFLHV	Q9BSA9;D6RBE5;D3DVN5;Q9BSA9-2	TMEM175;MGC4618	Transmembrane protein 175
NaN	NaN	NaN	NaN	NaN	NaN	NaN	NaN	21.53326	NaN	9	1016.5039	0.011129	106.42	AHHSVQPEI	Q9NPI6;U3KQM8	DCP1A	mRNA-decapping enzyme 1A
NaN	NaN	NaN	NaN	24.98523	NaN	NaN	NaN	NaN	NaN	9	1043.4495	0.012421	86.794	AHHTDCTFI	P62195;P62195-2;J3KRP2;J3QSA9;J3QQM1;J3QLH6;J3QRW1;J3QRR3	PSMC5	26S protease regulatory subunit 8
NaN	NaN	NaN	NaN	28.54138	NaN	NaN	NaN	23.58932	NaN	9	1131.4668	0.0015551	143.94	AHHTDHHMF	O75845	SC5D	Lathosterol oxidase
NaN	NaN	NaN	NaN	NaN	NaN	NaN	NaN	21.57742	NaN	9	851.45012	0.018644	74.255	AHIDAGGVL	Q93033	CD101	Immunoglobulin superfamily member 2
NaN	NaN	NaN	NaN	25.77485	NaN	NaN	NaN	23.60711	NaN	10	1090.5407	0.010988	102.07	AHIDGDHLTL	O43143	DHX15	Putative pre-mRNA-splicing factor ATP-dependent RNA helicase DHX15
NaN	NaN	NaN	NaN	26.4605	NaN	NaN	NaN	23.27113	NaN	10	1118.4703	0.02225	87.476	AHIDPDASYM	Q9BVC4;Q9BVC4-4;H3BPT1;H3BN58;H3BSZ4;Q9BVC4-3;Q9BVC4-5	MLST8	Target of rapamycin complex subunit LST8
NaN	NaN	NaN	NaN	24.74499	NaN	NaN	NaN	22.32108	NaN	10	1041.5455	0.00086252	132.44	AHIDSGKTTL	Q96RP9-2;Q96RP9;F8WAU4;C9IZ01	GFM1	Elongation factor G, mitochondrial
NaN	NaN	NaN	NaN	24.13832	NaN	NaN	28.12396	23.39914	NaN	9	965.55458	0.018972	91.626	AHIIALESI	O95864;O95864-3;O95864-4;O95864-2;E5RGD8;E5RGZ5	FADS2	Fatty acid desaturase 2
NaN	NaN	NaN	NaN	26.6983	NaN	NaN	28.72208	25.96647	NaN	9	936.53927	0.017766	93.701	AHIKDAVAL	Q9NQW7;Q5T6H7;Q9NQW7-3;Q9NQW7-2;Q9NQW7-4	XPNPEP1	Xaa-Pro aminopeptidase 1
NaN	NaN	NaN	NaN	26.97564	NaN	NaN	NaN	23.9686	NaN	9	966.54983	0.0038313	128.36	AHIKGVETI	P10515;H0YDD4;E9PEJ4	DLAT	Dihydrolipoyllysine-residue acetyltransferase component of pyruvate dehydrogenase complex, mitochondrial;Acetyltransferase component of pyruvate dehydrogenase complex
NaN	NaN	NaN	NaN	NaN	NaN	NaN	NaN	NaN	NaN	9	1084.5553	0.031131	83.168	AHIKYDPEI	Q04656;Q04656-5;Q04656-2;Q04656-3	ATP7A	Copper-transporting ATPase 1
NaN	NaN	NaN	NaN	NaN	NaN	NaN	25.20214	NaN	NaN	9	923.50763	0.012942	102.71	AHILASEAL	Q8WUS8	SDR42E1	Short-chain dehydrogenase/reductase family 42E member 1
NaN	NaN	NaN	NaN	24.60026	NaN	NaN	26.7715	24.04752	NaN	9	1014.4804	0.0020077	157.33	AHINTDMTL	O94855;O94855-2;E9PDM8	SEC24D	Protein transport protein Sec24D
NaN	NaN	NaN	NaN	NaN	NaN	NaN	27.73944	NaN	NaN	9	950.51853	0.020023	104.06	AHIPKSDAL	Q16236;Q16236-2;Q16236-3;C9J1A8;C9J0Y1;K7EIW5;K7ER33;C9JFL6	NFE2L2	Nuclear factor erythroid 2-related factor 2
NaN	NaN	NaN	NaN	28.86109	NaN	NaN	NaN	NaN	NaN	9	1039.5087	0.0088537	123.69	AHISEQAVW	P52292	KPNA2	Importin subunit alpha-1
NaN	NaN	NaN	NaN	NaN	NaN	NaN	26.46678	NaN	NaN	9	841.42938	0.0023441	163.34	AHISGATSV	Q9NR30;Q9NR30-2	DDX21	Nucleolar RNA helicase 2
NaN	NaN	NaN	25.97115	NaN	NaN	NaN	NaN	NaN	NaN	9	837.47085	0.0053169	124.89	AHISGLVAA	P34897;P34897-3;P34897-2;H0YIZ0;G3V2Y4;G3V4W5;P34896;P34896-2;P34896-3;P34896-4	SHMT2;SHMT1	Serine hydroxymethyltransferase, mitochondrial;Serine hydroxymethyltransferase;Serine hydroxymethyltransferase, cytosolic
NaN	NaN	NaN	27.25447	NaN	NaN	NaN	NaN	NaN	NaN	9	1042.5924	0.0096363	109.83	AHKDFKKAV	P51114;P51114-3;B4DXZ6;C9JZE0;C9JY20;C9IZ22;C9J5B4;P51114-2;E7EU85;E9PFF5;Q06787;Q06787-7;A8MQB8;G3V0J0;Q06787-8;Q06787-6;Q06787-2;Q06787-4;Q06787-5;Q06787-9;Q06787-3;G8JLE9;Q8IXW7	FXR1;FMR1	Fragile X mental retardation syndrome-related protein 1;Fragile X mental retardation protein 1
NaN	NaN	NaN	27.12357	NaN	NaN	NaN	NaN	NaN	NaN	9	1023.5461	0.0054482	123.86	AHKEAIREA	Q9C0J8;Q9C0J8-3;C9J8B4;Q9C0J8-2	WDR33	pre-mRNA 3 end processing protein WDR33
NaN	23.02998	NaN	NaN	NaN	NaN	NaN	NaN	NaN	NaN	12	1252.6412	0.00018011	124.47	AHKEVDPGTKTA	Q9BT23;J3QL69;J3KRR0	LIMD2	LIM domain-containing protein 2
NaN	NaN	NaN	NaN	22.02911	NaN	NaN	NaN	21.45006	NaN	9	966.47706	0.0057587	121.35	AHKGPDETL	P22234;E9PBS1;P22234-2;D6RF62	PAICS	Multifunctional protein ADE2;Phosphoribosylaminoimidazole-succinocarboxamide synthase;Phosphoribosylaminoimidazole carboxylase
NaN	NaN	NaN	NaN	NaN	NaN	NaN	NaN	22.49675	NaN	10	1050.5822	0.015502	95.642	AHLAGVKDQL	P12270	TPR	Nucleoprotein TPR
NaN	NaN	NaN	NaN	23.2672	NaN	NaN	28.43495	NaN	NaN	9	939.50255	0.0155	111.28	AHLDATTVL	P06576;H0YH81;H0YI37	ATP5B	ATP synthase subunit beta, mitochondrial;ATP synthase subunit beta
NaN	NaN	NaN	NaN	NaN	NaN	NaN	26.43064	NaN	NaN	9	1018.5924	0.017851	94.309	AHLDRPVVL	E7EWB6	GANC
NaN	NaN	NaN	NaN	NaN	NaN	NaN	23.88197	NaN	NaN	9	1118.5543	0.010222	108.57	AHLDRTMYL	P35606;P35606-2	COPB2	Coatomer subunit beta
NaN	NaN	NaN	NaN	NaN	NaN	NaN	24.72911	NaN	NaN	9	879.5178	0.014115	100.19	AHLGSALVL	Q7KZN9;Q7KZN9-2	COX15	Cytochrome c oxidase assembly protein COX15 homolog
NaN	NaN	NaN	27.89089	NaN	NaN	NaN	23.78251	NaN	NaN	9	880.51305	0.0054486	138.54	AHLGTALKA	P62266;D6RD47;D6RDJ2;D6RIX0;D6R9I7	RPS23	40S ribosomal protein S23
NaN	NaN	NaN	25.19829	NaN	NaN	NaN	NaN	NaN	NaN	9	915.48142	0.008044	114.54	AHLGYSVVA	P78346;P78346-2	RPP30	Ribonuclease P protein subunit p30
NaN	NaN	NaN	27.74983	NaN	NaN	NaN	NaN	NaN	NaN	8	875.49774	0.013268	140.09	AHLKVHTA	Q9P243;Q9P243-4;Q9P243-2;E5RH37;E9PBN4;F8W7M8;Q9P243-3;H0YC51	ZFAT	Zinc finger protein ZFAT
NaN	NaN	NaN	NaN	NaN	NaN	NaN	25.72576	NaN	NaN	9	988.5818	0.0043077	132.76	AHLKVHTAL	Q9P243;Q9P243-4;Q9P243-2;E5RH37;E9PBN4;F8W7M8;Q9P243-3;H0YC51	ZFAT	Zinc finger protein ZFAT
NaN	NaN	NaN	25.06987	NaN	NaN	NaN	NaN	NaN	NaN	9	980.56548	0.0072039	117.4	AHLLITNSI	O75843;G3V3Z2;G3V532	AP1G2	AP-1 complex subunit gamma-like 2
NaN	NaN	NaN	NaN	24.61908	NaN	NaN	NaN	21.95687	NaN	11	1297.5575	0.004756	100.88	AHLNPSDTEEW	Q9Y5Q9;Q9Y5Q9-2	GTF3C3	General transcription factor 3C polypeptide 3
NaN	NaN	NaN	24.70483	NaN	NaN	NaN	NaN	NaN	NaN	9	845.47594	0.014172	126.6	AHLPAPAAV	Q8ND56-2;Q8ND56;B4DTG6	LSM14A	Protein LSM14 homolog A
NaN	NaN	NaN	NaN	NaN	NaN	NaN	NaN	NaN	24.11	9	1096.5454	0.014342	99.7	AHLPHTFQF	P54253	ATXN1	Ataxin-1
NaN	NaN	NaN	23.91199	NaN	NaN	NaN	NaN	NaN	NaN	9	978.59745	0.0094559	110.22	AHLQAKIKA	Q9NR56;Q86VM6;Q9NR56-2;Q9NR56-5;Q9NR56-3;Q9NR56-4;Q9NR56-7;H7C4T5;C9JP00;Q9NR56-6;H7C4Y1;Q5VZF2;Q5VZF2-3;O95205;Q5VZF2-2	MBNL1;MBNL2;MBLL	Muscleblind-like protein 1;Muscleblind-like protein 2
NaN	NaN	NaN	27.29518	NaN	NaN	NaN	NaN	NaN	NaN	9	977.56581	0.0077635	138.24	AHLQGLIQV	Q9BR61	ACBD6	Acyl-CoA-binding domain-containing protein 6
NaN	NaN	NaN	26.99055	NaN	NaN	NaN	NaN	NaN	NaN	10	1048.6029	0.012004	119.17	AHLQGLIQVA	Q9BR61	ACBD6	Acyl-CoA-binding domain-containing protein 6
NaN	NaN	NaN	26.15182	NaN	NaN	NaN	NaN	NaN	NaN	9	1008.5716	0.0052818	125.16	AHLSLIREA	O76094;O76094-2;D6RDY6	SRP72	Signal recognition particle subunit SRP72
NaN	NaN	NaN	NaN	NaN	NaN	NaN	26.03923	NaN	NaN	8	848.45045	0.016443	138.24	AHLTGHTL	Q9NU22	MDN1	Midasin
NaN	NaN	NaN	25.822	NaN	NaN	NaN	NaN	NaN	NaN	9	866.46102	0.020091	86.833	AHLTVGQAA	Q99959;Q99959-2	PKP2	Plakophilin-2
NaN	NaN	NaN	NaN	28.68539	NaN	NaN	NaN	23.47556	NaN	9	1068.4699	0.00076257	162.97	AHMDGTYKF	Q15363;E7EQ72	TMED2	Transmembrane emp24 domain-containing protein 2
NaN	NaN	NaN	NaN	22.61029	NaN	NaN	NaN	NaN	NaN	9	1087.5121	0.0149	98.629	AHMDIFQNL	A5YKK6;A5YKK6-2;B5MDN3	CNOT1	CCR4-NOT transcription complex subunit 1
NaN	NaN	NaN	24.07047	NaN	NaN	NaN	NaN	NaN	NaN	11	1266.5663	0.0073307	98.156	AHMESDKHLEA	P52948;P52948-2;P52948-5;J3KP29;P52948-6;H7C3P6	NUP98	Nuclear pore complex protein Nup98-Nup96;Nuclear pore complex protein Nup98;Nuclear pore complex protein Nup96
NaN	NaN	NaN	NaN	NaN	NaN	NaN	26.13509	NaN	NaN	9	1035.4518	0.021059	89.55	AHMGMFTEL	Q00610;Q00610-2;J3KS13;P53675;P53675-2	CLTC;CLTCL1	Clathrin heavy chain 1;Clathrin heavy chain 2
NaN	NaN	NaN	NaN	NaN	NaN	NaN	NaN	24.77482	NaN	10	1140.4546	0.0003148	111.95	AHMSDAAEYF	P01737		T-cell receptor alpha chain V region PY14
NaN	NaN	NaN	NaN	20.10942	NaN	NaN	NaN	NaN	NaN	9	1072.476	0.034098	70.816	AHMTKDHSF	Q969S3	ZNF622	Zinc finger protein 622
NaN	NaN	NaN	NaN	25.23385	NaN	NaN	26.6905	22.38808	NaN	9	988.50903	0.0082887	113.71	AHNAVVHEL	Q9BYH8;C9JZ23;Q9BYH8-3;Q9BYH8-2;H7C5S1	NFKBIZ	NF-kappa-B inhibitor zeta
NaN	NaN	NaN	NaN	NaN	NaN	NaN	24.05124	NaN	NaN	9	1026.4804	0.017851	110.31	AHNDVMEVL	O95271;E7EQ52;O95271-2;E7EWY6	TNKS	Tankyrase-1
NaN	NaN	NaN	NaN	24.71754	NaN	NaN	NaN	NaN	NaN	9	997.46511	0.0060227	113.94	AHNIDNVCI	P18074;A8MX75;E7EVE9;K7EIT8;P18074-2	ERCC2	TFIIH basal transcription factor complex helicase XPD subunit
NaN	NaN	NaN	NaN	29.30711	NaN	NaN	NaN	27.78045	NaN	9	1087.5662	0.0010736	175.38	AHNKEIYTI	O60907;O60907-2;Q9BZK7	TBL1X;TBL1XR1	F-box-like/WD repeat-containing protein TBL1X;F-box-like/WD repeat-containing protein TBL1XR1
NaN	NaN	NaN	23.63494	NaN	NaN	NaN	NaN	NaN	NaN	9	954.51345	0.013746	120.92	AHNLISIST	Q13409;Q13409-3;Q13409-6;Q13409-7;Q13409-2;Q13409-5	DYNC1I2	Cytoplasmic dynein 1 intermediate chain 2
NaN	NaN	NaN	23.66145	NaN	NaN	NaN	NaN	NaN	NaN	9	1018.4944	0.0070827	117.81	AHNNIHSQV	H0Y858;Q9NR96;Q9NR96-2;Q9NR96-5;Q9NR96-3;Q9NR96-4	TLR9	Toll-like receptor 9
NaN	NaN	NaN	NaN	24.40484	NaN	NaN	NaN	NaN	NaN	9	1116.5352	0.041772	73.26	AHNPQQIYF	Q9UPW5;Q9UPW5-2;Q9UPW5-3	AGTPBP1	Cytosolic carboxypeptidase 1
NaN	NaN	NaN	25.95084	NaN	NaN	NaN	NaN	NaN	NaN	9	1022.4894	0.0065334	119.68	AHNQERPTA	Q7Z6J0	SH3RF1	E3 ubiquitin-protein ligase SH3RF1
NaN	NaN	NaN	NaN	NaN	NaN	NaN	26.22057	NaN	NaN	9	894.45593	0.016073	96.948	AHNSGLPSL	Q9P246;H0Y860;H7C5A5;H7C5K2;H7C5C6	STIM2	Stromal interaction molecule 2
NaN	NaN	NaN	NaN	22.92532	NaN	NaN	NaN	NaN	NaN	9	1005.4516	0.016719	95.502	AHNSSNYTL	P16278;E7EQ29;P16278-2;P16278-3	GLB1	Beta-galactosidase
NaN	NaN	NaN	NaN	24.40924	NaN	NaN	NaN	22.7984	NaN	10	1130.5356	0.0094817	105.2	AHNTNDFVTL	Q92673;E9PKB0;E9PS32;E9PP43;E9PPB3	SORL1	Sortilin-related receptor
NaN	NaN	NaN	22.83703	NaN	NaN	NaN	NaN	NaN	NaN	9	919.46644	0.01599	97.071	AHPPAHPPP	B5MBW9;Q8WYQ3	CHCHD10	Coiled-coil-helix-coiled-coil-helix domain-containing protein 10, mitochondrial
NaN	NaN	NaN	NaN	22.34183	NaN	NaN	NaN	21.76418	NaN	13	1399.6579	8.65E-15	150.06	AHQAESTVESQTL	Q9C0B7	TANGO6	Transport and Golgi organization protein 6 homolog
NaN	NaN	NaN	NaN	NaN	NaN	NaN	NaN	23.16692	NaN	9	996.48762	0.014427	99.442	AHQAETEVL	Q14980;Q14980-2;Q14980-4;Q14980-3;F5H4J1	NUMA1	Nuclear mitotic apparatus protein 1
NaN	NaN	NaN	NaN	21.7275	NaN	NaN	NaN	22.38225	NaN	11	1263.636	0.0048631	104.22	AHQASHQPLYL	Q99941;Q99941-2	ATF6B	Cyclic AMP-dependent transcription factor ATF-6 beta;Processed cyclic AMP-dependent transcription factor ATF-6 beta
NaN	NaN	NaN	23.54385	NaN	NaN	NaN	NaN	NaN	NaN	11	1233.585	0.008303	92.19	AHQDAHLRESA	Q8TF50	ZNF526	Zinc finger protein 526
NaN	NaN	NaN	21.74042	NaN	NaN	NaN	NaN	NaN	NaN	11	1202.5905	0.0056244	105.46	AHQDAQRHVAA	P14923	JUP	Junction plakoglobin
NaN	NaN	NaN	NaN	24.08213	NaN	NaN	24.79556	NaN	NaN	9	1086.473	0.016261	96.668	AHQDDFNQL	Q96BK5;E5RJG9;E5RGR1;Q9BT81-2;Q96BK5-2	PINX1	PIN2/TERF1-interacting telomerase inhibitor 1
NaN	NaN	NaN	NaN	24.54398	NaN	NaN	NaN	24.91021	NaN	9	1103.5472	0.0012942	150.53	AHQDEVHRI	Q96N16;Q96N16-2;F2Z2K5;Q96N16-4;Q96N16-3	JAKMIP1	Janus kinase and microtubule-interacting protein 1
NaN	NaN	NaN	NaN	23.30758	NaN	NaN	NaN	25.33356	NaN	9	1094.5469	0.00060322	165.98	AHQDRVEQI	O43707;O43707-2;P12814;H9KV75;P12814-2;P12814-3;P12814-4;H7C5W8;P35609-2	ACTN4;ACTN1	Alpha-actinin-4;Alpha-actinin-1
NaN	NaN	NaN	25.69103	NaN	NaN	NaN	NaN	NaN	NaN	10	1165.584	0.0064739	115.41	AHQDRVEQIA	O43707;O43707-2;P12814;H9KV75;P12814-2;P12814-3;P12814-4;H7C5W8;P35609-2	ACTN4;ACTN1	Alpha-actinin-4;Alpha-actinin-1
NaN	NaN	NaN	NaN	NaN	NaN	NaN	NaN	21.59404	NaN	10	1149.5415	0.0032195	120.63	AHQESTEHVL	Q8TAD4;Q8TAD4-2	SLC30A5	Zinc transporter 5
NaN	NaN	NaN	NaN	NaN	NaN	NaN	25.87414	NaN	NaN	9	1012.4978	0.0053354	147.04	AHQETFPAL	P10276;P10276-3;J3KSJ4;A8MUP8;P10276-2	RARA	Retinoic acid receptor alpha
NaN	NaN	NaN	NaN	26.89076	NaN	NaN	NaN	NaN	NaN	9	1129.5669	0.0060591	123.5	AHQFPEVRF	Q969V3;Q969V3-2;K7EMW4;K7ENM2;K7ELZ9;K7EQ66	NCLN	Nicalin
NaN	NaN	NaN	28.5116	NaN	NaN	NaN	NaN	NaN	NaN	8	904.45151	2.25E-05	198.92	AHQITHQA	P46379-3;X6REW1;F6S6P2	BAG6	Large proline-rich protein BAG6
NaN	NaN	NaN	24.57589	NaN	NaN	NaN	NaN	NaN	NaN	11	1205.5975	0.0069613	99.985	AHQITHQAMVA	P46379-3;X6REW1;F6S6P2	BAG6	Large proline-rich protein BAG6
NaN	NaN	NaN	NaN	NaN	NaN	NaN	26.28963	NaN	NaN	9	1082.6349	0.022347	87.639	AHQKFALRL	Q8IWV7;Q8IWV7-2;H3BQF8	UBR1	E3 ubiquitin-protein ligase UBR1
NaN	NaN	NaN	NaN	NaN	NaN	NaN	25.33752	NaN	NaN	9	977.56581	0.0033986	141.2	AHQKPITAL	Q12770;F8W921;Q12770-4;Q12770-2;Q12770-3	SCAP	Sterol regulatory element-binding protein cleavage-activating protein
NaN	NaN	NaN	23.25695	NaN	NaN	NaN	NaN	NaN	NaN	9	1099.5887	0.0095036	110.12	AHQKYVRQA	P50914;E7EPB3	RPL14	60S ribosomal protein L14
NaN	NaN	NaN	25.1393	NaN	NaN	NaN	NaN	NaN	NaN	9	981.4702	0.017613	80.165	AHQLIPNSC	Q92560;F8W6N3;C9J7L9	BAP1	Ubiquitin carboxyl-terminal hydrolase BAP1
NaN	NaN	NaN	22.78696	NaN	NaN	NaN	NaN	NaN	NaN	9	1005.4814	0.010535	107.9	AHQLQAMHA	P54259;Q9P2R6;B1AKN3;Q9P2R6-2;H7BYW9	ATN1;RERE	Atrophin-1;Arginine-glutamic acid dipeptide repeats protein
NaN	NaN	NaN	NaN	NaN	NaN	NaN	23.36486	NaN	NaN	10	1107.6037	0.008431	109.29	AHQLSQLQAL	Q08117;Q08117-2;K7EQH5	AES	Amino-terminal enhancer of split
NaN	NaN	NaN	NaN	24.4467	NaN	NaN	NaN	NaN	NaN	10	1080.5564	0.0016221	125.82	AHQNVVAETL	P49454	CENPF	Centromere protein F
NaN	NaN	NaN	NaN	NaN	NaN	NaN	23.90929	NaN	NaN	9	949.46174	0.016886	95.741	AHQPQPATT	Q8WWM7;H3BUF6;Q8WWM7-8;Q8WWM7-5;Q8WWM7-4;Q8WWM7-9;Q8WWM7-2;Q8WWM7-3;Q8WWM7-6;H3BMX1;H3BRB0	ATXN2L	Ataxin-2-like protein
NaN	NaN	NaN	NaN	NaN	NaN	NaN	24.80466	NaN	NaN	9	955.43592	0.022457	87.476	AHQQSGSEL	O95235;O95235-2	KIF20A	Kinesin-like protein KIF20A
NaN	NaN	NaN	NaN	NaN	NaN	NaN	24.64548	NaN	NaN	10	1062.5822	0.024694	88.495	AHQQSIPAVL	Q16864;Q16864-2	ATP6V1F	V-type proton ATPase subunit F
NaN	NaN	NaN	NaN	25.45895	NaN	NaN	NaN	22.44786	NaN	11	1211.5829	0.0036609	119.22	AHQSNRVCNAL	Q92600;Q92600-3;Q92600-2	RQCD1	Cell differentiation protein RCD1 homolog
NaN	NaN	NaN	NaN	26.26499	NaN	NaN	NaN	26.11914	NaN	9	1035.5713	0.0045366	125.31	AHQVEQVLL	Q96FC9;Q96FC9-2;Q96FC9-4;Q96FC9-3;A8MPP1;Q92771	DDX11;DDX11L8;DDX12P	Probable ATP-dependent RNA helicase DDX11;Putative ATP-dependent RNA helicase DDX11-like protein 8;Putative ATP-dependent RNA helicase DDX12
NaN	NaN	NaN	26.1715	NaN	NaN	NaN	NaN	NaN	NaN	11	1239.6221	0.0034043	114.86	AHRDANLHHVA	Q9BV19	C1orf50	Uncharacterized protein C1orf50
NaN	NaN	NaN	24.19272	NaN	NaN	NaN	NaN	NaN	NaN	9	903.4675	0.0058961	121.85	AHRPQGPAA	Q6DKI7	PVRIG	Transmembrane protein PVRIG
NaN	NaN	NaN	26.86629	NaN	NaN	NaN	NaN	NaN	NaN	9	890.50863	0.0066479	139.92	AHRPVAVAA	Q8N3U4;Q8N3U4-2;B1AMT4;Q8WVM7;Q68DW7;Q8WVM7-2	STAG2;STAG1;DKFZp781D1416	Cohesin subunit SA-2;Cohesin subunit SA-1
NaN	NaN	NaN	NaN	NaN	NaN	NaN	NaN	NaN	NaN	9	1127.62	0.049154	73.248	AHRRVVVEY	O60645;O60645-3;O60645-2	EXOC3	Exocyst complex component 3
NaN	NaN	NaN	24.22972	NaN	NaN	NaN	NaN	NaN	NaN	9	876.49298	0.013417	84.743	AHRVVGPAA	Q9P2G4	MAP10	Microtubule-associated protein 10
NaN	NaN	NaN	NaN	NaN	NaN	NaN	25.64152	NaN	NaN	8	830.42865	0.0211	142.63	AHSAGYIL	Q13115	DUSP4	Dual specificity protein phosphatase 4
NaN	NaN	NaN	NaN	NaN	NaN	NaN	25.83681	NaN	NaN	9	934.49846	0.0042699	124.74	AHSAKVHSV	Q96J01;Q96J01-2;D6RGZ2	THOC3	THO complex subunit 3
NaN	NaN	NaN	NaN	23.3041	NaN	NaN	25.18288	22.54191	NaN	9	1035.4522	0.011659	105.14	AHSDGHHYL	O95714	HERC2	E3 ubiquitin-protein ligase HERC2
NaN	NaN	NaN	23.80245	29.62987	NaN	NaN	27.7579	26.56387	NaN	9	1003.5451	0.00031641	187.69	AHSDLILHV	O43824;H7BYW4;H0Y2S1	GTPBP6	Putative GTP-binding protein 6
NaN	NaN	NaN	NaN	24.24205	NaN	NaN	NaN	22.54141	NaN	10	1228.4819	0.001015	131.11	AHSDPEEMQW	Q9NVM4;H3BNC0;Q9NVM4-4;Q9NVM4-3;Q9NVM4-2	PRMT7	Protein arginine N-methyltransferase 7
NaN	NaN	NaN	24.7073	NaN	NaN	NaN	NaN	NaN	NaN	9	900.39372	0.012422	103.83	AHSDSNLSA	Q6PEV8	FAM199X	Protein FAM199X
NaN	NaN	NaN	NaN	21.82824	NaN	NaN	NaN	NaN	NaN	9	1069.5193	0.010455	99.442	AHSDTIQWL	Q9Y613	FHOD1	FH1/FH2 domain-containing protein 1
NaN	NaN	NaN	NaN	NaN	NaN	NaN	24.87799	22.53381	NaN	9	1003.4975	0.0049448	106.04	AHSDTLFTI	Q5UIP0;Q5UIP0-2;H7BZN3	RIF1	Telomere-associated protein RIF1
NaN	NaN	NaN	NaN	NaN	NaN	NaN	23.95358	NaN	NaN	9	873.36507	0.014755	98.904	AHSDVASGM	Q9H4A3;F5GWT4;Q9H4A3-2;Q9H4A3-5;F5H2M7;Q9H4A3-6;Q9H4A3-7;Q9H4A3-4;H0YH68;H0YFF1	WNK1	Serine/threonine-protein kinase WNK1
NaN	NaN	NaN	NaN	23.96605	NaN	NaN	NaN	21.72634	NaN	9	1076.5073	0.014064	84.568	AHSDYIRCI	P35606;P35606-2;D6R997;D6RBZ7;D6RCL6;D6RBG7;D6RBT6	COPB2	Coatomer subunit beta
NaN	NaN	NaN	NaN	26.75417	NaN	NaN	NaN	25.14449	NaN	9	998.46689	0.0010774	155.75	AHSEDLQSL	P55211;H0Y6Y2;F8VVS7;P55211-2;P55211-4	CASP9	Caspase-9;Caspase-9 subunit p35;Caspase-9 subunit p10;Caspase
NaN	NaN	NaN	27.19379	NaN	NaN	NaN	NaN	NaN	NaN	9	972.50288	0.0066824	116.05	AHSEFLKAA	P30101	PDIA3	Protein disulfide-isomerase A3
NaN	NaN	NaN	NaN	NaN	NaN	NaN	28.38189	NaN	NaN	8	836.43922	0.010924	180.48	AHSEPLAL	Q66K64;K7ELE9	DCAF15	DDB1- and CUL4-associated factor 15
NaN	NaN	NaN	NaN	24.14133	NaN	NaN	25.0449	22.61119	NaN	9	995.50361	0.0026612	178.6	AHSEQLQAL	Q6PKC3;Q6PKC3-2	TXNDC11	Thioredoxin domain-containing protein 11
NaN	NaN	NaN	NaN	25.58895	NaN	NaN	26.34238	NaN	NaN	9	968.49271	0.0034183	142.64	AHSESINVI	Q9Y4D1-2;Q9Y4D1;Q9Y4D1-3	DAAM1	Disheveled-associated activator of morphogenesis 1
NaN	NaN	NaN	NaN	NaN	NaN	NaN	23.69899	NaN	NaN	8	844.4443	0.022811	121.29	AHSFALSL	Q15034;C9J8E7;Q15034-2;H0Y9U0;Q8IVU3-3;Q8IVU3;Q8IVU3-2	HERC3;HERC6	Probable E3 ubiquitin-protein ligase HERC3;Probable E3 ubiquitin-protein ligase HERC6
NaN	NaN	NaN	NaN	NaN	NaN	NaN	23.46538	NaN	NaN	9	949.41412	0.023022	86.833	AHSFDSSSL	Q9NU22;Q5T795	MDN1	Midasin
NaN	NaN	NaN	NaN	NaN	NaN	NaN	NaN	24.67971	NaN	9	1033.473	3.50E-06	145.34	AHSGEHHLF	Q9P2F9	ZNF319	Zinc finger protein 319
NaN	NaN	NaN	NaN	22.10101	NaN	NaN	NaN	23.81186	NaN	9	901.393	0.0149	98.629	AHSGGEPTF	Q92502;Q92502-2	STARD8	StAR-related lipid transfer protein 8
NaN	NaN	NaN	NaN	25.9482	NaN	NaN	NaN	25.15696	NaN	9	950.55492	0.0034183	130.27	AHSILIANI	Q14807;H3BRB3;Q14807-2	KIF22	Kinesin-like protein KIF22
NaN	NaN	NaN	NaN	NaN	NaN	NaN	26.20298	NaN	NaN	9	1025.5692	0.011445	105.94	AHSIQIMKV	Q02543;M0R117;M0R3D6;M0R1A7;M0R0P7	RPL18A	60S ribosomal protein L18a
NaN	NaN	NaN	NaN	NaN	NaN	NaN	27.56876	20.67883	NaN	9	914.46439	0.015657	97.565	AHSKGVTCL	Q2TAY7;Q2TAY7-2	SMU1	WD40 repeat-containing protein SMU1;WD40 repeat-containing protein SMU1, N-terminally processed
NaN	NaN	NaN	NaN	24.17219	NaN	NaN	NaN	23.39506	NaN	9	923.47125	0.0028034	133.12	AHSLDPATL	Q96EP0;H0YKX0;Q96EP0-3;H0YKI4;Q96EP0-2	RNF31	E3 ubiquitin-protein ligase RNF31
NaN	NaN	NaN	NaN	NaN	NaN	NaN	NaN	21.24534	NaN	9	1053.5091	0.01809	93.143	AHSLQEQEI	Q8IVM0-2;Q8IVM0	CCDC50	Coiled-coil domain-containing protein 50
NaN	NaN	NaN	NaN	22.55703	NaN	NaN	23.58141	23.50404	NaN	9	909.47422	0.0042817	126.28	AHSMALPAL	P32927;P32927-2	CSF2RB	Cytokine receptor common subunit beta
NaN	NaN	NaN	NaN	24.11494	NaN	NaN	23.99817	22.81722	NaN	9	1042.5447	0.0022166	135.83	AHSNEILIF	Q9Y2U9	KLHDC2	Kelch domain-containing protein 2
NaN	NaN	NaN	27.16	NaN	NaN	NaN	NaN	NaN	NaN	9	923.51886	0.0051767	125.98	AHSNILKAA	Q16891;Q16891-2;H7C463;C9J406;B9A067;Q16891-3;Q16891-4	IMMT	MICOS complex subunit MIC60
NaN	NaN	NaN	NaN	25.46524	NaN	NaN	27.96726	24.9638	NaN	9	910.48723	0.0038265	154.35	AHSNLASVL	O15294;O15294-3;O15294-2	OGT	UDP-N-acetylglucosamine--peptide N-acetylglucosaminyltransferase 110 kDa subunit
NaN	NaN	NaN	NaN	NaN	NaN	NaN	24.75752	NaN	NaN	9	879.41988	0.0040634	114.5	AHSPAGNQV	Q92540;E9PD50;Q92540-2;Q92540-5;Q92540-4;B1ALB4	SMG7	Protein SMG7
NaN	NaN	NaN	NaN	25.83973	NaN	NaN	27.28981	25.43249	NaN	9	915.44503	0.0046256	157.86	AHSPASLSF	Q9UKK3	PARP4	Poly [ADP-ribose] polymerase 4
NaN	NaN	NaN	NaN	NaN	NaN	NaN	NaN	20.48108	NaN	10	1256.5244	0.022882	86.898	AHSPEERDMW	Q9UGR2;Q9UGR2-2	ZC3H7B	Zinc finger CCCH domain-containing protein 7B
NaN	NaN	NaN	NaN	26.31356	NaN	NaN	NaN	23.76915	NaN	10	1238.568	0.0012671	128.91	AHSPEEREVW	Q8IWR0;I3L2K5	ZC3H7A	Zinc finger CCCH domain-containing protein 7A
NaN	NaN	NaN	NaN	26.18009	NaN	NaN	NaN	NaN	NaN	9	1040.5291	0.02551	84.498	AHSPELLQF	Q86Y56;Q86Y56-2;H0Y650	HEATR2	HEAT repeat-containing protein 2
NaN	NaN	NaN	NaN	23.65971	NaN	NaN	29.30775	24.50118	NaN	9	906.49232	0.0033134	169.97	AHSPLAAQL	Q9HCE1;Q5JR04;Q9HCE1-2	MOV10	Putative helicase MOV-10
NaN	NaN	NaN	NaN	NaN	NaN	NaN	NaN	20.64782	NaN	9	1050.5207	0.020221	89.698	AHSPREQNL	O75626;O75626-2;O75626-3;B2REA4	PRDM1	PR domain zinc finger protein 1
NaN	NaN	NaN	NaN	25.39355	NaN	NaN	25.68994	24.38469	NaN	9	938.48214	0.0027778	167.23	AHSPSLQSL	Q8N1G1	REXO1	RNA exonuclease 1 homolog
NaN	NaN	NaN	NaN	NaN	NaN	NaN	22.98323	NaN	NaN	8	824.43922	0.021853	144.58	AHSPSTLL	Q2TAL8	QRICH1	Glutamine-rich protein 1
NaN	NaN	NaN	NaN	25.72132	NaN	NaN	22.90707	19.89831	NaN	9	983.49371	0.0014661	127.56	AHSPVHSHL	O60292	SIPA1L3	Signal-induced proliferation-associated 1-like protein 3
NaN	NaN	NaN	NaN	NaN	NaN	NaN	NaN	22.63874	NaN	9	894.45593	0.0091749	111.17	AHSPVQSGL	Q9Y6E0-2;B4DR80	STK24	Serine/threonine-protein kinase 24;Serine/threonine-protein kinase 24 36 kDa subunit;Serine/threonine-protein kinase 24 12 kDa subunit
NaN	NaN	NaN	NaN	23.72286	NaN	NaN	NaN	21.88455	NaN	9	988.42502	0.0014145	130.75	AHSQSSPEF	Q8TB24;Q8TB24-4;H0YJ83	RIN3	Ras and Rab interactor 3
NaN	NaN	NaN	NaN	26.17602	NaN	NaN	NaN	NaN	NaN	10	1108.6101	0.021615	88.056	AHSRAALDRL	Q99728;Q99728-2;C9IYG1;F8WCG2;Q99728-4	BARD1	BRCA1-associated RING domain protein 1
NaN	NaN	NaN	NaN	NaN	NaN	NaN	NaN	NaN	NaN	9	1105.4975	0.016629	95.608	AHSREQYCL	Q5TGY1;A0A075B6H3;Q5TGY1-2	TMCO4	Transmembrane and coiled-coil domain-containing protein 4
NaN	NaN	NaN	NaN	NaN	NaN	NaN	22.877	21.10928	NaN	9	913.45051	0.010523	107.9	AHSSASLEL	Q9C0G0;Q9C0G0-2;Q9C0G0-3	ZNF407	Zinc finger protein 407
NaN	NaN	NaN	NaN	26.385	NaN	NaN	26.79808	26.07149	NaN	9	923.47125	0.0017674	158.08	AHSSLPAEL	Q96BW1;F8W6E9;Q96BW1-2	UPRT	Uracil phosphoribosyltransferase homolog
NaN	NaN	NaN	NaN	NaN	NaN	NaN	26.1555	NaN	NaN	9	839.45012	0.0039099	136.11	AHSTAIAGL	Q8NI36	WDR36	WD repeat-containing protein 36
NaN	NaN	NaN	NaN	29.42051	NaN	NaN	30.49254	27.29136	NaN	9	1024.5488	1.19E-18	215.1	AHSTIMPRL	P33991	MCM4	DNA replication licensing factor MCM4
NaN	NaN	NaN	25.77427	NaN	NaN	NaN	NaN	NaN	NaN	9	894.49232	0.018331	93.598	AHSTLKPAA	P01374	LTA	Lymphotoxin-alpha
NaN	NaN	NaN	NaN	NaN	NaN	NaN	24.31738	NaN	NaN	9	882.45593	0.0088935	104.06	AHSTQAVAV	Q8WUM0;Q5TDI3	NUP133	Nuclear pore complex protein Nup133
NaN	NaN	NaN	NaN	27.94576	NaN	NaN	27.55603	NaN	NaN	9	911.45012	0.001715	162.51	AHSVPSPAF	Q9H000;C9J494;Q9H000-2	MKRN2	Probable E3 ubiquitin-protein ligase makorin-2
NaN	NaN	NaN	NaN	NaN	NaN	NaN	27.03053	NaN	NaN	9	950.51853	0.0047982	128.93	AHSVQPLSL	P49184;E7EUJ0	DNASE1L1	Deoxyribonuclease-1-like 1
NaN	NaN	NaN	NaN	NaN	NaN	NaN	NaN	20.43434	NaN	10	1026.5094	0.0047385	115.7	AHSVSGQQTL	Q6PI26;Q6PI26-2	SHQ1	Protein SHQ1 homolog
NaN	NaN	NaN	NaN	22.49287	NaN	NaN	NaN	NaN	NaN	9	955.4988	0.03362	77.282	AHSVVHHGI	Q9H422;Q9H422-2	HIPK3	Homeodomain-interacting protein kinase 3
NaN	NaN	NaN	NaN	NaN	NaN	NaN	21.95475	NaN	NaN	9	957.52837	0.0058551	121.99	AHSVVLGYL	Q96A65;Q96A65-2	EXOC4	Exocyst complex component 4
NaN	NaN	NaN	NaN	24.35676	NaN	NaN	30.56328	25.206	NaN	9	956.43857	0.0017674	198.25	AHTAEVNCL	Q09028;Q09028-3;Q09028-2;Q09028-4;H0YEU5;H0YCT5;H0YF10;Q5JP02;Q16576;Q16576-2;E9PC52;Q5JP01;H0YDK2	RBBP4;RBBP7	Histone-binding protein RBBP4;Histone-binding protein RBBP7
NaN	NaN	NaN	23.82164	NaN	NaN	NaN	NaN	NaN	NaN	8	881.38791	0.002795	161.6	AHTEEPQA	Q9BQ52;G5E9D5;E7ES68;Q9BQ52-4;Q9BQ52-3	ELAC2	Zinc phosphodiesterase ELAC protein 2
NaN	NaN	NaN	NaN	NaN	NaN	NaN	27.29952	NaN	NaN	9	999.46953	0.0066479	119.29	AHTEMPTTL	Q01082;Q01082-2;Q01082-3	SPTBN1	Spectrin beta chain, non-erythrocytic 1
NaN	NaN	NaN	24.94154	NaN	NaN	NaN	NaN	NaN	NaN	9	864.48175	0.015011	95.358	AHTGAIPKA	Q7L311	ARMCX2	Armadillo repeat-containing X-linked protein 2
NaN	NaN	NaN	23.35434	NaN	NaN	NaN	NaN	NaN	NaN	9	951.52501	0.0091889	110.79	AHTNRLAVA	Q9Y485;F5H269	DMXL1	DmX-like protein 1
NaN	NaN	NaN	24.42374	NaN	NaN	NaN	25.83139	NaN	NaN	9	935.54402	0.0052621	148.33	AHTPVIISV	Q5U649	C12orf60	Uncharacterized protein C12orf60
NaN	NaN	NaN	NaN	NaN	NaN	NaN	26.59312	NaN	NaN	9	966.54983	0.015747	98.997	AHTQATLLL	O75330;O75330-3;O75330-2;O75330-4	HMMR	Hyaluronan mediated motility receptor
NaN	NaN	NaN	NaN	NaN	NaN	NaN	25.19874	NaN	NaN	9	998.55089	0.0057693	122.28	AHTRTVTTL	Q86V97	KBTBD6	Kelch repeat and BTB domain-containing protein 6
NaN	NaN	NaN	24.96014	NaN	NaN	NaN	NaN	NaN	NaN	9	977.44543	0.015011	98.523	AHTSYEISA	Q92673;E9PKB0;E9PS32;E9PP43;E9PPB3	SORL1	Sortilin-related receptor
NaN	NaN	NaN	NaN	NaN	NaN	NaN	23.53607	NaN	NaN	9	1019.54	0.010848	108.7	AHTTELHVL	Q14160;Q14160-3;Q14160-2	SCRIB	Protein scribble homolog
NaN	NaN	NaN	NaN	NaN	NaN	NaN	24.8906	NaN	NaN	9	895.47633	0.0091821	110.81	AHTVVADAL	Q86V87	FAM160B2	Protein FAM160B2
NaN	NaN	NaN	25.49372	NaN	NaN	NaN	NaN	NaN	NaN	8	898.49125	0.020042	128.38	AHTYIPVV	Q9H6A0;Q9H6A0-2	DENND2D	DENN domain-containing protein 2D
NaN	NaN	NaN	24.94335	NaN	NaN	NaN	NaN	NaN	NaN	12	1324.7027	2.13E-07	141.91	AHTYIPVVPESL	Q9H6A0;Q9H6A0-2	DENND2D	DENN domain-containing protein 2D
NaN	NaN	NaN	23.64609	NaN	NaN	NaN	NaN	NaN	NaN	9	1008.5101	0.0079396	114.89	AHVAEQQRA	P05534	HLA-A	HLA class I histocompatibility antigen, A-24 alpha chain
NaN	NaN	NaN	NaN	25.96884	NaN	NaN	NaN	NaN	NaN	9	1056.524	0.033549	77.318	AHVDEQVFL	O96006	ZBED1	Zinc finger BED domain-containing protein 1
NaN	NaN	NaN	NaN	NaN	NaN	NaN	NaN	23.91256	NaN	10	1107.5131	0.0060319	112.36	AHVDGQTHML	Q9Y2Q3;Q9Y2Q3-4;Q9Y2Q3-3;Q9Y2Q3-2	GSTK1	Glutathione S-transferase kappa 1
NaN	NaN	NaN	NaN	NaN	NaN	NaN	23.1295	NaN	NaN	10	1063.5411	0.0087471	108.47	AHVDHGKSTL	P13639;Q8N442	EEF2;GUF1	Elongation factor 2;Translation factor GUF1, mitochondrial
NaN	NaN	NaN	NaN	29.99226	NaN	NaN	29.55929	26.88485	NaN	9	1036.5917	0.0008942	167.23	AHVDLIEKL	P62875	POLR2L	DNA-directed RNA polymerases I, II, and III subunit RPABC5
NaN	NaN	NaN	NaN	24.79422	NaN	NaN	NaN	22.96477	NaN	10	996.48762	0.0062294	111.95	AHVDLTGDGL	Q9Y664;Q9Y664-2	KPTN	Kaptin
NaN	NaN	NaN	NaN	NaN	NaN	NaN	22.40637	NaN	NaN	10	1130.5621	0.02484	88.37	AHVDVHGIHF	Q14165;F5GX14	MLEC	Malectin
NaN	NaN	NaN	NaN	NaN	NaN	NaN	23.80045	NaN	NaN	9	1010.5397	0.012338	104.01	AHVEKVESL	Q8NDL9-3;Q8NDL9;C9JQG9;Q8NDL9-2;C9JCE1;C9JTY1	AGBL5	Cytosolic carboxypeptidase-like protein 5
NaN	NaN	NaN	NaN	24.29383	NaN	NaN	NaN	NaN	NaN	9	984.50288	0.0012676	129.47	AHVFPSNTI	Q8NFU5	IPMK	Inositol polyphosphate multikinase
NaN	NaN	NaN	NaN	NaN	NaN	NaN	NaN	22.22842	NaN	10	952.49779	0.019819	89.698	AHVGDSGVVL	O15297;O15297-2;K7EJH1	PPM1D	Protein phosphatase 1D
NaN	NaN	NaN	29.19972	NaN	NaN	NaN	25.45259	NaN	NaN	9	847.43005	0.0040444	163.84	AHVGHSVAA	Q9H2M9	RAB3GAP2	Rab3 GTPase-activating protein non-catalytic subunit
NaN	NaN	NaN	NaN	29.10074	NaN	NaN	NaN	29.88177	NaN	9	901.42938	0.00070254	170.31	AHVGSGDLF	Q9NRR3;D6REL0	CDC42SE2	CDC42 small effector protein 2
NaN	NaN	NaN	24.04568	NaN	NaN	NaN	NaN	NaN	NaN	9	1019.4859	0.014172	86.833	AHVLMPHES	P49902;P49902-2	NT5C2	Cytosolic purine 5-nucleotidase
NaN	NaN	NaN	NaN	NaN	NaN	NaN	22.18477	NaN	NaN	9	976.57057	0.016261	113.5	AHVPTLQVL	P30049	ATP5D	ATP synthase subunit delta, mitochondrial
NaN	NaN	NaN	NaN	NaN	NaN	NaN	NaN	21.05106	NaN	10	1301.6041	0.012551	99.815	AHVQELYQEW	Q9UHQ1;E7EP87;Q9UHQ1-2;Q9UHQ1-4;Q9UHQ1-3;J3KTG5	NARF	Nuclear prelamin A recognition factor
NaN	NaN	NaN	NaN	NaN	NaN	NaN	25.6603	NaN	NaN	9	921.50321	0.012422	121.29	AHVQNGIAL	Q9H2M9	RAB3GAP2	Rab3 GTPase-activating protein non-catalytic subunit
NaN	NaN	NaN	28.56412	NaN	NaN	NaN	25.13395	NaN	NaN	9	896.47158	0.002721	148.99	AHVQTGITA	Q8WWM7;H3BUF6;Q8WWM7-8;Q8WWM7-5;Q8WWM7-4;Q8WWM7-9;Q8WWM7-2;Q8WWM7-3;H3BMX1;H3BRB0;H3BPQ7;H3BQX7	ATXN2L	Ataxin-2-like protein
NaN	NaN	NaN	26.97147	NaN	NaN	NaN	22.95652	NaN	NaN	10	967.50869	0.0066255	120.15	AHVQTGITAA	Q8WWM7;H3BUF6;Q8WWM7-8;Q8WWM7-5;Q8WWM7-4;Q8WWM7-9;Q8WWM7-2;Q8WWM7-3;H3BMX1;H3BRB0;H3BPQ7;H3BQX7	ATXN2L	Ataxin-2-like protein
NaN	NaN	NaN	NaN	23.40268	NaN	NaN	NaN	NaN	NaN	9	1068.575	0.05725	78.939	AHVRTLEML	Q6UWE0;Q6UWE0-2	LRSAM1	E3 ubiquitin-protein ligase LRSAM1
NaN	NaN	NaN	NaN	NaN	NaN	NaN	NaN	21.80302	NaN	9	1019.4859	0.023502	72.23	AHVSPHEML	Q53GS9;B9A018;Q53GS9-2;Q53GS9-3	USP39	U4/U6.U5 tri-snRNP-associated protein 2
NaN	NaN	NaN	NaN	23.84943	NaN	NaN	NaN	NaN	NaN	9	1001.4818	0.0092407	111.01	AHVTEADLF	A5YKK6;A5YKK6-2;A5YKK6-3;B5MDN3;H3BMZ2	CNOT1	CCR4-NOT transcription complex subunit 1
NaN	NaN	NaN	NaN	NaN	NaN	NaN	23.55085	NaN	NaN	9	910.48723	0.0058551	121.99	AHVVGSQTL	Q8TF72	SHROOM3	Protein Shroom3
NaN	NaN	NaN	NaN	NaN	NaN	NaN	NaN	NaN	NaN	9	1002.5611	0.0090168	110.38	AHVVIHQSL	A0AVI4	TMEM129	E3 ubiquitin-protein ligase TM129
NaN	NaN	NaN	23.27187	NaN	NaN	NaN	NaN	NaN	NaN	8	846.47119	0.008706	151.17	AHVVIHTA	Q9H2F3;I3L2H6;I3L2Q9;Q9H2F3-2	HSD3B7	3 beta-hydroxysteroid dehydrogenase type 7
NaN	NaN	NaN	29.97792	NaN	NaN	NaN	NaN	NaN	NaN	8	892.56067	2.44E-05	177.57	AHVVLRKA	P62269	RPS18	40S ribosomal protein S18
NaN	NaN	NaN	NaN	NaN	NaN	NaN	22.67973	NaN	NaN	9	910.48723	0.018482	93.374	AHVVSQTAV	P42345	MTOR	Serine/threonine-protein kinase mTOR
NaN	NaN	NaN	NaN	23.56165	NaN	NaN	NaN	NaN	NaN	9	907.51272	0.048382	69.998	AHVVVGDVL	P30043;M0QZL1;M0R192	BLVRB	Flavin reductase (NADPH)
NaN	NaN	NaN	26.80859	NaN	NaN	NaN	NaN	NaN	NaN	10	1196.6666	2.32E-07	169.21	AHWDKKLTKA	O60216;E5RFV8;E5RIN7;E5RJW1;E5RJK5	RAD21	Double-strand-break repair protein rad21 homolog
NaN	NaN	NaN	25.43345	NaN	NaN	NaN	NaN	NaN	NaN	9	1128.6444	0.011007	106.88	AHWKFLKTV	O14980	XPO1	Exportin-1
NaN	NaN	NaN	24.92298	NaN	NaN	NaN	NaN	NaN	NaN	8	988.44028	0.0055835	176.65	AHWQFETA	Q8TB05;K7EM88;Q8IYN6	UBALD1;UBALD2	UBA-like domain-containing protein 1;UBA-like domain-containing protein 2
NaN	NaN	NaN	23.59935	NaN	NaN	NaN	NaN	NaN	NaN	9	1101.5243	0.019867	91.318	AHWQFETAL	Q8TB05;K7EM88;Q8IYN6	UBALD1;UBALD2	UBA-like domain-containing protein 1;UBA-like domain-containing protein 2
NaN	NaN	NaN	23.4843	NaN	NaN	NaN	NaN	NaN	NaN	8	937.44061	0.0042643	157.86	AHWVTHTS	Q9BY42;A8MSH5	RTFDC1	Protein RTF2 homolog
NaN	NaN	NaN	NaN	NaN	NaN	NaN	NaN	22.06726	NaN	10	1297.5364	0.0047336	115.71	AHYDEQQNFF	Q9NWT6;E9PL41	HIF1AN	Hypoxia-inducible factor 1-alpha inhibitor
NaN	NaN	NaN	NaN	21.68573	NaN	NaN	NaN	NaN	NaN	11	1291.5721	0.024959	70.056	AHYDPATEEFI	O15254;O15254-2;D6RJ89	ACOX3	Peroxisomal acyl-coenzyme A oxidase 3
NaN	NaN	NaN	26.65902	NaN	NaN	NaN	24.15738	NaN	NaN	9	939.41988	0.0081479	120.46	AHYPGTHSA	P54803;E7EPA4;P54803-3;P54803-4;P54803-5;G3V255	GALC	Galactocerebrosidase
NaN	NaN	NaN	NaN	NaN	NaN	NaN	24.62296	NaN	NaN	10	1218.6146	0.0066039	114.97	AHYQRADFVL	Q14318;Q14318-2;U3KQ64;M0R2K9	FKBP8	Peptidyl-prolyl cis-trans isomerase FKBP8;Peptidyl-prolyl cis-trans isomerase
NaN	NaN	NaN	NaN	NaN	NaN	NaN	26.93922	21.00744	NaN	9	947.47125	0.0040923	134.44	AHYSAVTSL	Q12788;J3KNP2	TBL3	Transducin beta-like protein 3
NaN	NaN	NaN	26.49822	NaN	NaN	NaN	NaN	NaN	NaN	10	1019.5036	0.0049372	120.65	AHYSTGKVSA	Q13356;Q13356-2	PPIL2	Peptidyl-prolyl cis-trans isomerase-like 2
NaN	NaN	NaN	26.2368	NaN	NaN	NaN	NaN	NaN	NaN	9	1048.4978	0.0090892	111.01	AHYSYPIQA	Q99504;Q99504-4;Q99504-2	EYA3	Eyes absent homolog 3
NaN	NaN	NaN	NaN	NaN	NaN	NaN	22.7198	NaN	NaN	9	970.62875	0.0068817	118.5	AIAAIKTKR	P68366;P68366-2;Q9NY65;C9J2C0;Q9NY65-2;V9GZ17	TUBA4A;TUBA8	Tubulin alpha-4A chain;Tubulin alpha-8 chain
NaN	NaN	NaN	NaN	NaN	NaN	NaN	NaN	NaN	22.40216	9	1015.5451	0.0090158	110.41	AIAKEKHGY	Q9P2K3;Q9P2K3-2;Q9P2K3-4;Q9P2K3-3;E9PQE5;B4DV59;E9PR63;Q9UKL0;J3KN32	RCOR3;RCOR1	REST corepressor 3;REST corepressor 1
20.94315	NaN	NaN	NaN	NaN	NaN	NaN	NaN	NaN	NaN	9	969.6335	0.014939	98.629	AIAKQALKK	Q9NQR1;Q9NQR1-2;C9JKQ0	SETD8	N-lysine methyltransferase SETD8
26.90669	NaN	NaN	NaN	NaN	NaN	NaN	NaN	NaN	NaN	9	983.61277	0.0054943	123.5	AIALALREK	P42285	SKIV2L2	Superkiller viralicidic activity 2-like 2
NaN	NaN	NaN	NaN	NaN	NaN	NaN	NaN	NaN	25.73438	9	1018.556	0.023022	86.833	AIANLQRAY	Q9UNE7;H3BS86;Q9UNE7-2;H3BUD0	STUB1	E3 ubiquitin-protein ligase CHIP
NaN	NaN	NaN	NaN	NaN	23.10599	NaN	NaN	NaN	NaN	9	949.49813	0.025267	84.743	AIANTARAY	B4E3L3;Q96RU2-2;Q96RU2;G3V1N5;H0YFT9	USP28	Ubiquitin carboxyl-terminal hydrolase;Ubiquitin carboxyl-terminal hydrolase 28
22.47568	NaN	NaN	NaN	NaN	NaN	NaN	NaN	NaN	NaN	9	899.50763	0.020833	89.886	AIAPKGSEK	O15014;E7ERY8	ZNF609	Zinc finger protein 609
NaN	NaN	NaN	NaN	NaN	23.5335	NaN	NaN	NaN	25.81631	9	914.48954	0.008076	134.08	AIAPNVTVM	Q9Y2X3;H7BZ72	NOP58	Nucleolar protein 58
21.86921	NaN	NaN	NaN	NaN	NaN	NaN	NaN	NaN	NaN	10	970.54475	0.019146	84.054	AIAQPATTAK	Q96Q83;E9PN35;E9PSA5;Q96Q83-2;E9PRD0;E9PRJ2	ALKBH3	Alpha-ketoglutarate-dependent dioxygenase alkB homolog 3
NaN	NaN	NaN	NaN	NaN	NaN	NaN	25.09426	NaN	NaN	9	1000.6393	0.012555	103.55	AIATIKTKR	Q9BQE3;F5H5D3;Q13748;Q13748-2;Q6PEY2;Q71U36;Q71U36-2;P68363;P68363-2	TUBA1C;TUBA3C;TUBA3E;TUBA1A;TUBA1B	Tubulin alpha-1C chain;Tubulin alpha-3C/D chain;Tubulin alpha-3E chain;Tubulin alpha-1A chain;Tubulin alpha-1B chain
NaN	NaN	27.34079	NaN	NaN	23.01105	NaN	NaN	23.75121	NaN	9	995.44946	0.0055606	113.14	AICPNNHEV	O15143;C9JTT6;C9JBJ7;C9K057;C9J4Z7;F8VXW2;C9JEY1;C9JQM8;C9JFG9;C9J6C8	ARPC1B	Actin-related protein 2/3 complex subunit 1B
NaN	NaN	NaN	23.09341	NaN	NaN	NaN	NaN	NaN	NaN	10	1115.6161	0.0069986	113.62	AICRPLPVTF	Q9NTM9;Q5TCZ7	CUTC	Copper homeostasis protein cutC homolog
27.57239	NaN	NaN	NaN	NaN	NaN	NaN	NaN	NaN	NaN	9	1017.5859	0.013403	101.72	AIDAFLKQL	Q1RMZ1;H0Y6Y0	C7orf60	Probable methyltransferase BTM2 homolog
NaN	NaN	NaN	28.7225	27.39297	NaN	NaN	NaN	NaN	30.53442	9	1092.5451	0.0013279	225.57	AIDEDVLRY	Q13356;Q13356-2	PPIL2	Peptidyl-prolyl cis-trans isomerase-like 2
NaN	NaN	NaN	25.03292	22.37308	NaN	NaN	NaN	NaN	NaN	10	1265.5499	0.0093596	106.88	AIDHNQMFQY	Q96RQ1;H0YI50;H0YI58	ERGIC2;RLN3	Endoplasmic reticulum-Golgi intermediate compartment protein 2
27.98323	NaN	NaN	26.50812	26.50605	NaN	NaN	NaN	NaN	31.36453	9	1100.5502	0.0024192	184.38	AIDQLHLEY	O43707;O43707-2;O43707-3;F5GXS2	ACTN4	Alpha-actinin-4
24.26649	NaN	NaN	NaN	NaN	NaN	NaN	NaN	NaN	NaN	11	1170.6608	0.00086309	135.15	AIEAAAKKLEQ	Q9Y490	TLN1	Talin-1
22.86374	NaN	NaN	NaN	NaN	NaN	NaN	NaN	NaN	NaN	12	1283.7449	0.00018906	123.95	AIEAAAKKLEQL	Q9Y490	TLN1	Talin-1
NaN	NaN	NaN	NaN	NaN	NaN	NaN	NaN	NaN	NaN	9	1126.636	0.021528	91.318	AIEKHARFR	Q63HN8-4;Q63HN8	RNF213	E3 ubiquitin-protein ligase RNF213
22.10929	NaN	NaN	NaN	NaN	NaN	NaN	NaN	NaN	NaN	9	965.5182	0.012318	104.06	AIFDKSTGK	Q9BQA9;J3QRG5;J3KSJ5;Q9BQA9-2;J3QRZ2;J3QLB7;J3QKS6;J3QS53	C17orf62	Uncharacterized protein C17orf62
NaN	NaN	NaN	NaN	NaN	NaN	NaN	23.99766	NaN	NaN	9	1102.6247	0.022457	87.476	AIFDQVVRR	P18440;F5H5R8	NAT1	Arylamine N-acetyltransferase 1
22.69136	NaN	NaN	NaN	NaN	NaN	NaN	NaN	NaN	NaN	11	1276.6663	0.001741	142.83	AIFEVNTDLQK	Q92545	TMEM131	Transmembrane protein 131
NaN	NaN	NaN	NaN	NaN	NaN	NaN	NaN	NaN	23.15128	9	978.48108	0.012318	124.59	AIFGPPNTY	P49427	CDC34	Ubiquitin-conjugating enzyme E2 R1
27.55599	NaN	NaN	NaN	NaN	NaN	NaN	NaN	NaN	NaN	9	1019.5838	0.0040502	134.77	AIFKPVMSK	Q13547	HDAC1	Histone deacetylase 1
29.75624	NaN	NaN	NaN	NaN	NaN	NaN	NaN	NaN	NaN	9	1045.6073	0.0086694	112.41	AIFPRAFPK	O60266;U3KQ91;O60266-2;H7C1S5	ADCY3	Adenylate cyclase type 3
26.80564	NaN	NaN	NaN	NaN	NaN	NaN	NaN	NaN	NaN	9	1037.5256	0.010163	135.5	AIFPSPMLY	O95340;O95340-2	PAPSS2	Bifunctional 3-phosphoadenosine 5-phosphosulfate synthase 2;Sulfate adenylyltransferase;Adenylyl-sulfate kinase
NaN	NaN	NaN	NaN	NaN	NaN	NaN	NaN	NaN	21.02864	9	1055.482	0.020821	89.903	AIFPSPMMY	O43252	PAPSS1	Bifunctional 3-phosphoadenosine 5-phosphosulfate synthase 1;Sulfate adenylyltransferase;Adenylyl-sulfate kinase
NaN	NaN	NaN	NaN	NaN	NaN	NaN	25.05069	NaN	NaN	9	1096.6029	0.0055389	123.16	AIFTKAYQR	P52701;P52701-3;P52701-4;P52701-2	MSH6	DNA mismatch repair protein Msh6
NaN	NaN	NaN	NaN	NaN	NaN	NaN	NaN	NaN	26.09967	9	797.35555	0.0071451	117.6	AIGGSGSSY	P28072	PSMB6	Proteasome subunit beta type-6
NaN	NaN	NaN	NaN	NaN	NaN	NaN	NaN	22.21914	NaN	10	1058.5145	0.02611	83.948	AIHDVDHPGV	Q07343;Q07343-2;Q07343-3;Q07343-4;Q08493;Q08493-2;Q32MM7;V9GYN0;Q08493-3;K7ENX7;O76104;Q08499;Q08499-6;Q08499-2;Q08499-4;Q08499-5;D6RHE0;Q08499-8;Q08499-3;Q08499-10;Q08499-9;Q08499-11;P27815;P27815-2;P27815-6;P27815-7;P27815-5;P27815-4;P27815-3	PDE4B;PDE4C;PDE4A;PDE4D;DPYSL3	cAMP-specific 3,5-cyclic phosphodiesterase 4B;cAMP-specific 3,5-cyclic phosphodiesterase 4C;cAMP-specific 3,5-cyclic phosphodiesterase 4D;cAMP-specific 3,5-cyclic phosphodiesterase 4A
NaN	NaN	NaN	24.80632	NaN	NaN	NaN	NaN	NaN	NaN	9	1064.6091	0.02143	104.05	AIHKEAQRI	O43707;O43707-2;O43707-3;F5GXS2;H7C144	ACTN4	Alpha-actinin-4
25.37371	NaN	NaN	NaN	NaN	NaN	NaN	NaN	NaN	NaN	9	1039.5815	0.0093678	110.41	AIHPTFNLK	Q8IUD6	RNF135	E3 ubiquitin-protein ligase RNF135
NaN	28.87154	NaN	NaN	NaN	NaN	NaN	NaN	NaN	NaN	10	1178.6996	2.79E-07	160.97	AIHSKVVRNR	P62854;Q5JNZ5	RPS26;RPS26P11	40S ribosomal protein S26;Putative 40S ribosomal protein S26-like 1
27.05163	NaN	NaN	NaN	NaN	NaN	NaN	NaN	NaN	NaN	9	1037.5869	0.0023734	172.98	AIHSQLLEK	O60925;E5RGS4	PFDN1	Prefoldin subunit 1
NaN	NaN	NaN	NaN	22.60266	NaN	NaN	NaN	NaN	NaN	9	1003.5815	0.049529	57.177	AIHSTLIHL	H0YCA6	ATPAF1
NaN	NaN	23.6548	NaN	NaN	NaN	NaN	NaN	NaN	NaN	10	970.58113	0.0091061	105.98	AIIANGITKA	Q96I99;H0Y852;Q96I99-2	SUCLG2	Succinyl-CoA ligase [GDP-forming] subunit beta, mitochondrial
28.80246	25.6509	NaN	NaN	NaN	NaN	NaN	24.65701	NaN	NaN	10	1113.6182	0.0010644	135.86	AIIDHIFASK	Q8TAS1;Q8TAS1-2;Q8TAS1-3	UHMK1	Serine/threonine-protein kinase Kist
NaN	NaN	NaN	NaN	NaN	NaN	NaN	NaN	NaN	25.67295	9	1057.5808	0.01125	106.36	AIIDILTHY	P48426;P48426-2;H7BXS3	PIP4K2A	Phosphatidylinositol 5-phosphate 4-kinase type-2 alpha
NaN	NaN	NaN	NaN	NaN	NaN	NaN	NaN	NaN	26.64368	9	1006.5447	0.020035	89.08	AIIERTASF	Q12872;Q12872-2	SFSWAP	Splicing factor, suppressor of white-apricot homolog
NaN	NaN	NaN	NaN	NaN	27.53319	NaN	NaN	NaN	NaN	9	1146.6509	0.032348	78.149	AIIERVQRY	Q99613;B5ME19;Q99613-2	EIF3C;EIF3CL	Eukaryotic translation initiation factor 3 subunit C;Eukaryotic translation initiation factor 3 subunit C-like protein
NaN	NaN	NaN	NaN	NaN	NaN	NaN	NaN	NaN	24.10376	9	909.52837	0.0050309	127.12	AIIHGLSSL	P54274-2;P54274	TERF1	Telomeric repeat-binding factor 1
NaN	NaN	23.49924	NaN	NaN	NaN	NaN	NaN	NaN	NaN	9	964.60695	0.004584	125.16	AIIPRVPSL	P78345	RPP38	Ribonuclease P protein subunit p38
NaN	23.19609	NaN	NaN	NaN	NaN	NaN	NaN	NaN	NaN	11	1266.8136	0.0078952	94.692	AIIPSKKLRNK	P08708;P0CW22;H0YN88;A0A075B716;H0YN73	RPS17;RPS17L	40S ribosomal protein S17;40S ribosomal protein S17-like
NaN	NaN	NaN	NaN	NaN	NaN	NaN	NaN	NaN	26.83055	9	997.60326	0.013525	101.46	AIIRDRAAL	Q9UQN3;C9J0A7	CHMP2B	Charged multivesicular body protein 2b
NaN	NaN	24.85105	NaN	NaN	23.27008	NaN	NaN	NaN	23.4044	9	1008.495	0.0040444	134.81	AIITPQTCY	P35869	AHR	Aryl hydrocarbon receptor
22.50867	NaN	NaN	NaN	NaN	NaN	NaN	NaN	NaN	NaN	9	1058.576	0.0039003	160.54	AIITTHLQY	Q96B45	C10orf32	UPF0693 protein C10orf32
[truncated: 45,024 more rows]
