# Supplementary material for: Deciphering HLA-I motifs across HLA peptidomes improves neo-antigen predictions and identifies allostery regulating HLA specificity
Source: PLoS Comput Biol. 2017 Aug 23;13(8):e1005725. doi: 10.1371/journal.pcbi.1005725 (PMC5584980; doi:10.1371/journal.pcbi.1005725)
Supplement: S2 Dataset — (ZIP) [file pcbi.1005725.s003.zip › Dataset2/Dataset2.txt]

Sequence	Length	Mass	Proteins	Leading razor protein	Gene names	Protein names	Charges	PEP	Score	Intensity pat_AC2	Intensity pat_C	Intensity pat_CELG	Intensity pat_CP2	Intensity pat_FL	Intensity pat_J	Intensity pat_JPB3	Intensity pat_JT2	Intensity pat_M	Intensity pat_MA	Intensity pat_ML	Intensity pat_NS2	Intensity pat_NT	Intensity pat_PF1	Intensity pat_R	Intensity pat_RT	Intensity pat_SR	Intensity pat_ST
AAAAAAAAAAA	11	799.41882	O14497-2;O14497;C9JLJ1;C9JCK0;C9JBN1;H3BPU3;D6RA10;I3L0V8;C9J7E1;C9IYU9;F8WCM9;H3BQS2;H7C4W5;P56270-4;J3QSE9;Q8WXH2-2;H3BQI4;H0Y8S7;H0Y5S0;H7C4P7;H0YI30;O43435-3;F5H7M0;E9PAX1;J3KNB0;Q9BX46-5;Q9BX46-2;P61296;Q9BX46;Q86UP9;P50553;Q99581;Q9Y651;Q8WZ71;Q9BZM3;Q99453;Q8N3X6-3;Q13516;Q7RTP0;P31277;P35453;Q9H2Z4;Q8TAU0;Q9H4Q4;P78426;O00358;P58012;P31271;P50219;O95390;Q8IXZ3-2;P41225;Q8IXZ3-1;Q92908-2;Q…	O60341	ARID1A;TBL1XR1;MAZ;LCORL;TBX2;TLE4;NLK;RBM24;GDF11;SKIDA1;HAND2;LHFPL3;ASCL1;FEV;SOX21;TMEM158;GSX2;PHOX2B;OLIG2;NIPA1;HOXD11;HOXD13;NKX2-4;NKX2-3;PRDM12;NKX6-1;FOXE1;FOXL2;HOXA13;MNX1;SP8;SOX3;GATA6;POU3F1;FOXD1;EVX2;FOXD3;SP9;ZBTB8B;POU3F3;DMRTA1;ZIC2;ARX;ZNF358;TMEM200C;PRDM8;CCDC177;FBXO41;ASXL2;OTUD7A;ZSWIM6;CASKIN1;PHLPP1;ARID1B;KDM1A;HMX3;MSH3;PRPF40A;IRF2BPL;REPS2;HECTD4;SLC12A2;FBRS;SETD…	AT-rich interactive domain-containing protein 1A;RNA-binding protein 24;Heart- and neural crest derivatives-expressed protein 2;Lipoma HMGIC fusion partner-like 3 protein;Achaete-scute homolog 1;Protein FEV;Transcription factor SOX-21;Transmembrane protein 158;GS homeobox 2;Paired mesoderm homeobox protein 2B;Ligand-dependent nuclear receptor corepressor-like protein;Oligodendrocyte transcription…	2	0.01369	79.474	0	0	0	0	0	0	967750000	0	0	0	0	0	0	0	0	0	0	0
AAAAAAKVPA	10	839.4865	P50914	P50914	RPL14	60S ribosomal protein L14	2	0.015192	87.476	0	0	0	0	0	0	256840000	0	0	0	0	0	0	0	0	0	0	0
AAAAAKVPA	9	768.44939	P50914	P50914	RPL14	60S ribosomal protein L14	2	0.024627	83.313	0	0	0	0	0	0	0	0	0	0	0	0	0	3972200	0	0	0	0
AAAAALQAK	9	813.47085	P36578;H3BM89;H3BU31	P36578	RPL4	60S ribosomal protein L4	2	0.042064	71.379	0	0	0	7795800	0	0	0	2348000	0	0	0	0	0	0	0	0	0	0
AAAAGRKTL	9	857.5083	I3L072;Q9BSJ5-2;Q9BSJ5-3;Q9BSJ5	I3L072	C17orf80	Uncharacterized protein C17orf80	2	0.0056877	126.82	0	0	0	0	0	265040	0	0	0	0	0	0	0	0	0	0	0	0
AAAALPGAR	9	796.45554	Q9H4Q3	Q9H4Q3	PRDM13	PR domain zinc finger protein 13	2	0.01304	101.28	0	0	1718700	0	0	0	0	0	0	0	0	0	0	0	0	0	0	0
AAAAPRAVA	9	796.45554	H0Y5F5;B1ANR0;Q13310-2;Q13310;Q13310-3;H0Y6X6;H0YEU6	H0Y5F5	PABPC4	Polyadenylate-binding protein;Polyadenylate-binding protein 4	2	0.014399	98.997	0	0	4800100	0	0	0	0	0	0	0	0	0	0	317110	0	0	0	0
AAAAVGGAL	9	699.39154	Q9H2X8	Q9H2X8	IFI27L2	Interferon alpha-inducible protein 27-like protein 2	1	0.023773	84.29	0	0	225550	0	0	0	0	0	0	0	0	0	0	0	0	0	0	0
AAAAVSVAAP	10	826.45487	Q6ZMT4-2;Q6ZMT4	Q6ZMT4-2	KDM7A	Lysine-specific demethylase 7A	2	0.048598	60.91	0	0	0	0	7926500	0	0	0	0	0	0	0	0	0	0	0	0	0
AAADETLRLW	10	1144.5877	Q12834	Q12834	CDC20	Cell division cycle protein 20 homolog	2	0.0030738	129.85	0	0	0	0	0	0	0	0	0	15253000	0	0	0	0	0	0	0	0
AAADIFKHY	9	1034.5185	Q8WVM7-2;Q8WVM7;Q68DW7	Q8WVM7-2	STAG1;DKFZp781D1416	Cohesin subunit SA-1	2	0.033195	76.679	0	0	0	0	0	0	0	0	0	526810	0	0	0	0	0	0	0	0
AAADPKVAF	9	888.47052	B0QY21;Q9UKX7;Q9UKX7-2	B0QY21	NUP50	Nuclear pore complex protein Nup50	1;2	0.015222	97.431	42380000	0	0	0	244040000	0	0	0	0	2060800	543590000	0	0	0	0	0	0	0
AAADSAVRLW	10	1058.5509	Q6IA86-2;Q6IA86-3;Q6IA86-5;Q6IA86;Q6IA86-6;Q6IA86-4;Q6IA86-7	Q6IA86-2	ELP2	Elongator complex protein 2	2	0.034047	74.6	0	0	0	0	0	0	0	0	0	3010300	0	0	0	0	0	0	0	0
AAAFGRIAF	9	922.50249	I3L3Q4;B7Z403;Q9HC38-2;Q9HC38	I3L3Q4	GLOD4	Glyoxalase domain-containing protein 4	2	0.018213	91.318	0	0	0	0	0	0	0	0	0	0	0	0	0	0	5671000	0	0	0
AAAGGGGGGGRYYGGGSEGGRAPK	24	2065.9678	P14866	P14866	HNRNPL	Heterogeneous nuclear ribonucleoprotein L	4	3.99E-08	92.01	0	0	0	0	16919000	0	0	0	0	0	14708000	0	0	0	0	0	0	0
AAAGYDVEKN	10	1036.4825	P16403;P22492;Q02539;P10412;P16402	P10412	HIST1H1C;HIST1H1T;HIST1H1A;HIST1H1E;HIST1H1D	Histone H1.2;Histone H1t;Histone H1.1;Histone H1.4;Histone H1.3	2	0.01259	91.095	0	0	0	0	0	0	0	0	0	161080	0	0	0	0	0	208180	0	0
AAAGYDVEKNN	11	1150.5255	P16403;P22492;Q02539;P10412;P16402	P10412	HIST1H1C;HIST1H1T;HIST1H1A;HIST1H1E;HIST1H1D	Histone H1.2;Histone H1t;Histone H1.1;Histone H1.4;Histone H1.3	2	1.96E-05	143.7	0	125240	1398200	0	0	0	0	0	0	674960	0	0	16644000	508820	0	899260	16420000	0
AAAGYDVEKNNS	12	1237.5575	P16403;P22492;Q02539;P10412;P16402	P10412	HIST1H1C;HIST1H1T;HIST1H1A;HIST1H1E;HIST1H1D	Histone H1.2;Histone H1t;Histone H1.1;Histone H1.4;Histone H1.3	2	2.72E-23	203.78	0	9085600	15540000	0	174620000	9748000	0	0	0	12199000	309410000	0	310100000	13634000	0	16408000	337560000	0
AAAGYDVEKNNSR	13	1393.6586	P16403;P22492;Q02539;P10412;P16402	P10412	HIST1H1C;HIST1H1T;HIST1H1A;HIST1H1E;HIST1H1D	Histone H1.2;Histone H1t;Histone H1.1;Histone H1.4;Histone H1.3	2;3	7.77E-93	269.14	0	3799400	8217900	0	0	3191800	0	0	0	4109000	50302000	0	9384500	3429900	0	3918900	10792000	0
AAAGYDVEKNNSRI	14	1506.7427	P16403;P22492;Q02539;P10412;P16402	P10412	HIST1H1C;HIST1H1T;HIST1H1A;HIST1H1E;HIST1H1D	Histone H1.2;Histone H1t;Histone H1.1;Histone H1.4;Histone H1.3	2	3.95E-29	185.95	0	306140	0	0	0	0	0	0	0	1474400	0	0	0	1488500	0	861560	0	0
AAAIKALEL	9	898.54877	Q05086-2;Q05086-3;Q05086	Q05086-2	UBE3A	Ubiquitin-protein ligase E3A	2	0.010524	105.52	0	0	5581100	0	0	0	0	0	0	0	0	0	0	0	0	0	0	0
AAAKPTPPK	9	879.5178	P18583-2;P18583-4;P18583-7;P18583;P18583-5;P18583-9;P18583-10;P18583-3;H7C1M2;J3QSZ5;H7C2G8	P18583-2	SON	Protein SON	2	0.002783	133.13	3429900	3088400	0	0	0	2979300	0	0	0	0	0	0	0	1500500	0	0	0	0
AAAKVILKK	9	940.64334	Q5EE01;Q5EE01-2	Q5EE01	CENPW	Centromere protein W	2;3	0.0073531	116.37	0	0	0	24291000	0	0	127750000	22485000	33394000	0	0	0	0	0	0	0	0	0
AAALIIHHV	9	943.56034	Q96ST3	Q96ST3	SIN3A	Paired amphipathic helix protein Sin3a	2	0.015398	97.071	0	0	237960	0	0	0	0	0	0	471400	0	0	0	0	0	0	0	0
AAALPAAALW	10	953.53345	Q03518	Q03518	TAP1	Antigen peptide transporter 1	2	0.047493	77.282	0	0	0	0	0	0	0	0	0	0	0	0	0	0	0	0	0	0
AAALRDLSF	9	962.51853	Q32P28-4;Q32P28;Q32P28-3;E2QRI1;Q32P28-2	Q32P28-4	LEPRE1;P3H1	Prolyl 3-hydroxylase 1	2	0.0065423	111.61	0	0	0	0	142670000	0	0	0	37952000	2506200	0	0	0	13075000	15632000	0	0	0
AAALSRPSG	9	828.44537	Q86TM6	Q86TM6	SYVN1	E3 ubiquitin-protein ligase synoviolin	2	0.023428	87.639	0	0	0	0	0	0	0	0	0	0	0	0	0	0	0	0	0	0
AAANAIRVY	9	947.51886	Q9NRK6	Q9NRK6	ABCB10	ATP-binding cassette sub-family B member 10, mitochondrial	2	0.023704	84.368	0	0	0	0	0	0	0	0	16907000	0	0	0	0	0	11675000	0	0	0
AAAPAKVEA	9	826.45487	F8VWS0;Q8NHW5;P05388;P05388-2;F8W1K8	F8VWS0	RPLP0;RPLP0P6	60S acidic ribosomal protein P0-like;60S acidic ribosomal protein P0	2	0.018326	91.087	0	0	0	0	0	0	0	0	0	0	0	0	0	823360	0	0	0	0
AAAPGSRSL	9	828.44537	J3QKZ1;J3KS91;P0CG31	J3QKZ1	ZNF286B	Putative zinc finger protein 286B	2	0.027979	82.645	0	0	0	0	0	0	0	0	0	0	0	0	0	0	0	0	0	0
AAAPQRQAY	9	974.49338	Q8WZ82	Q8WZ82	OVCA2	Ovarian cancer-associated gene 2 protein	2	0.0032472	157.58	0	0	0	0	125620000	0	0	0	36432000	5527500	43836000	0	0	11144000	28030000	0	0	0
AAARGGPVPAA	11	936.51411	Q8N6I1	Q8N6I1	EID2	EP300-interacting inhibitor of differentiation 2	2	0.0475	66.299	0	0	0	0	0	0	0	0	0	1272200	0	0	0	0	0	0	0	0
AAARPKSAF	9	917.5083	Q9Y5V3;Q9Y5V3-2	Q9Y5V3	MAGED1	Melanoma-associated antigen D1	2;3	0.0020281	162.49	0	0	0	0	175370000	0	0	0	23806000	57964000	288110000	0	0	11084000	16145000	0	0	0
AAARVAASASL	11	986.55089	U3KQM8;Q9NPI6	U3KQM8	DCP1A	mRNA-decapping enzyme 1A	3	0.012785	80.102	0	0	0	0	0	0	0	0	41804000	0	0	0	47170000	0	0	0	0	0
AAASLIRLV	9	912.57565	P42858	P42858	HTT	Huntingtin	2	0.0048981	120.99	0	0	0	0	0	0	0	0	0	0	0	0	0	0	0	0	0	0
AAASLSRAA	9	816.44537	Q9BSH4	Q9BSH4	TACO1	Translational activator of cytochrome c oxidase 1	2	0.072681	57.59	0	0	0	0	0	0	0	0	0	0	0	0	0	0	0	0	0	0
AAATPAIKK	9	869.53345	Q9BTC0;Q9BTC0-1	Q9BTC0	DIDO1	Death-inducer obliterator 1	2	0.021691	86.67	0	82587	0	0	0	0	0	0	0	0	0	0	0	0	0	0	0	0
AAATPAVRTVPQY	13	1343.7197	E7EQV3;P11940;E7ERJ7;H0YAS7;H0YAS6;H0YB75;H0YAW6	E7EQV3	PABPC1	Polyadenylate-binding protein;Polyadenylate-binding protein 1	2	0.064602	59.227	0	0	198280	0	0	0	0	0	0	0	0	0	0	0	0	0	0	0
AAATRTTSF	9	924.46649	F5GWA4;Q9H3F6-2;Q9H3F6;F8W8I7;F5H6V0;F5H497	F5GWA4	KCTD10	BTB/POZ domain-containing adapter for CUL3-mediated RhoA degradation protein 3	2	0.002787	133.83	42657000	0	0	0	775590000	0	0	0	190920000	67321000	1601700000	0	0	166960000	104600000	0	0	0
AAATSVLKT	9	860.49673	E5RI39;G5E954;J3KP90;E5RFK5;P24863;E5RFX8;H0YBQ5;P24863-2	E5RI39	CCNC	Cyclin-C	2	0.034115	76.064	0	0	0	30888000	254530000	0	0	0	0	0	0	0	0	0	0	0	0	0
AAATTVAWY	9	952.46543	J3QLD3;P30536	J3QLD3	TSPO	Translocator protein	2	0.054435	63.565	0	0	0	0	0	0	0	0	0	0	0	0	0	0	0	0	0	0
AAAVGDLAAL	10	870.48108	K7EPL7	K7EPL7	ANKS3		2	0.017764	84.498	0	0	0	0	0	0	0	0	0	0	0	0	0	20213000	0	0	0	0
AAAVPRAAF	9	872.48684	P30040-2;P30040	P30040-2	ERP29	Endoplasmic reticulum resident protein 29	2	0.0027926	134.81	33213000	0	0	0	1215700000	0	0	0	394960000	146600000	221090000	0	0	205120000	232750000	0	0	0
AAAVRHVL	8	835.50282	Q9BTY7;E9PIX0	Q9BTY7	HGH1	Protein HGH1 homolog	2	0.015013	146.87	0	0	0	0	0	0	0	0	0	10936000	0	0	0	9057300	0	0	0	0
AAAYPHTSL	9	929.46068	Q9P2R6;B1AKN3;Q9P2R6-2	Q9P2R6	RERE	Arginine-glutamic acid dipeptide repeats protein	2	0.013014	101.33	0	0	560700	0	0	0	0	0	0	0	0	0	0	0	0	0	0	0
AADDKQPYE	9	1035.4509	P09429;Q5T7C4;Q5T7C6	P09429	HMGB1	High mobility group protein B1	2	0.0076569	114.89	0	0	202240	0	0	0	0	0	0	0	0	0	0	301440	0	283140	0	0
AADDKQPYEK	10	1163.5459	P09429;Q5T7C4;Q5T7C6	P09429	HMGB1	High mobility group protein B1	3	0.0031411	128.81	0	0	0	0	0	0	0	10990000	0	0	0	0	0	0	0	0	0	0
AADETLRLW	9	1073.5506	Q12834	Q12834	CDC20	Cell division cycle protein 20 homolog	2	0.002783	153.24	0	0	0	5425700	289260000	0	0	0	112120000	51934000	9871200	0	0	63540000	47891000	0	227180000	0
AADFEIGHF	9	1005.4556	F8VV59;F8W0J6;F5H4R6;H0YIV4;B3KV44;P55209-2;P55209;F8W543;B7Z9C2;B7Z4K9	F8VV59	NAP1L1	Nucleosome assembly protein 1-like 1	2	0.035542	75.109	0	0	0	14101000	0	0	0	0	0	0	0	0	0	0	0	0	0	0
AADGKGVVV	9	814.45487	P46779;H0YKD8;P46779-2;P46779-3;H0YLP6;H0YMF4;P46779-4;P46779-5	P46779	RPL28	60S ribosomal protein L28	2	0.020205	91.265	0	0	0	0	0	0	0	0	0	0	0	0	0	0	0	0	0	0
AADLGSPSL	9	829.41815	Q14669;Q14669-2;Q14669-3;Q14669-4	Q14669	TRIP12	E3 ubiquitin-protein ligase TRIP12	1	0.0045442	158.03	0	0	0	13315000	0	0	0	0	0	0	0	0	0	0	0	0	0	0
AADMAAQITKRKWEAA	16	1759.9039	P13746;P13746-2;Q5SRN7;Q5SRN5;P04439;Q09160;P01893	P13746	HLA-A;HLA-H	HLA class I histocompatibility antigen, A-11 alpha chain;HLA class I histocompatibility antigen, A-3 alpha chain;HLA class I histocompatibility antigen, A-80 alpha chain;Putative HLA class I histocompatibility antigen, alpha chain H	3	3.56E-05	118.19	0	2881600	0	0	0	0	0	0	0	0	0	0	0	0	0	0	0	0
AADPPAENSSAPEAEQGGAE	20	1896.7973	P67809;H0Y449	P67809	YBX1	Nuclease-sensitive element-binding protein 1	2	8.65E-58	181.54	0	0	0	0	0	0	0	0	0	0	13141000	0	0	0	0	0	0	0
AADRPGVSL	9	884.47158	A1A4S6;H0Y8W5	A1A4S6	ARHGAP10	Rho GTPase-activating protein 10	2	0.0097161	106.88	0	0	0	0	0	0	0	0	0	0	0	0	0	0	0	358510	0	0
AADSAVRLW	9	987.51378	Q6IA86-2;Q6IA86-3;Q6IA86-5;Q6IA86;Q6IA86-6;Q6IA86-4;Q6IA86-7	Q6IA86-2	ELP2	Elongator complex protein 2	2	0.022194	73.233	0	0	0	2656300	0	0	0	0	0	0	0	0	0	0	0	0	0	0
AADTLAVRQ	9	943.50869	C9JYE9;Q15329-2;Q15329;H3BMP3;H3BTM3;H3BVE4;Q16254	C9JYE9	E2F5;E2F4	Transcription factor E2F5;Transcription factor E2F4	2	0.060343	63.673	0	0	0	0	16316000	0	0	0	0	0	0	0	0	0	0	0	0	0
AAEERVRTL	9	1043.5724	Q7Z7A1-5;Q7Z7A1;Q7Z7A1-3;Q7Z7A1-2;Q8WX70;Q7Z7A1-4	Q7Z7A1-5	CNTRL	Centriolin	2;3	0.0038675	130.75	0	0	16715000	0	0	0	0	0	0	0	0	0	0	0	0	0	0	0
AAEKGVRTL	9	943.54508	O60664-4;O60664-3;O60664;K7ER39;K7EL96	O60664-4	PLIN3	Perilipin-3	2;3	0.0029773	142.94	0	0	57965000	0	0	0	0	0	0	0	0	0	0	0	0	0	0	0
AAEKKVVKI	9	984.63317	F8VZQ9;H0YHG0;P82979	F8VZQ9	SARNP	SAP domain-containing ribonucleoprotein	2	0.039309	72.59	0	0	0	0	0	0	0	0	0	0	0	0	0	0	0	1022900	0	0
AAEKVIGAG	9	814.45487	E9PP21;P21291;E9PND2	E9PP21	CSRP1	Cysteine and glycine-rich protein 1	2	0.0071977	120.99	0	0	1285400	0	0	0	0	0	0	780330	0	0	0	0	0	0	76980000	0
AAEKVIGAGK	10	942.54983	E9PP21;P21291;E9PND2	E9PP21	CSRP1	Cysteine and glycine-rich protein 1	2;3	1.60E-05	167.12	0	2646800	18339000	0	0	7400300	0	0	0	13234000	0	0	0	15585000	0	10632000	574050000	0
AAEKVIGAGKS	11	1029.5819	E9PP21;P21291;E9PND2	E9PP21	CSRP1	Cysteine and glycine-rich protein 1	2;3	0.0019979	129.37	0	489480	4868000	0	0	2912500	0	0	0	2554000	0	0	0	1539600	0	492180	16336000	0
AAEKVIGAGKSW	12	1215.6612	E9PP21;P21291;E9PND2	E9PP21	CSRP1	Cysteine and glycine-rich protein 1	2;3	2.71E-07	169.04	0	1418600	5037300	0	0	273810	0	0	0	3764300	0	0	0	1366000	0	6411700	0	0
AAEKVIGAGKSWH	13	1352.7201	E9PP21;P21291;E9PND2	E9PP21	CSRP1	Cysteine and glycine-rich protein 1	2;3	7.24E-23	193.06	0	17799000	24524000	0	41888000	19939000	0	0	0	12631000	0	0	101740000	24727000	0	10299000	93967000	0
AAEKVIGAGKSWHK	14	1480.815	E9PP21;P21291;E9PND2	E9PP21	CSRP1	Cysteine and glycine-rich protein 1	2;3	0.0033383	126.16	0	1214800	0	0	0	0	0	0	0	0	0	0	0	0	0	298610	0	0
AAERPGEAA	9	870.41954	P29966	P29966	MARCKS	Myristoylated alanine-rich C-kinase substrate	2	0.027201	80.688	0	0	0	7151700	0	0	0	0	0	0	0	0	0	0	0	0	0	0
AAFDGGFTV	9	883.40758	Q86WA8-2;Q86WA8	Q86WA8-2	LONP2	Lon protease homolog 2, peroxisomal	1	0.034602	90.986	0	0	0	0	0	0	0	0	0	1792300	0	0	0	0	0	0	0	0
AAFDGGFTVK	10	1011.5025	Q86WA8-2;Q86WA8	Q86WA8-2	LONP2	Lon protease homolog 2, peroxisomal	2	0.01469	88.056	0	0	0	31780000	367030000	0	0	0	0	0	123910000	0	0	0	0	0	0	0
AAFDQRMKTW	10	1252.6023	H0YK42;Q13596-2;Q13596;Q13596-3	H0YK42	SNX1	Sorting nexin-1	2	0.0082674	111.52	0	0	0	0	0	0	0	0	0	3757300	0	0	0	0	0	0	0	0
AAFRNFLEK	9	1094.5873	Q9UI12-2;Q9UI12;G3V126	Q9UI12-2	ATP6V1H	V-type proton ATPase subunit H	3	0.027329	83.358	0	0	0	0	0	0	0	0	0	0	0	0	0	0	0	0	0	0
AAGAGKVTKSAQKAQK	16	1542.8842	Q5VTE0;P68104	Q5VTE0	EEF1A1P5;EEF1A1	Putative elongation factor 1-alpha-like 3;Elongation factor 1-alpha 1	3;4	1.77E-10	147.12	0	2727100	0	0	0	0	0	0	0	0	7434800	0	0	0	0	0	0	0
AAGAGKVTKSAQKAQKA	17	1613.9213	Q5VTE0;P68104	Q5VTE0	EEF1A1P5;EEF1A1	Putative elongation factor 1-alpha-like 3;Elongation factor 1-alpha 1	2;3;4	2.32E-72	193.8	0	2403900	2017500	0	19504000	0	4583400	0	0	0	9131600	0	2823600	0	0	0	0	0
AAGAGKVTKSAQKAQKAK	18	1742.0163	Q5VTE0;P68104	Q5VTE0	EEF1A1P5;EEF1A1	Putative elongation factor 1-alpha-like 3;Elongation factor 1-alpha 1	2;3;4;5	3.64E-43	172.96	1253900	10019000	1285200	0	182520000	0	40279000	0	9752300	0	217040000	0	6767300	0	6366700	350560	0	0
AAGGGGRNRPAPY	13	1242.6218	E9PB61;Q86V81	E9PB61	ALYREF	THO complex subunit 4	2;3	0.00132	108.31	0	1806100	0	0	0	0	0	0	0	0	0	0	0	4442800	0	0	0	0
AAGGPQRIPA	10	936.51411	Q9H0C5;Q9H0C5-2	Q9H0C5	BTBD1	BTB/POZ domain-containing protein 1	2	0.010024	96.668	0	0	0	0	0	0	142240000	0	0	0	0	0	0	0	0	0	0	0
AAGGYDVEKNNS	12	1223.5418	P16401	P16401	HIST1H1B	Histone H1.5	2	0.0015166	134.56	0	295250	769710	0	0	0	0	0	0	406460	0	0	0	944030	0	830350	0	0
AAGLRVLAV	9	868.54944	O75843;H0YJ08	O75843	AP1G2	AP-1 complex subunit gamma-like 2	2	0.015682	96.492	0	0	0	0	0	0	0	0	0	0	0	0	16461000	0	0	0	0	0
AAGTDGSDFQHR	12	1260.5483	Q8N5M9	Q8N5M9	JAGN1	Protein jagunal homolog 1	2	0.00068875	140.24	0	0	185030	0	0	0	0	0	0	0	0	0	0	0	0	0	0	0
AAGYDVEKNN	10	1079.4884	P16403;P22492;Q02539;P10412;P16402	P10412	HIST1H1C;HIST1H1T;HIST1H1A;HIST1H1E;HIST1H1D	Histone H1.2;Histone H1t;Histone H1.1;Histone H1.4;Histone H1.3	2	0.0030376	145.23	0	961910	1808000	0	0	640610	0	0	0	1552600	22951000	0	0	637580	0	0	18345000	0
AAGYDVEKNNS	11	1166.5204	P16403;P22492;Q02539;P10412;P16402	P10412	HIST1H1C;HIST1H1T;HIST1H1A;HIST1H1E;HIST1H1D	Histone H1.2;Histone H1t;Histone H1.1;Histone H1.4;Histone H1.3	2	2.13E-36	219.61	0	14731000	23911000	0	550250000	16652000	0	0	0	19164000	696470000	0	683800000	21412000	0	26513000	630350000	0
AAGYDVEKNNSR	12	1322.6215	P16403;P22492;Q02539;P10412;P16402	P10412	HIST1H1C;HIST1H1T;HIST1H1A;HIST1H1E;HIST1H1D	Histone H1.2;Histone H1t;Histone H1.1;Histone H1.4;Histone H1.3	2;3	1.29E-66	256.25	0	11644000	21741000	0	89078000	10107000	0	0	0	14880000	0	0	276060000	21555000	0	9729400	168110000	0
AAGYDVEKNNSRI	13	1435.7056	P16403;P22492;Q02539;P10412;P16402	P10412	HIST1H1C;HIST1H1T;HIST1H1A;HIST1H1E;HIST1H1D	Histone H1.2;Histone H1t;Histone H1.1;Histone H1.4;Histone H1.3	2;3	9.34E-33	203.29	0	682210	5444300	0	21863000	766040	0	0	0	4856200	0	0	0	5208200	0	2244100	0	0
AAGYDVEKNNSRIK	14	1563.8005	P16403;P22492;Q02539;P10412;P16402	P10412	HIST1H1C;HIST1H1T;HIST1H1A;HIST1H1E;HIST1H1D	Histone H1.2;Histone H1t;Histone H1.1;Histone H1.4;Histone H1.3	2	9.47E-38	197.01	0	0	1807000	0	0	640570	0	0	0	1981300	0	0	0	1990700	0	2161100	0	0
AAGYDVEKNNSRIKLGLK	18	1975.0851	P16403;P10412;P16402	P10412	HIST1H1C;HIST1H1E;HIST1H1D	Histone H1.2;Histone H1.4;Histone H1.3	3;5	1.32E-10	138.56	0	0	5860800	0	35597000	0	0	0	0	0	0	0	0	0	0	0	0	0
AAHRPGPLK	9	945.55083	Q2NL82;I3L1Q5;I3L4T0	Q2NL82	TSR1	Pre-rRNA-processing protein TSR1 homolog	2	0.065976	69.812	0	0	0	0	0	106200	0	0	0	0	0	0	0	0	0	0	0	0
AAHTHPVY	8	894.4348	Q13409-6;Q13409-3;Q13409-7;Q13409-2;Q13409-5;Q13409;O14576-4;O14576-3;O14576-5;O14576-2;O14576	Q13409-6	DYNC1I2;DYNC1I1	Cytoplasmic dynein 1 intermediate chain 2;Cytoplasmic dynein 1 intermediate chain 1	2	0.026657	120.52	0	0	0	0	0	0	0	0	0	701220	0	0	0	0	0	0	0	0
AAHTVTAAY	9	903.44503	Q96KR1	Q96KR1	ZFR	Zinc finger RNA-binding protein	2	0.0086129	111.82	0	0	7069700	0	0	0	0	0	0	0	0	0	0	0	0	0	0	0
AAIEWDGKIYK	11	1292.6765	A6NHR9-2;A6NHR9;J3KTL8	A6NHR9-2	SMCHD1	Structural maintenance of chromosomes flexible hinge domain-containing protein 1	3	0.010576	82.417	0	0	0	0	0	0	0	0	0	0	16662000	0	0	0	0	0	0	0
AAIKIIRQL	9	1024.6757	Q9NYB0	Q9NYB0	TERF2IP	Telomeric repeat-binding factor 2-interacting protein 1	2;3	0.0036471	131.22	0	0	0	0	0	0	0	0	0	17133000	0	0	0	0	0	0	0	0
AAIQAEKNRAGSS	13	1301.6688	P07305-2;P07305	P07305-2	H1F0	Histone H1.0;Histone H1.0, N-terminally processed	2	0.00042492	119.39	0	0	203290	0	0	0	0	0	0	0	0	0	0	0	0	0	0	0
AAISHGRVF	9	956.5192	E9PKV2;Q9NRX2	E9PKV2	MRPL17	39S ribosomal protein L17, mitochondrial	2;3	0.0028006	136.21	0	0	0	0	234380000	0	0	0	29006000	9051900	0	0	0	41633000	71078000	0	0	0
AAISLAFSK	9	906.51747	P11388-4;P11388;P11388-2;P11388-3	P11388-4	TOP2A	DNA topoisomerase 2-alpha	2	0.045248	70.028	0	0	0	0	46499000	0	0	0	0	0	0	0	0	0	0	0	0	0
AAITLAFSK	9	920.53312	Q02880-2;Q02880;E9PCY5	Q02880-2	TOP2B	DNA topoisomerase 2-beta;DNA topoisomerase 2	2	0.020844	87.639	0	0	0	0	0	0	0	0	0	0	262970000	0	0	0	0	0	0	0
AAIVAYGLYK	10	1067.6015	C9JAW5;C9JNU6;Q9Y241;Q9Y241-2	C9JAW5	HIGD1A	HIG1 domain family member 1A, mitochondrial	2	0.019673	82.287	0	0	0	0	102480000	0	0	0	0	0	121360000	0	0	0	0	0	0	0
AAKAAGVSF	9	820.4443	E5RHA3;Q86X53	E5RHA3	ERICH1	Glutamate-rich protein 1	2	0.0094593	107.69	0	0	1836000	0	0	0	0	0	0	0	0	0	0	0	0	0	0	0
AAKDPSPSV	9	870.4447	K7EIG1;O75153	K7EIG1	CLUH	Clustered mitochondria protein homolog	2	0.038405	90.696	0	0	0	0	0	0	0	0	0	0	0	0	0	987670	0	0	0	0
AAKIRVSVI	9	955.61785	D6RID8;Q6P1K8;Q13888	D6RID8	GTF2H2C;GTF2H2	General transcription factor IIH subunit 2-like protein;General transcription factor IIH subunit 2	2	0.0084104	112.8	0	0	0	0	0	0	0	0	0	0	0	0	607620000	0	0	0	0	0
AAKNLQEAEEW	11	1287.6095	B0YJC4;P08670;B0YJC5;Q5JVS8;H7C5W5;F8W835;P41219;P41219-2	B0YJC4	VIM;PRPH	Vimentin;Peripherin	2	2.17E-06	179.31	0	0	0	0	0	0	0	0	0	25984000	0	0	0	0	0	0	0	0
AAKPHNPGF	9	937.477	Q12906;Q12906-7;Q12906-5;Q12906-4;Q12906-2;Q12906-6;Q12906-3;K7EMZ8	Q12906	ILF3	Interleukin enhancer-binding factor 3	2	0.0037358	131.03	0	0	0	0	0	0	0	0	0	5945400	0	0	0	0	0	0	0	0
AAKPKVVKPK	10	1064.707	P16403	P16403	HIST1H1C	Histone H1.2	2	0.0093691	99.973	0	0	1135200	0	0	0	0	0	0	0	0	0	0	0	0	0	0	0
AAKRKASGPPVSE	13	1296.715	P10412	P10412	HIST1H1E	Histone H1.4	2	0.0043284	82.925	0	0	0	0	0	0	0	0	0	0	0	0	0	534890	0	0	0	0
AAKRKASGPPVSELITKA	18	1823.0629	P10412	P10412	HIST1H1E	Histone H1.4	3	0.058959	52.814	0	0	275570	0	0	0	0	0	0	0	0	0	0	0	0	0	0	0
AAKRSPATY	9	963.51378	A2VDJ0;A2VDJ0-5;A2VDJ0-3;H0Y2M0;A2VDJ0-2	A2VDJ0	KIAA0922	Transmembrane protein 131-like	2	0.032429	77.192	0	0	0	0	0	0	0	0	0	271840	0	0	0	0	0	0	0	0
AAKSFSHSF	9	980.47158	Q09161	Q09161	NCBP1	Nuclear cap-binding protein subunit 1	2;3	0.0027978	154.85	0	0	0	0	0	0	0	0	0	18436000	0	0	0	0	0	0	0	0
AALAKAIEK	9	913.55967	P10644;K7EPB2;P10644-2;K7EIE5;K7EID3;K7EJ40;K7EK41	P10644	PRKAR1A	cAMP-dependent protein kinase type I-alpha regulatory subunit;cAMP-dependent protein kinase type I-alpha regulatory subunit, N-terminally processed	2;3	0.0091009	109.44	0	0	0	15161000	194830000	0	0	13408000	0	0	0	0	0	0	0	0	0	0
AALARLLAA	9	868.54944	Q8TCT7-3;Q8TCT7-2;Q8TCT7-4;Q8TCT7	Q8TCT7-3	SPPL2B	Signal peptide peptidase-like 2B	2	0.016049	95.741	0	0	0	0	0	0	0	0	15667000	0	0	0	59925000	0	7302100	0	0	0
AALDKATVL	9	900.52803	Q53EL6-2;Q53EL6	Q53EL6-2	PDCD4	Programmed cell death protein 4	2	0.062598	60.892	0	0	0	0	0	0	0	0	0	0	0	0	0	0	0	0	0	0
AALDWVTKK	9	1030.5811	O15213;H0Y6G3	O15213	WDR46	WD repeat-containing protein 46	3	0.012575	102.07	0	0	0	0	463260000	0	0	12869000	0	0	87130000	0	0	0	0	0	0	0
AALEKPLSH	9	964.53418	Q9ULJ6-2;Q9ULJ6;B4DSG4	Q9ULJ6-2	ZMIZ1	Zinc finger MIZ domain-containing protein 1	2	0.026171	81.547	0	0	0	2373800	0	0	0	0	0	0	0	0	0	0	0	0	0	0
AALENSSPK	9	915.46616	Q5VV67;Q5VV67-2;E7EVG6	Q5VV67	PPRC1	Peroxisome proliferator-activated receptor gamma coactivator-related protein 1	2	0.0555	63.216	0	0	0	0	0	0	0	0	0	0	0	0	0	0	0	0	0	0
AALGNKVVESLRA	13	1326.7619	Q12905;X6R6Z1	Q12905	ILF2	Interleukin enhancer-binding factor 2	2	0.0038432	103.13	0	0	1741500	0	0	0	0	0	0	0	0	0	0	0	0	0	0	0
AALKKALAA	9	855.55419	P16403;P16401;Q02539;P10412;P16402	P10412	HIST1H1C;HIST1H1B;HIST1H1A;HIST1H1E;HIST1H1D	Histone H1.2;Histone H1.5;Histone H1.1;Histone H1.4;Histone H1.3	2	0.011526	104.44	0	2534500	3878900	0	0	0	0	0	1287700000	3868500	0	0	11849000000	2540100	936500000	5244400	0	0
AALKKALAAA	10	926.5913	P16403;Q02539;P10412;P16402	P10412	HIST1H1C;HIST1H1A;HIST1H1E;HIST1H1D	Histone H1.2;Histone H1.1;Histone H1.4;Histone H1.3	2	0.0098326	108.3	0	0	8221200	0	0	0	0	0	0	7345200	0	0	0	5691300	0	2196200	0	0
AALKKALAAAG	11	983.61277	P16403;Q02539;P10412;P16402	P10412	HIST1H1C;HIST1H1A;HIST1H1E;HIST1H1D	Histone H1.2;Histone H1.1;Histone H1.4;Histone H1.3	2	0.0059974	94.309	0	0	8511900	0	0	0	0	0	0	776980	0	0	0	4700800	0	1608400	0	0
AALKKALAAAGY	12	1146.6761	P16403;Q02539;P10412;P16402	P10412	HIST1H1C;HIST1H1A;HIST1H1E;HIST1H1D	Histone H1.2;Histone H1.1;Histone H1.4;Histone H1.3	2	6.33E-12	162.36	0	65896000	324690000	1805600	4625900000	46165000	0	0	0	84704000	2392300000	0	3358400000	136980000	0	104720000	2179900000	0
AALKKALAAAGYDVE	15	1489.814	P16403;Q02539;P10412;P16402	P10412	HIST1H1C;HIST1H1A;HIST1H1E;HIST1H1D	Histone H1.2;Histone H1.1;Histone H1.4;Histone H1.3	2	0.00097895	109.99	0	0	1022700	0	0	0	0	0	0	141740	0	0	0	0	0	0	0	0
AALKKALAAAGYDVEKN	17	1731.9519	P16403;Q02539;P10412;P16402	P10412	HIST1H1C;HIST1H1A;HIST1H1E;HIST1H1D	Histone H1.2;Histone H1.1;Histone H1.4;Histone H1.3	2	0.0044475	96.143	0	0	267840	0	0	0	0	0	0	0	0	0	0	0	0	189470	0	0
AALKKALAAAGYDVEKNN	18	1845.9949	P16403;Q02539;P10412;P16402	P10412	HIST1H1C;HIST1H1A;HIST1H1E;HIST1H1D	Histone H1.2;Histone H1.1;Histone H1.4;Histone H1.3	2;3	1.35E-147	232.84	0	0	1619600	0	50060000	0	0	0	0	123880	0	0	0	825370	0	230520	0	0
AALKKALAAAGYDVEKNNS	19	1933.0269	P16403;Q02539;P10412;P16402	P10412	HIST1H1C;HIST1H1A;HIST1H1E;HIST1H1D	Histone H1.2;Histone H1.1;Histone H1.4;Histone H1.3	2;3	0	303.86	0	1383900	16379000	0	531160000	317260	0	0	0	1998300	108280000	0	343800000	7098100	0	5797800	160780000	0
AALKKALAAAGYDVEKNNSR	20	2089.128	P16403;Q02539;P10412;P16402	P10412	HIST1H1C;HIST1H1A;HIST1H1E;HIST1H1D	Histone H1.2;Histone H1.1;Histone H1.4;Histone H1.3	3	0.0080982	108.37	0	0	412510	0	0	0	0	0	0	0	0	0	0	0	0	0	0	0
AALKLKQSL	9	970.61752	X6R700;Q9Y3Y2-4;Q9Y3Y2	X6R700	CHTOP	Chromatin target of PRMT1 protein	3	0.037839	73.573	0	0	0	0	0	0	0	0	4316200	0	0	0	0	0	5965600	0	0	0
AALLRTFSF	9	1024.5706	J3QQY4;K7ERW1;P54368	J3QQY4	OAZ1	Ornithine decarboxylase antizyme 1	2	0.030821	80.231	0	0	0	0	0	0	0	0	821070	0	0	0	0	0	0	0	0	0
AALQRQLL	8	911.55525	Q15149-7;Q15149-8;Q15149-9;Q15149-5;Q15149-4;Q15149-6;Q15149-3;Q15149-2;Q15149	Q15149-7	PLEC	Plectin	2	0.024011	124.34	0	0	0	0	0	0	0	0	0	0	0	0	83680000	0	0	0	0	0
AALREKTSL	9	987.57129	O75330-4;O75330-2;O75330;O75330-3;E5RIH2;E5RI30	O75330-4	HMMR	Hyaluronan mediated motility receptor	2	0.01873	90.263	0	0	0	0	0	0	0	0	0	0	0	0	93381000	0	0	0	0	0
AALSKIFAV	9	918.55385	Q9H2D1	Q9H2D1	SLC25A32	Mitochondrial folate transporter/carrier	2	0.0059579	126.24	0	0	1002900	0	0	0	0	0	0	0	0	0	0	0	0	0	0	0
AAMKALQAL	9	915.52117	E7EVI1;F8VPI7;E7EPX0;E7EVJ4;E9PH62;Q9NUL3-8;Q9NUL3-3;Q9NUL3-2;Q9NUL3;E5RFK1;Q9NUL3-7	E7EVI1	STAU2	Double-stranded RNA-binding protein Staufen homolog 2	2	0.0089611	110.12	0	0	5328900	0	0	0	0	0	0	0	0	0	0	0	0	0	0	0
AAMKLMTAL	9	948.51364	Q8N3U4;Q8N3U4-2;B1AMT4;Q8WVM7-2;Q8WVM7	Q8N3U4	STAG2;STAG1	Cohesin subunit SA-2;Cohesin subunit SA-1	2	0.012246	102.62	0	0	1669800	0	0	0	0	0	0	0	0	0	0	0	0	0	0	0
AAMLDTVVFK	10	1093.5842	O00487	O00487	PSMD14	26S proteasome non-ATPase regulatory subunit 14	2	0.0093887	98.048	0	0	0	147230000	909580000	0	1674300000	369570000	0	0	383880000	0	0	0	0	0	0	0
AANEENRKW	9	1116.5312	O75368	O75368	SH3BGRL	SH3 domain-binding glutamic acid-rich-like protein	2	0.0037433	149.72	0	0	0	0	0	0	0	0	0	6494600	0	0	0	0	0	0	0	0
AANKNKGIIW	10	1113.6295	C9JFR7;P99999	C9JFR7	CYCS	Cytochrome c	2	0.034938	74.165	0	0	0	0	0	0	0	0	0	2600600	0	0	0	0	0	0	0	0
AANKVVLQL	9	954.58622	Q9NX08	Q9NX08	COMMD8	COMM domain-containing protein 8	2	0.0063056	125.49	0	0	5358500	0	0	0	0	0	0	0	0	0	0	0	0	0	0	0
AANKVVLQLK	10	1082.6812	Q9NX08	Q9NX08	COMMD8	COMM domain-containing protein 8	2;3	0.0046282	120.99	0	1574500	0	0	305270000	0	0	0	0	0	0	0	0	0	0	0	0	8878500
AANPHSFVF	9	988.47667	Q9NQ55-2;Q9NQ55;Q9NQ55-3	Q9NQ55-2	PPAN	Suppressor of SWI4 1 homolog	1;2	0.0049749	128.36	0	0	37722000	0	1313200000	0	1514600000	0	0	19542000	275180000	0	296190000	12475000	0	0	0	0
AANPISGHY	9	928.44028	Q14566	Q14566	MCM6	DNA replication licensing factor MCM6	2	0.018213	91.318	0	0	888500	0	0	0	0	0	0	0	0	0	0	0	0	0	0	0
AANSERSQTTL	11	1176.5735	Q8N4T4-2;Q8N4T4-4;Q8N4T4;Q8N4T4-3	Q8N4T4-2	ARHGEF39	Rho guanine nucleotide exchange factor 39	2	0.00041514	164.54	0	20631000	0	0	0	19344000	0	0	0	0	0	0	0	1129800	0	0	0	0
AANVLRETW	9	1058.5509	Q9UGI6-2;Q9UGI6-3;Q9UGI6;Q92952;Q92952-2;Q9H2S1-2;Q9H2S1	Q9UGI6-2	KCNN3;KCNN1;KCNN2	Small conductance calcium-activated potassium channel protein 3;Small conductance calcium-activated potassium channel protein 1;Small conductance calcium-activated potassium channel protein 2	2	0.012886	101.54	0	0	0	0	0	0	0	0	0	5312800	0	0	0	0	0	0	0	0
AANVRKESL	9	986.55089	Q9Y6J0-2;Q9Y6J0;B5MEB3	Q9Y6J0-2	CABIN1	Calcineurin-binding protein cabin-1	2;3	0.0060849	125.97	0	0	0	0	0	0	0	0	5386900	0	0	0	643490000	0	0	0	0	0
AANVTGPGGVPVQGSKY	17	1600.8209	P67809;H0Y449;C9J5V9	P67809	YBX1	Nuclease-sensitive element-binding protein 1	2	6.19E-36	173.51	0	1669700	1578000	0	0	1014100	0	0	0	2154600	0	0	0	1708700	0	1553900	0	0
AAPAAPAPAEKTPVKKK	17	1673.9828	P10412	P10412	HIST1H1E	Histone H1.4	3	0.064639	59.345	0	559290	0	0	0	0	0	0	0	0	0	0	0	0	0	0	0	0
AAPAPAEKTPVKK	13	1306.7609	P10412	P10412	HIST1H1E	Histone H1.4	2	0.017293	90.861	0	0	0	0	0	0	0	0	0	0	0	0	0	0	0	217540	0	0
AAPAPAEKTPVKKK	14	1434.8558	P10412	P10412	HIST1H1E	Histone H1.4	2;4	0.0025577	115.06	0	0	0	0	15489000	0	0	0	0	0	0	0	17984000	321870	0	0	0	0
AAPEGKRSL	9	927.51378	H0YN68;Q9Y6B2	H0YN68	EID1	EP300-interacting inhibitor of differentiation 1	3	0.034568	63.816	120810000	0	0	0	0	0	0	0	0	0	0	0	0	0	0	0	0	0
AAPEKPLAGK	10	980.56548	Q02539	Q02539	HIST1H1A	Histone H1.1	2;3	0.02252	80.231	0	0	0	0	0	0	0	37367000	0	0	49861000	0	0	0	0	0	0	0
AAPRAPQAL	9	893.5083	Q7Z5L9-2;Q7Z5L9	Q7Z5L9-2	IRF2BP2	Interferon regulatory factor 2-binding protein 2	2	0.0088471	110.67	0	15018000	0	0	0	0	0	0	0	0	0	0	0	0	0	0	0	0
AAPRAPSAL	9	852.48175	Q70SY1;Q70SY1-2	Q70SY1	CREB3L2	Cyclic AMP-responsive element-binding protein 3-like protein 2;Processed cyclic AMP-responsive element-binding protein 3-like protein 2	2	0.015458	96.948	48237000	0	0	0	0	0	747840000	0	0	0	0	0	0	0	0	0	0	0
AAPSSPSLSH	10	952.46141	E9PGF5;E9PF55;Q9HBL0;Q59G71	E9PGF5	TNS1	Tensin-1	2	0.056328	67.507	0	0	0	0	0	0	0	0	0	0	0	0	0	211730	0	0	0	0
AAQDLPFVLK	10	1100.623	O75563;C9JQ17	O75563	SKAP2	Src kinase-associated phosphoprotein 2	2	0.030716	76.228	0	0	0	0	0	0	0	6655800	0	0	0	0	0	0	0	0	0	0
AAQDSTDLVAK	11	1117.5615	P17987;E7EQR6;F5H282	P17987	TCP1	T-complex protein 1 subunit alpha	2	0.0050969	107.06	0	0	0	4757400	0	0	0	17102000	0	0	145250000	0	0	0	0	0	0	0
AAQEAVKLY	9	991.53385	O60506-4;O60506-3;O60506-2;O60506;O60506-5	O60506-4	SYNCRIP	Heterogeneous nuclear ribonucleoprotein Q	2	0.0093075	108.43	0	0	0	0	0	0	0	0	0	0	92139000	0	0	0	0	0	0	0
AAQEVIKIITK	11	1212.7442	Q13564-2;Q13564;Q13564-4;Q13564-3;J3QLH4	Q13564-2	NAE1	NEDD8-activating enzyme E1 regulatory subunit	3	0.0083146	86.463	0	0	0	0	57983000	0	0	0	0	0	0	0	0	0	0	0	0	0
AAQLATEIADI	11	1114.587	Q15075	Q15075	EEA1	Early endosome antigen 1	2	0.070114	57.532	0	0	0	0	0	0	0	0	0	0	0	0	0	0	0	0	0	0
AARAPPQAL	9	893.5083	Q9BTV7	Q9BTV7	CABLES2	CDK5 and ABL1 enzyme substrate 2	2	0.0084906	112.41	0	7165600	0	0	0	12164000	0	0	0	0	0	0	0	11330000	0	0	0	0
AARAPRKVL	9	980.62433	H0YMA4;Q15004;Q15004-2	H0YMA4	KIAA0101	PCNA-associated factor	2	0.017207	93.374	0	0	0	0	0	804680	0	0	0	0	0	0	0	0	0	0	0	0
AARAVTGVL	9	856.51305	Q9UG63;Q9UG63-2;C9JZV3;C9JHK9	Q9UG63	ABCF2	ATP-binding cassette sub-family F member 2	2	0.0059579	126.24	0	129420000	0	0	0	65713000	0	0	0	0	0	0	0	106890000	0	0	0	0
AARLRAVDF	9	1017.572	P62917;E9PKZ0;E9PP36;E9PKU4;G3V1A1	P62917	RPL8	60S ribosomal protein L8	2;3	0.015617	96.624	0	0	0	0	477810000	0	0	0	6889700	5644600	0	0	0	2443400	28986000	0	0	0
AARPAAGPAL	10	893.5083	P57775	P57775	FBXW4	F-box/WD repeat-containing protein 4	2	0.0044372	121.53	0	16249000	0	0	0	0	0	0	0	0	0	0	0	0	0	0	0	0
AARPATSTL	9	886.48723	E7EUU4;Q04637-8;Q04637-3;Q04637;Q04637-9;E7EX73;E9PGM1;Q04637-7;Q04637-6;Q04637-5;Q04637-4;H7C044	E7EUU4	EIF4G1	Eukaryotic translation initiation factor 4 gamma 1	2	0.0081081	113.18	0	197420000	0	0	0	441510000	0	0	0	0	0	0	0	285840000	0	0	0	0
AARPINASM	9	929.47529	H0YG09;O95835-2;O95835	H0YG09	LATS1	Serine/threonine-protein kinase LATS1	2	0.008962	110.12	0	324990	0	0	0	0	0	0	0	0	0	0	0	0	0	0	0	0
AARPVPWNAL	10	1093.6033	Q05923	Q05923	DUSP2	Dual specificity protein phosphatase 2	2	0.0061189	116.73	0	39414000	0	0	0	39742000	0	0	0	0	0	0	0	0	0	0	0	17487000
AARSRILSI	9	985.60326	Q00341-2;Q00341;H0Y394;H7BZC3;H7C2D1	Q00341-2	HDLBP	Vigilin	2	0.0258	81.972	0	0	0	0	0	0	0	0	0	0	0	0	79459000	0	0	0	0	0
AARTIQTAF	9	977.52943	Q6DN90;Q6DN90-2;Q5JU85-3	Q6DN90	IQSEC1	IQ motif and SEC7 domain-containing protein 1	2	0.018785	90.15	0	0	0	0	0	0	0	0	0	23640000	0	0	0	0	0	0	0	0
AARVIIEKY	9	1061.6233	P0CW22;P08708;H0YN88;A0A075B716;H0YN73;H3BNC9	P0CW22	RPS17L;RPS17	40S ribosomal protein S17-like;40S ribosomal protein S17	2;3	0.0027986	174.86	0	0	677630000	0	0	0	0	0	0	0	0	0	0	0	0	0	0	0
AARVVLTSL	9	928.57057	Q16690	Q16690	DUSP5	Dual specificity protein phosphatase 5	2	0.012887	101.54	0	75023000	0	0	0	12233000	0	0	0	0	0	0	0	0	0	0	0	0
AARWASAKL	9	972.5505	Q86TG7;Q86TG7-2	Q86TG7	PEG10	Retrotransposon-derived protein PEG10	3	0.026587	81.099	0	1316600	0	0	0	0	0	0	0	0	0	0	0	0	0	0	0	0
AASEAGRAM	9	862.3967	Q14320	Q14320	FAM50A	Protein FAM50A	2	0.049499	68.224	0	0	0	0	0	0	0	0	0	0	0	0	0	37654	0	0	0	0
AASHPLLL	8	820.48069	P20591;F8W8T1;P20591-2;H9KVC7;H9KVC9;H9KVC3;H9KVD3;H9KVD0;H9KVC4	P20591	MX1	Interferon-induced GTP-binding protein Mx1;Interferon-induced GTP-binding protein Mx1, N-terminally processed	2	0.0019893	114.72	0	0	5002600	0	0	0	0	0	0	0	0	0	0	0	0	0	0	0
AASKERSGVSL	11	1103.5935	P16403;P10412;P16402	P10412	HIST1H1C;HIST1H1E;HIST1H1D	Histone H1.2;Histone H1.4;Histone H1.3	2;3	9.80E-10	191.33	0	7038800000	12642000	0	0	6611500000	0	0	0	2270900	0	0	0	3392300000	0	7846300	0	1292400000
AASKERSGVSLAAL	14	1358.7518	P16403;P10412;P16402	P10412	HIST1H1C;HIST1H1E;HIST1H1D	Histone H1.2;Histone H1.4;Histone H1.3	2	0.0026405	124.42	0	2706300	4706500	0	0	2337800	0	0	0	0	0	0	0	4640400	0	4500100	0	0
AASKLTRAP	9	913.53451	P28908-3;P28908	P28908-3	TNFRSF8	Tumor necrosis factor receptor superfamily member 8	2	0.019344	89.355	0	0	0	0	0	0	0	0	0	5495600	0	0	0	0	0	0	0	0
AASLRKVSM	9	961.53789	Q7L1Q6;Q7L1Q6-4;Q7L1Q6-3;Q7L1Q6-2;C9IZ80;C9JFN4	Q7L1Q6	BZW1	Basic leucine zipper and W2 domain-containing protein 1	2	0.0018731	135.72	0	0	0	0	0	0	0	0	0	24783000	28422000	0	5370800	35590000	0	0	0	0
AASNVRGSL	9	873.46683	Q16690	Q16690	DUSP5	Dual specificity protein phosphatase 5	2	0.002784	133.32	0	13836000	0	0	0	11538000	0	0	0	0	0	0	0	0	0	0	0	0
AASPRGEPR	9	939.48863	Q29865;A2AEA2;P10321;F8W9Z8;P04222;P30508;Q29963;P30501;P30510;P30499;Q29960-2;Q29960;A2BF26;Q9TNN7;Q07000	Q07000	HLA-C	HLA class I histocompatibility antigen, Cw-18 alpha chain;HLA class I histocompatibility antigen, Cw-7 alpha chain;HLA class I histocompatibility antigen, Cw-3 alpha chain;HLA class I histocompatibility antigen, Cw-12 alpha chain;HLA class I histocompatibility antigen, Cw-6 alpha chain;HLA class I histocompatibility antigen, Cw-2 alpha chain;HLA class I histocompatibility antigen, Cw-14 alpha cha…	3	0.081936	55.064	0	0	0	0	0	0	0	0	0	0	0	0	0	0	0	0	0	0
AASQINRAY	9	992.50394	Q15006	Q15006	EMC2	ER membrane protein complex subunit 2	2	0.0040702	130.31	0	0	0	0	0	0	0	0	0	721520	0	0	0	0	0	0	0	0
AASRGEVSKVE	11	1131.5884	Q6NSI1	Q6NSI1	ANKRD26P1	Putative ankyrin repeat domain-containing protein 26-like protein	2	0.062306	61.577	0	0	0	0	0	37209000	0	0	0	0	0	0	0	0	0	0	0	0
AASSEHFEK	9	1004.4563	J3KMW2;G3V5I2;Q9UEU0	J3KMW2	VTI1B	Vesicle transport through interaction with t-SNAREs homolog 1B	3	0.023011	72.243	0	0	0	5028000	0	0	0	6862200	0	0	0	0	0	0	0	0	0	0
AASSHVPIQK	10	1036.5665	K4DI93;Q13620-1;Q13620	K4DI93	CUL4B	Cullin-4B	2	0.016244	108.43	0	0	0	0	0	920670	0	0	0	0	0	0	0	0	0	0	0	0
AASSIQRVL	9	943.54508	Q5I7T1;Q5BKT4	Q5I7T1	ALG10B;ALG10	Putative Dol-P-Glc:Glc(2)Man(9)GlcNAc(2)-PP-Dol alpha-1,2-glucosyltransferase;Dol-P-Glc:Glc(2)Man(9)GlcNAc(2)-PP-Dol alpha-1,2-glucosyltransferase	2	0.037839	73.573	0	0	0	0	52233000	0	0	0	14335000	5430800	0	0	0	0	0	0	0	0
AASTATVPR	9	872.47158	F8WEG7	F8WEG7	SF1		2	0.057909	64.654	0	0	0	0	0	0	0	2190100	0	0	0	0	0	0	0	0	0	0
AASVRPVL	8	811.49159	Q9H269;Q9H269-2	Q9H269	VPS16	Vacuolar protein sorting-associated protein 16 homolog	2	0.051328	107.9	0	0	0	0	0	0	0	0	0	0	0	0	0	370300	0	0	0	0
AATDIARQV	9	943.50869	B1AMS2;Q14141-2;Q14141-4;Q14141;Q14141-3	B1AMS2	6-Sep	Septin-6	2	0.011308	104.2	0	0	0	0	436610000	0	0	0	47071000	0	0	0	0	0	21344000	0	0	0
AATEREISL	9	988.51892	P78410-3;P78410-2;P78410;S4R3N0	P78410-3	BTN3A2	Butyrophilin subfamily 3 member A2	2	0.049788	65.933	0	0	0	0	0	0	0	0	0	0	0	0	0	0	0	0	0	0
AATLTSKLY	9	966.5386	Q9UDW1;Q9UDW1-2	Q9UDW1	UQCR10	Cytochrome b-c1 complex subunit 9	2	0.050405	65.465	0	0	0	0	0	0	0	0	0	0	0	0	0	0	0	0	0	0
AATPAVRTV	9	884.50797	E7EQV3;P11940;E7ERJ7;H0YAS7;H0YAS6;H0YB75;Q9H361;H0YAW6	E7EQV3	PABPC1;PABPC3	Polyadenylate-binding protein;Polyadenylate-binding protein 1;Polyadenylate-binding protein 3	2	0.0073413	119.75	68426000	0	0	0	155590000	0	0	0	0	15028000	0	0	0	37836000	0	0	0	0
AATRWAKKI	9	1043.624	P50914;E7EPB3	P50914	RPL14	60S ribosomal protein L14	2;3	0.0094286	108.15	0	0	0	0	0	0	0	0	0	1105000	0	0	0	0	0	0	0	0
AAVKLFLTK	9	989.62735	Q9NWY4	Q9NWY4	C4orf27	UPF0609 protein C4orf27	3	0.039743	72.365	0	0	0	0	98493000	0	0	0	0	0	0	0	0	0	0	0	0	0
AAVNHISQL	9	951.51378	Q5T2E6-2;Q5T2E6	Q5T2E6-2	C10orf76	UPF0668 protein C10orf76	2	0.0028124	147.24	0	0	11807000	0	0	0	0	0	0	0	0	0	0	0	0	0	0	0
AAVPRAAFL	9	914.53379	P30040-2;P30040	P30040-2	ERP29	Endoplasmic reticulum resident protein 29	2	0.0040884	130.27	0	0	85083000	0	0	0	0	0	0	0	218240000	0	0	0	0	0	0	0
AAVTPGKKAAATPAKK	16	1508.9039	P19338;C9JYW2;C9JLB1;C9J1H7;C9JWL1	P19338	NCL	Nucleolin	2;3	1.81E-07	135.23	0	0	1925800	0	0	0	0	0	0	0	0	0	0	0	0	0	0	0
AAVWPYRRL	9	1130.6349	Q9HD20	Q9HD20	ATP13A1	Manganese-transporting ATPase 13A1	2;3	0.010027	106.36	0	0	0	0	0	0	0	0	0	0	0	0	0	6140200	0	0	0	0
AAYAARWVAK	10	1105.6033	P31153-2;P31153;Q00266	P31153-2	MAT2A;MAT1A	S-adenosylmethionine synthase isoform type-2;S-adenosylmethionine synthase isoform type-1	2;3	0.0029597	131.62	0	0	0	5226200	5187700	0	39503000	2648700	5994300	0	120680000	0	0	0	0	0	0	0
AAYLRALSL	9	976.57057	O15294-3;O15294;O15294-2	O15294-3	OGT	UDP-N-acetylglucosamine--peptide N-acetylglucosaminyltransferase 110 kDa subunit	2	0.0028132	138.4	0	10971000	2696100	10986000	144890000	11013000	0	0	41796000	2843100	86195000	0	1348400000	11531000	56113000	0	0	0
AAYNVPLPK	9	971.54402	C9J406;Q16891-2;Q16891-4;Q16891;B9A067;Q16891-3;D6RAW4	C9J406	IMMT	MICOS complex subunit MIC60	2	0.018511	90.709	0	0	0	6720000	0	0	44286000	0	0	0	55655000	0	0	0	0	0	0	0
AAYRNLGQNLW	11	1304.6626	Q9P258	Q9P258	RCC2	Protein RCC2	2	0.01416	79.148	0	0	0	0	0	0	0	0	0	791230	0	0	0	0	0	0	0	0
ADADLLLRY	9	1048.5553	A5YKK6-2;A5YKK6;A5YKK6-3;B5MDN3;H3BMZ2	A5YKK6-2	CNOT1	CCR4-NOT transcription complex subunit 1	2	0.029816	78.939	0	0	0	0	0	0	0	0	0	0	0	0	0	0	0	0	45347000	0
ADARIFKAW	9	1076.5767	Q92985-2;Q92985;Q92985-4;E9PR03;E9PIA7;Q92985-3	Q92985-2	IRF7	Interferon regulatory factor 7	2;3	0.017781	92.201	0	0	0	0	102530000	0	0	0	0	0	50915000	0	0	12355000	0	0	0	0
ADDKTVRLW	9	1102.5771	Q9Y3F4;B4DNJ6	Q9Y3F4	STRAP	Serine-threonine kinase receptor-associated protein	2;3	0.010899	104.89	0	0	0	0	6301300	0	0	0	9404100	2365500	17990000	0	0	0	0	0	9171700	0
ADELVLHSW	9	1068.524	Q5VWZ2-2;Q5VWZ2	Q5VWZ2-2	LYPLAL1	Lysophospholipase-like protein 1	2	0.036506	74.464	0	0	0	720220	11613000	0	0	0	0	0	0	0	0	0	0	0	0	0
ADGTKTSRSSVETTP	15	1535.7427	Q6W2J9-4;Q6W2J9-2;Q6W2J9;H7BYY2;Q6W2J9-3	Q6W2J9-4	BCOR	BCL-6 corepressor	2	0.045265	55.724	0	0	0	0	0	0	0	0	0	0	0	0	0	0	0	0	0	0
ADHLLTASW	9	1012.4978	Q92985-2;Q92985;Q92985-4;E9PSE3	Q92985-2	IRF7	Interferon regulatory factor 7	2	0.0076905	116.73	0	0	0	4489100	128470000	0	0	0	28686000	647250	351600000	0	0	50519000	24490000	0	138260000	0
ADKASASAPAPASAT	15	1314.6416	Q9NQX7-2;Q9NQX7-3;Q9NQX7;C9JG41	Q9NQX7-2	ITM2C	Integral membrane protein 2C;CT-BRI3	2	6.59E-12	158.31	0	0	0	0	0	0	0	0	0	0	0	0	0	0	0	482750	0	0
ADKVPKTAENF	11	1218.6245	P62937;F8WE65;C9J5S7	P62937	PPIA	Peptidyl-prolyl cis-trans isomerase A;Peptidyl-prolyl cis-trans isomerase A, N-terminally processed;Peptidyl-prolyl cis-trans isomerase	2	0.00077963	160.16	0	10439000	6095500	0	0	7053600	0	0	0	0	9412600	0	0	9184200	0	9280500	0	0
ADLSSFKSQE	10	1110.5193	K3W4U1;P06734	K3W4U1	FCER2	Low affinity immunoglobulin epsilon Fc receptor;Low affinity immunoglobulin epsilon Fc receptor membrane-bound form;Low affinity immunoglobulin epsilon Fc receptor soluble form	2	0.0094969	106.29	0	387060	0	0	0	0	0	0	0	0	0	0	0	0	0	0	0	0
ADLSSFKSQELN	12	1337.6463	K3W4U1;P06734	K3W4U1	FCER2	Low affinity immunoglobulin epsilon Fc receptor;Low affinity immunoglobulin epsilon Fc receptor membrane-bound form;Low affinity immunoglobulin epsilon Fc receptor soluble form	2	0.001269	117.2	0	0	0	0	0	1676300	0	0	0	0	0	0	0	0	0	0	55238000	0
ADNNHVRTW	9	1111.5159	M0R0S1;M0R2P6;Q8TBC3;M0QYB1;M0R0E3;M0R0S2;M0QZF4;M0R204;H0Y5P8;Q9Y597-2;Q9Y597	M0R0S1	SHKBP1;KCTD3	SH3KBP1-binding protein 1;BTB/POZ domain-containing protein KCTD3	2	0.035632	76.619	0	0	0	0	0	0	0	0	0	0	0	0	0	0	0	0	0	0
ADQSLIRKW	9	1115.6087	Q8NF50-4;Q8NF50-3;Q8NF50-2;Q8NF50;A2A369	Q8NF50-4	DOCK8	Dedicator of cytokinesis protein 8	3	0.026507	81.163	0	0	0	3904800	0	0	0	0	0	0	0	0	0	0	0	0	0	0
ADRIHLEEL	9	1094.572	P12955-2;P12955;K7ES25;P12955-3	P12955-2	PEPD	Xaa-Pro dipeptidase	2	0.0092439	108.74	0	0	0	0	0	0	0	0	0	0	0	0	0	45962000	0	0	0	0
AEAAAAVVAA	10	842.44978	O75400-2;O75400;O75400-3;F5H578;H0YG38	O75400-2	PRPF40A	Pre-mRNA-processing factor 40 homolog A	2	0.030729	76.221	0	0	0	0	60379000	0	0	0	0	0	0	0	0	0	0	0	0	0
AEAAEKLKNRY	11	1291.6884	P33992;B1AHB1	P33992	MCM5	DNA replication licensing factor MCM5;DNA helicase	3	0.0055335	99.283	0	0	0	0	12873000	0	0	0	1914800	0	24049000	0	0	0	3780500	0	0	0
AEAAGLHKVF	10	1041.5607	Q02880-2;Q02880;E9PCY5	Q02880-2	TOP2B	DNA topoisomerase 2-beta;DNA topoisomerase 2	2	0.012381	91.549	0	0	0	0	0	0	0	0	0	1083300	0	0	0	0	0	0	0	0
AEAALKKEV	9	957.5495	H3BNW0;Q9NXG2	H3BNW0	THUMPD1	THUMP domain-containing protein 1	2	0.0088884	110.47	0	0	0	0	0	0	0	0	0	0	0	0	0	555340	0	0	0	0
AEAAVVAVA	9	799.44397	Q8IZQ5	Q8IZQ5	SELH	Selenoprotein H	2	0.024721	83.206	42319000	0	0	0	1139300000	0	0	0	0	0	0	0	0	0	0	0	0	0
AEADGLSTNHW	11	1199.5207	H7C1L7;H0YEB7;H7C3G9;Q9UJ70;Q9UJ70-2	H7C1L7	NAGK	N-acetyl-D-glucosamine kinase	2	0.0055071	99.752	0	0	0	0	0	0	0	0	0	0	66084000	0	0	0	0	0	0	0
AEADGPLKRL	10	1068.5928	J3QS48;I3L295;J3KT75;J3QW43;J3QRD5;O75352-2;O75352;J3KSI4;I3L1D2;I3L4E0	J3QS48	MPDU1	Mannose-P-dolichol utilization defect 1 protein	2	0.0029653	148.56	0	0	0	0	0	0	0	0	0	0	0	0	0	660330	0	0	0	0
AEADKIYSF	9	1042.4971	O15014	O15014	ZNF609	Zinc finger protein 609	2	0.037438	73.841	0	0	0	0	0	0	0	0	0	0	0	0	0	0	0	0	30294000	0
AEADKPRRL	9	1054.5883	Q9NZM5;M0QZU5;M0QYZ9;M0QZ34	Q9NZM5	GLTSCR2	Glioma tumor suppressor candidate region gene 2 protein	3	0.014134	99.442	0	0	0	65187000	0	0	0	0	0	3397800	0	0	0	0	0	0	139600000	0
AEADKTIKVY	10	1136.6077	O43660;O43660-2	O43660	PLRG1	Pleiotropic regulator 1	2;3	0.00014111	180.19	0	0	0	5440400	510090000	0	0	0	28380000	48946000	1356800000	0	0	30827000	89326000	0	330560000	0
AEADSKLKQ	9	988.51892	O94776;O94776-2	O94776	MTA2	Metastasis-associated protein MTA2	2;3	0.0028015	136.84	0	0	0	0	0	0	0	0	0	634550	0	0	0	0	0	0	0	0
AEADSKLKQVY	11	1250.6507	O94776;O94776-2	O94776	MTA2	Metastasis-associated protein MTA2	2	0.00366	122.55	0	0	0	0	0	0	0	0	0	0	0	0	0	0	0	0	0	0
AEAEAAAVHGARF	13	1298.6367	Q5T8P6-5;Q5T8P6-4;Q5T8P6-3;Q5T8P6-2;Q5T8P6;E2PSN0	Q5T8P6-5	RBM26	RNA-binding protein 26	2	0.00044931	131.69	0	0	0	0	0	0	0	0	0	2347400	0	0	0	1137300	0	0	0	0
AEAEAASVRM	10	1033.4862	O75955;O75955-2	O75955	FLOT1	Flotillin-1	2	0.0015748	156.48	0	0	0	0	0	0	0	0	0	2340300	0	0	0	165140	0	0	0	0
AEAEAFLKKA	10	1076.5866	Q3KQU3-4;Q3KQU3;Q3KQU3-2;Q3KQU3-3	Q3KQU3-4	MAP7D1	MAP7 domain-containing protein 1	3	0.041512	71.614	0	0	0	0	64174000	0	0	0	0	0	0	0	0	0	0	0	0	0
AEAEASRLTA	10	1017.5091	O95236-3;O95236-2;O95236	O95236-3	APOL3	Apolipoprotein L3	2	0.0065385	115.57	94896000	0	0	0	423700000	0	0	0	0	0	0	0	0	0	0	0	0	0
AEAEAVREVY	10	1135.551	Q5JY65;Q9BZJ0-2;Q9BZJ0-3;Q9BZJ0	Q5JY65	CRNKL1	Crooked neck-like protein 1	2	0.020912	81.017	0	0	0	0	77257000	0	0	0	0	0	44699000	0	0	0	0	0	38165000	0
AEAEELRAR	9	1043.536	P35579;P35579-2	P35579	MYH9	Myosin-9	3	0.057772	64.711	38060000	0	0	0	0	0	0	0	0	0	0	0	0	0	0	0	0	0
AEAEETARTA	10	1047.4833	Q8N163;Q8N163-2;H0YB24;G3V119	Q8N163	CCAR2	Cell cycle and apoptosis regulator protein 2	2	0.0032771	126.71	75275000	0	0	0	0	0	0	0	0	0	0	0	0	0	0	0	0	0
AEAEFYRQV	9	1111.5298	Q6W2J9-4;Q6W2J9-2;Q6W2J9;H7C2V9;A6NE70	Q6W2J9-4	BCOR	BCL-6 corepressor	2	0.0028283	141.02	134810000	0	0	0	0	0	0	0	0	0	0	0	0	0	0	0	0	0
AEAEHDEHY	9	1099.4207	Q6PD62	Q6PD62	CTR9	RNA polymerase-associated protein CTR9 homolog	2	0.031829	79.474	0	0	0	0	0	0	0	0	0	0	0	0	0	0	0	0	0	0
AEAEHDEHYY	10	1262.484	Q6PD62	Q6PD62	CTR9	RNA polymerase-associated protein CTR9 homolog	2	0.0032075	140.45	0	0	0	0	0	0	0	0	0	382070	0	0	0	978290	0	0	0	0
AEAEHKIDL	9	1024.5189	R4GNF4;Q86VU5	R4GNF4	COMTD1	Catechol O-methyltransferase domain-containing protein 1	2	0.012304	102.52	0	0	0	0	0	0	0	0	0	0	25167000	0	0	0	0	0	0	0
AEAEKIKAA	9	929.5182	B4DLN1;P52815	B4DLN1	MRPL12	39S ribosomal protein L12, mitochondrial	2;3	0.013819	99.973	23412000	0	0	0	0	0	0	0	0	0	0	0	0	0	0	0	0	0
AEAEKIRKI	9	1056.6291	J3QLD9;E7EMK3;Q14254	J3QLD9	FLOT2	Flotillin-2	3	0.025218	85.676	0	0	0	0	0	0	0	0	0	0	0	0	0	0	0	0	0	0
AEAEKKVQL	9	1014.571	P82094;P82094-2;F8WF45	P82094	TMF1	TATA element modulatory factor	2;3	0.0028068	150.53	0	0	0	0	0	0	0	0	0	7091300	0	0	0	5535500	0	0	0	0
AEAEKLFKQA	10	1133.6081	E7EPW5;G3XAH9;E9PCV1;B7Z4U3;B7Z4L1;E7EPD9;H7BXS2;Q9NRC1-6;Q9NRC1-5;Q9NRC1-4;Q9NRC1-3;Q9NRC1-2;Q9NRC1;C9JRW1;E7ENZ9;C9JU30;Q9NRC1-7	E7EPW5	ST7	Suppressor of tumorigenicity 7 protein	2;3	0.0033805	142.83	0	0	0	0	280760000	0	0	0	0	0	0	0	0	0	0	0	0	0
AEAEKLGGQSY	11	1151.5459	Q7Z5G4-3;Q7Z5G4	Q7Z5G4-3	GOLGA7	Golgin subfamily A member 7	2	0.00030587	165.78	0	0	0	0	0	0	0	0	0	5413000	0	0	0	0	0	0	0	0
AEAEKTFSY	9	1044.4764	G3V1A0;G5EA23;J3KP27;E9PN70;Q9Y296;E9PKS9;E9PQE8;Q9Y296-2	G3V1A0	TRAPPC4	Trafficking protein particle complex subunit 4	2	0.01873	90.263	0	0	0	0	51161000	0	0	0	0	0	0	0	0	0	0	0	132200000	0
AEAELGTFPRAF	12	1307.651	Q9NUP1	Q9NUP1	BLOC1S4	Biogenesis of lysosome-related organelles complex 1 subunit 4	2	0.026727	81.92	0	0	0	1353900	0	0	0	0	0	0	0	0	0	0	0	0	0	0
AEAELLNLRKI	11	1268.7452	P29401;P29401-2;B4E022;E9PFF2;F8W888	P29401	TKT	Transketolase	3	0.009255	94.309	0	0	0	0	37466000	0	0	0	5259700	0	0	0	0	0	2382900	0	0	0
AEAEQTLRF	9	1063.5298	E7ERU0;E9PHM6;F8W9J4;E9PEB9;Q03001;Q03001-8	E7ERU0	DST	Dystonin	2	0.0028283	141.02	0	0	0	14084000	0	0	0	0	16264000	0	164420000	0	0	0	0	0	328340000	0
AEAERAAEA	9	916.42502	Q5TGJ6	Q5TGJ6	HDGFL1	Hepatoma-derived growth factor-like protein 1	2	0.045181	70.056	0	0	0	0	9025500	0	0	0	0	0	0	0	0	0	0	0	0	0
AEAERVGLHKVF	12	1354.7357	P11388-4;P11388;P11388-2;P11388-3	P11388-4	TOP2A	DNA topoisomerase 2-alpha	2;3	0.0017186	133.18	0	0	0	0	0	0	0	0	0	2105500	0	0	0	18394000	0	0	0	0
AEAFEAIPRAL	11	1186.6346	P50990;P50990-2;P50990-3	P50990	CCT8	T-complex protein 1 subunit theta	2	0.0055335	99.283	0	0	0	21774000	86271000	0	0	0	28251000	2746200	354830000	0	0	0	36406000	0	82817000	0
AEAFLEHLW	9	1114.5447	F5H148;H3BMT1;Q9NYV6;Q9NYV6-3;Q9NYV6-4;Q2M238	F5H148	RRN3;RRN3P1	RNA polymerase I-specific transcription initiation factor RRN3;Putative RRN3-like protein RRN3P1	2	0.036474	74.486	0	0	0	2870600	83579000	0	0	0	0	0	0	0	0	0	0	0	0	0
AEAFVRAFL	9	1022.5549	K7ERD7;O95707;K7ESH8;K7EQV2	K7ERD7	POP4	Ribonuclease P protein subunit p29	2	0.030997	78.149	0	0	0	0	0	0	0	0	15278000	0	0	0	0	0	22483000	0	0	0
AEAGSGHMNY	10	1035.408	P54727-2;P54727	P54727-2	RAD23B	UV excision repair protein RAD23 homolog B	2	0.009598	102.06	0	0	0	0	0	0	0	0	0	232720	0	0	0	0	0	0	0	0
AEAHAKVRL	9	993.57196	P33991	P33991	MCM4	DNA replication licensing factor MCM4	2;3	0.011175	104.42	0	0	0	0	0	0	0	0	0	4574300	143460000	0	0	0	0	0	41364000	0
AEAHARIHL	9	1016.5516	H0Y8E6;P49736	H0Y8E6	MCM2	DNA replication licensing factor MCM2	3	0.030934	78.192	0	0	0	0	0	0	0	0	26390000	0	0	0	0	0	60307000	0	0	0
AEAHKSPGY	9	958.45084	D6RAJ6	D6RAJ6	FBXO4		2	0.1027	51.066	0	0	0	0	0	0	0	0	0	0	0	0	0	0	0	0	0	0
AEAHRQVRKY	10	1256.6738	G3V1U3;F8VRR3;F8VQZ7;P50579-2;B4DUX5;P50579;F8VZX9;F8VY03	G3V1U3	METAP2	Methionine aminopeptidase 2	3;4	0.012774	90.696	0	0	0	6476700	0	0	0	0	0	0	0	0	0	0	0	0	0	0
AEAIHSPQV	9	950.48214	P12270	P12270	TPR	Nucleoprotein TPR	2	0.029087	79.427	83934000	0	0	0	0	0	0	0	0	0	0	0	0	0	0	0	0	0
AEAILGQNAA	10	956.49271	P27694;I3L4R8	P27694	RPA1	Replication protein A 70 kDa DNA-binding subunit;Replication protein A 70 kDa DNA-binding subunit, N-terminally processed	2	0.051495	68.847	0	0	0	0	231140000	0	0	0	0	0	0	0	0	0	0	0	0	0
AEAIRILAA	9	926.55492	Q9UJZ1-2;Q9UJZ1;F2Z2I8	Q9UJZ1-2	STOML2	Stomatin-like protein 2, mitochondrial	2	0.013913	99.815	258130000	0	0	0	4108200000	0	0	0	0	0	0	0	0	0	0	0	0	0
AEAIRKIGF	9	1003.5815	Q6QHF9-2;Q6QHF9;Q6QHF9-4	Q6QHF9-2	PAOX	Peroxisomal N(1)-acetyl-spermine/spermidine oxidase	2;3	0.0071973	109.44	0	0	0	0	21342000	0	0	0	0	3149800	0	0	0	4813200	6417800	0	0	0
AEAITLAERKY	11	1263.6823	Q8TBA6-2;Q8TBA6	Q8TBA6-2	GOLGA5	Golgin subfamily A member 5	2;3	0.002962	117.79	0	0	0	0	0	0	0	0	0	3316300	0	0	0	2070500	10879000	0	22221000	0
AEAKDLFTKA	10	1092.5815	Q9Y4D1-2;Q9Y4D1	Q9Y4D1-2	DAAM1	Disheveled-associated activator of morphogenesis 1	2	0.015444	87.184	0	0	0	0	8676900	0	0	0	0	0	0	0	0	0	0	0	0	0
AEAKEKIYL	9	1063.5914	B4DER1;Q9P2J5;B4DJ10	B4DER1	LARS	Leucine--tRNA ligase, cytoplasmic	2	0.0028629	142	0	0	0	0	0	0	0	0	0	0	300200000	0	0	0	0	0	0	0
AEAKESGPTTY	11	1152.5299	A0A075B6N9;P04220;P01871-2;P01871	P01871	IGHM	Ig mu heavy chain disease protein;Ig mu chain C region	2	0.0013339	142.89	0	0	0	0	0	0	0	0	0	0	1151600000	0	0	4103500	0	0	0	0
AEAKFFTES	9	1028.4815	Q7KZF4	Q7KZF4	SND1	Staphylococcal nuclease domain-containing protein 1	2	0.01562	96.618	93861000	0	0	0	2611800000	0	0	0	0	0	0	0	0	0	0	0	0	0
AEAKQIVRKL	10	1154.7135	Q8NI27	Q8NI27	THOC2	THO complex subunit 2	3	0.027779	77.662	0	0	0	2148400	0	0	0	0	0	0	0	0	0	0	0	0	0	0
AEALAHGADVNW	12	1252.5836	Q15057;H7C3K3	Q15057	ACAP2	Arf-GAP with coiled-coil, ANK repeat and PH domain-containing protein 2	2	0.034595	77.062	0	0	0	0	0	0	0	0	0	0	0	0	0	0	3692600	0	0	0
AEALATHIL	9	937.52328	Q9UKA4	Q9UKA4	AKAP11	A-kinase anchor protein 11	2	0.037702	73.665	0	0	0	0	0	0	0	0	0	0	0	0	0	0	0	0	22134000	0
AEALEKLFL	9	1032.5855	M0QZD9;O60885-2;O60885-3;O60885	M0QZD9	BRD4	Bromodomain-containing protein 4	2	0.029503	79.148	0	0	0	0	119370000	0	0	0	11337000	0	0	0	0	0	4090400	0	2302000	0
AEALHAHGY	9	967.45118	S4R3H3;S4R393;S4R410;A7E2V4-5;A7E2V4;A7E2V4-3;A7E2V4-4;S4R3B3;H7C453;A7E2V4-2;H0YCW2;S4R3U7;H7BZ52	S4R3H3	ZSWIM8	Zinc finger SWIM domain-containing protein 8	2;3	0.0027829	133.12	0	0	0	0	0	0	0	0	0	4971800	79812000	0	0	5336300	0	0	0	0
AEALKENSY	9	1023.4873	Q5T7W3;P28289	Q5T7W3	TMOD1	Tropomodulin-1	2	0.0077145	116.52	0	0	0	0	0	0	0	0	0	0	0	0	0	0	0	0	229690000	0
AEALKQKEL	9	1028.5866	P55081	P55081	MFAP1	Microfibrillar-associated protein 1	2	0.0075681	115.23	0	0	0	0	0	0	0	0	0	0	0	0	0	0	0	0	0	0
AEALLHPFF	9	1043.544	P49761-3;P49761-1;P49761	P49761-3	CLK3	Dual specificity protein kinase CLK3	2	0.016152	95.531	0	0	0	1582900	40412000	0	0	0	0	0	10089000	0	0	8823900	7051400	0	0	0
AEALLSDLHAF	11	1185.603	Q14761	Q14761	PTPRCAP	Protein tyrosine phosphatase receptor type C-associated protein	2	0.0071783	88.495	0	0	0	1876600	87263000	0	0	0	11670000	870730	8932700	0	0	0	27887000	0	88540000	0
AEALPKQSV	9	941.5182	P20290-2;P20290;D6RDG3	P20290-2	BTF3	Transcription factor BTF3	1;2	0.0015441	212.03	0	0	0	80401000	2788700000	0	0	0	610440000	218160000	2593900000	0	0	397950000	410530000	0	1965700000	0
AEALPRPNWEL	11	1294.667	Q92545	Q92545	TMEM131	Transmembrane protein 131	2	0.0062051	92.247	0	0	0	0	0	0	0	0	0	0	18507000	0	0	0	0	0	0	0
AEALPSLAA	9	841.45453	P33076;P33076-3	P33076	CIITA	MHC class II transactivator	2	0.02353	84.568	0	0	0	0	1664600000	0	0	0	0	0	0	0	0	0	0	0	0	0
AEALPVSHGAHF	12	1234.6095	O43592	O43592	XPOT	Exportin-T	2	0.034468	65.056	0	0	0	0	0	0	0	0	0	418130	0	0	0	0	0	0	0	0
AEALREVSA	9	944.49271	P21281;C9JL73;P15313	P21281	ATP6V1B2;ATP6V1B1	V-type proton ATPase subunit B, brain isoform;V-type proton ATPase subunit B, kidney isoform	2	0.024464	83.499	32457000	0	0	0	0	0	0	0	0	0	0	0	0	0	0	0	0	0
AEALSKMKL	9	989.55795	P33992;B1AHB1	P33992	MCM5	DNA replication licensing factor MCM5;DNA helicase	2;3	0.0027978	142.92	0	0	0	0	301610000	0	0	0	67409000	53322000	0	0	0	28864000	0	0	0	0
AEALTNLVF	9	976.52295	O15067	O15067	PFAS	Phosphoribosylformylglycinamidine synthase	2	0.025532	82.279	0	0	0	0	0	0	0	0	6142500	0	0	0	0	0	0	0	2906500	0
AEANVMKTL	9	975.50592	A8K4G3;H0Y3C5;J3KPD6;P08631-3;P08631-2;P08631-4;P08631	A8K4G3	HCK	Non-specific protein-tyrosine kinase;Tyrosine-protein kinase HCK	2	0.007474	118.6	0	0	0	0	0	0	0	0	0	408470	0	0	0	0	0	0	0	0
AEAPAKKDV	9	927.50255	F6QYI9;F6R6M7;F6S4E6;F6TRA5;F6WLT2;Q5STU3;Q13838;Q13838-2;F6QWI5;F6U6E2;F6S2B7;F6SXL5	F6QYI9	DDX39B	Spliceosome RNA helicase DDX39B	2	0.018047	91.658	0	0	0	0	0	0	0	0	0	586420	0	0	0	0	0	0	0	0
AEAPPPQKRY	10	1155.6037	F8VSD9;H0YHX0;Q9UBP6-2;Q9UBP6	F8VSD9	METTL1	tRNA (guanine-N(7)-)-methyltransferase	2;3	0.0043677	121.73	0	0	0	10649000	0	0	0	0	7696900	3453100	653770000	0	0	5471700	0	0	53376000	0
AEAPPPSVV	9	865.45453	H3BLZ8;Q92841	H3BLZ8	DDX17	Probable ATP-dependent RNA helicase DDX17	2	0.050268	67.897	0	0	0	0	53341000	0	0	0	0	0	0	0	0	0	0	0	0	0
AEAPPSKSP	9	882.4447	H0YDT0;Q96D71-2;Q96D71-4;Q96D71-3;Q96D71;E9PMG1	H0YDT0	REPS1	RalBP1-associated Eps domain-containing protein 1	2	0.017303	93.178	11745000	0	0	0	79012000	0	0	0	0	0	0	0	0	0	0	0	0	0
AEAPQLRPA	9	951.51378	Q63ZY3-3;Q63ZY3;Q63ZY3-2	Q63ZY3-3	KANK2	KN motif and ankyrin repeat domain-containing protein 2	2	0.03415	77.732	0	0	0	0	15222000	0	0	0	0	0	0	0	0	0	0	0	0	0
AEAPSESKPA	10	985.47164	Q92539	Q92539	LPIN2	Phosphatidate phosphatase LPIN2	2	0.015691	86.898	12632000	0	0	0	0	0	0	0	0	0	0	0	0	0	0	0	0	0
AEAPSESKPAA	11	1056.5088	Q92539	Q92539	LPIN2	Phosphatidate phosphatase LPIN2	2	0.0062753	91.549	235650000	0	0	0	0	0	0	0	0	0	0	0	0	0	0	0	0	0
AEAQDIFGKNL	11	1204.6088	P52732	P52732	KIF11	Kinesin-like protein KIF11	2	0.032683	69.672	0	0	0	0	17382000	0	0	0	0	0	0	0	0	0	0	0	0	0
AEAQKLGKP	9	940.53418	A6NNK5;Q12888;Q12888-3;Q12888-2;C9JXV0;H7C3N7	A6NNK5	TP53BP1	Tumor suppressor p53-binding protein 1	2;3	0.013456	100.58	0	0	0	0	1592200000	0	0	0	0	0	0	0	0	0	0	0	0	0
AEAQLHTTA	9	940.46141	Q8IWV7;Q8IWV7-2	Q8IWV7	UBR1	E3 ubiquitin-protein ligase UBR1	2	0.022561	85.676	12079000	0	0	0	275950000	0	0	0	0	0	0	0	0	0	0	0	0	0
AEAQLRFIQAW	11	1331.6986	Q86UX7-2;Q86UX7	Q86UX7-2	FERMT3	Fermitin family homolog 3	2	0.0042988	110.93	0	0	0	0	0	0	0	0	0	0	13607000	0	0	0	0	0	0	0
AEAQPEATA	9	886.40323	Q92616	Q92616	GCN1L1	Translational activator GCN1	1	0.014917	114.99	4883500	0	0	0	0	0	0	0	0	0	0	0	0	0	0	0	0	0
AEASALYGRAL	11	1120.5877	Q15785	Q15785	TOMM34	Mitochondrial import receptor subunit TOM34	2	0.015323	78.342	0	0	0	0	32995000	0	0	0	0	0	0	0	0	0	0	0	0	0
AEASHVSRY	9	1018.4832	Q86XL3-2;Q86XL3;F5H6J0	Q86XL3-2	ANKLE2	Ankyrin repeat and LEM domain-containing protein 2	2;3	0.0027968	135.55	0	0	0	3519700	0	0	0	0	0	3736700	0	0	0	51662000	49118000	0	32909000	0
AEASMISKL	9	948.49502	Q13616	Q13616	CUL1	Cullin-1	2	0.024518	83.438	0	0	0	0	0	0	0	0	0	0	0	0	0	2544600	0	0	0	0
AEASYARDA	9	952.42502	B0I1T2;B0I1T2-3;B0I1T2-4	B0I1T2	MYO1G	Unconventional myosin-Ig;Minor histocompatibility antigen HA-2	2	0.037702	63.076	7583000	0	0	0	0	0	0	0	0	0	0	0	0	0	0	0	0	0
AEAVLKHIA	9	950.55492	A0AVT1;A0AVT1-4;A0AVT1-3	A0AVT1	UBA6	Ubiquitin-like modifier-activating enzyme 6	2;3	0.011696	103.55	13020000	0	0	0	1181300000	0	0	0	0	0	0	0	0	0	0	0	0	0
AEAVLYEHL	9	1043.5288	Q13489	Q13489	BIRC3	Baculoviral IAP repeat-containing protein 3	2	0.011582	103.74	20885000	0	0	0	0	0	0	0	0	0	0	0	0	0	0	0	0	0
AEAVQERQQYAW	12	1477.695	Q8N6R0-3;Q8N6R0-4;Q8N6R0;Q8N6R0-2	Q8N6R0-3	METTL13	Methyltransferase-like protein 13	2	0.0052552	96.745	0	0	0	0	0	0	0	0	0	725360	0	0	0	840550	0	0	0	0
AEAVQKFFL	9	1051.5702	Q15388	Q15388	TOMM20	Mitochondrial import receptor subunit TOM20 homolog	2	0.027575	80.438	0	0	0	0	0	0	0	0	10264000	0	0	0	0	0	0	0	0	0
AEAVRPHSA	9	936.47773	Q8NE01-2;Q8NE01-3;Q8NE01	Q8NE01-2	CNNM3	Metal transporter CNNM3	2;3	0.003105	132.39	29364000	0	0	0	0	0	0	0	0	0	0	14606000	0	0	0	0	0	0
AEAVTLIKY	9	1006.5699	Q49AG3	Q49AG3	ZBED5	Zinc finger BED domain-containing protein 5	2	0.031725	77.662	0	0	0	0	0	0	0	0	0	0	0	0	0	0	15916000	0	0	0
AEAYLGKKV	9	977.55458	P11021	P11021	HSPA5	78 kDa glucose-regulated protein	2;3	0.0093662	108.15	0	0	0	0	0	0	0	0	0	23436000	0	0	0	86485000	0	0	41561000	0
AEAYLGKTV	9	950.5073	P11142;P11142-2;E9PN89;E9PI65;E9PQQ4;E9PQK7;E9PK54;E9PLF4	P11142	HSPA8	Heat shock cognate 71 kDa protein	2	0.016032	95.775	0	0	0	0	330290000	0	0	0	0	1469100	0	0	0	347510	0	0	251710000	0
AEAYVHVNQY	10	1192.5513	P53618	P53618	COPB1	Coatomer subunit beta	2	0.0044484	121.5	0	0	0	0	0	0	0	0	0	0	88015000	0	0	0	0	0	42247000	0
AEDAIKAAL	9	900.49165	Q9H1K1;Q9H1K1-2	Q9H1K1	ISCU	Iron-sulfur cluster assembly enzyme ISCU, mitochondrial	2	0.025525	82.287	0	0	0	0	0	0	0	0	0	0	30500000	0	0	0	0	0	0	0
AEDAIRNLHHY	11	1337.6476	Q9BWF3;E9PB51;E9PLB0;E9PM61;D6R9K7;U3KQD5;J3QRR5;Q9BWF3-3;Q9BWF3-4;Q9BWF3-2;Q9BQ04	Q9BWF3	RBM4;RBM4B	RNA-binding protein 4;RNA-binding protein 4B	2	0.0063619	90.689	0	0	0	0	0	0	0	0	0	1210200	0	0	0	0	0	0	0	0
AEDALHNLDRKW	12	1466.7266	Q5JRI1;O75494-5;O75494-4;O75494-6;O75494-3;O75494-2;O75494	Q5JRI1	SRSF10	Serine/arginine-rich splicing factor 10	2;3;4	5.67E-17	186.13	0	0	0	0	299380000	0	0	0	39575000	2987900	482020000	0	0	2981900	61097000	0	157440000	0
AEDAMRLYY	9	1130.5066	P36954	P36954	POLR2I	DNA-directed RNA polymerase II subunit RPB9	2	0.011696	103.55	0	0	0	0	11947000	0	0	0	51978000	0	0	0	0	32539000	16424000	0	99472000	0
AEDAPWKKI	9	1056.5604	Q5HY54;P21333-2;P21333;F8WE98;Q14315-2;Q14315;O75369-2;O75369-9;O75369;O75369-8;O75369-6;O75369-3;O75369-5;O75369-4	Q5HY54	FLNA;FLNC;FLNB	Filamin-A;Filamin-C;Filamin-B	2;3	0.0028054	148.69	0	0	0	0	2419700000	0	0	0	237840000	27335000	0	0	0	2642000	22494000	0	0	0
AEDASKFEL	9	1008.4764	Q9UBB6-2;Q9UBB6;Q9UBB6-3;C9J5H8	Q9UBB6-2	NCDN	Neurochondrin	2	0.020186	88.392	0	0	0	0	0	0	0	0	0	0	46330000	0	0	0	0	0	0	0
AEDASTLIVGHW	12	1297.6303	Q9H967	Q9H967	WDR76	WD repeat-containing protein 76	2	0.0030838	101.38	0	0	0	467450	5222700	0	0	0	14916000	391620	21130000	0	0	15672000	24720000	0	0	0
AEDDFKKVL	9	1063.555	Q13217	Q13217	DNAJC3	DnaJ homolog subfamily C member 3	2;3	0.0027973	135.63	0	0	0	0	1192100000	0	0	0	0	5090400	1521500000	0	0	94397000	43902000	0	562020000	0
AEDDVPRKA	9	999.49852	D6RD44;Q96EI5;Q96EI5-2	D6RD44	TCEAL4	Transcription elongation factor A protein-like 4	3	0.011696	103.55	163470000	0	0	0	0	0	0	0	0	0	0	0	0	0	0	0	0	0
AEDEDLRVHF	10	1229.5677	B1AHC9;P12956-2;P12956;F5H1I8	B1AHC9	XRCC6	X-ray repair cross-complementing protein 6	3	0.024737	79.148	0	0	0	0	52290000	0	0	0	15534000	0	0	0	0	0	8622700	0	0	0
AEDEEGYRKL	10	1208.5673	P51532-5;P51532-2;P51532-3;P51532-4;P51532;P51531-2;P51531;F6VDE0	P51531-2	SMARCA4;SMARCA2	Transcription activator BRG1;Probable global transcription activator SNF2L2	2;3	0.0043097	121.9	0	0	0	0	0	0	0	0	1649400	4625600	0	0	0	0	52839000	0	14903000	0
AEDEGTQRL	9	1017.4727	E7ESS4;P05362	E7ESS4	ICAM1	Intercellular adhesion molecule 1	2	0.011419	104.01	0	0	0	0	0	0	0	0	0	505150	0	0	0	1577000	0	0	20108000	0
AEDEGVSQRKF	11	1264.6048	O00299	O00299	CLIC1	Chloride intracellular channel protein 1	2;3	5.31E-22	234.9	0	0	0	31359000	454960000	0	0	0	119830000	78756000	900320000	0	0	88435000	61960000	0	520160000	0
AEDELFNRY	9	1155.5197	P57740;P57740-2;P57740-3	P57740	NUP107	Nuclear pore complex protein Nup107	2	0.0027855	181.55	0	0	0	2540100	848090000	0	0	0	194210000	32455000	414390000	0	0	102690000	98876000	0	587760000	0
AEDELRDAVL	10	1129.5615	P84077;B7ZB63;P61204;F5H423	P84077	ARF1;ARF3	ADP-ribosylation factor 1;ADP-ribosylation factor 3	2	0.0095335	97.734	0	0	0	0	0	0	0	0	0	0	47677000	0	0	0	0	0	0	0
AEDENGKIVGY	11	1193.5564	P41227-2;P41227;F8W808;A8MWP7	P41227-2	NAA10	N-alpha-acetyltransferase 10	2	1.64E-09	186.24	0	0	0	0	443240000	0	0	0	127620000	34617000	910690000	0	0	42630000	96276000	0	370530000	0
AEDFLEKLAF	10	1181.5968	Q13823	Q13823	GNL2	Nucleolar GTP-binding protein 2	2	0.0093691	99.973	0	0	0	0	31613000	0	0	0	0	0	0	0	0	0	14253000	0	0	0
AEDFQIEGY	9	1070.4557	P04818-2;P04818;P04818-3	P04818-2	TYMS	Thymidylate synthase	2	0.036751	74.301	0	0	0	0	73750000	0	0	0	0	0	0	0	0	0	0	0	0	0
AEDGGTGGGSTYVSKPVSW	19	1853.8432	F8VSC7;F8VP89;E7EX17;B4DS13;P23588;F8VRU1;F8VYE9;F8VX11	F8VSC7	EIF4B	Eukaryotic translation initiation factor 4B	2	7.75E-71	190.24	0	0	0	0	0	0	0	0	0	0	20372000	0	0	0	0	0	0	0
AEDGLIRQY	9	1063.5298	Q8N5D0-5;Q8N5D0-3;Q8N5D0-6;Q8N5D0-2;Q8N5D0-4;Q8N5D0	Q8N5D0-5	WDTC1	WD and tetratricopeptide repeats protein 1	2	0.01131	104.2	0	0	0	0	0	0	0	0	0	0	0	0	0	0	0	0	36945000	0
AEDGLKHEY	9	1060.4825	J3QR29;Q5QPR3;J3QKR5;J3QR44;Q9UQ88-4;P21127-8;Q9UQ88-3;Q9UQ88-2;P21127-3;P21127-2;Q9UQ88;P21127;J3KTL7;Q5QPR4;Q9UQ88-5;Q9UQ88-10;P21127-12;P21127-4;P21127-5;P21127-10;P21127-6;P21127-9;Q9UQ88-8	J3QR29	CDK11B;CDK11A;CDC2L1	Cyclin-dependent kinase 11A;Cyclin-dependent kinase 11B	2;3	0.0028024	139.43	0	0	0	2779500	37761000	0	0	0	0	16143000	358610000	0	0	97679000	0	0	405100000	0
AEDGPTTRF	9	992.45632	Q9UBR1	Q9UBR1	UPB1	Beta-ureidopropionase	2	0.025525	82.287	0	0	0	0	0	0	0	0	0	0	28864000	0	0	0	0	0	0	0
AEDGTTSKY	9	970.42436	P30049	P30049	ATP5D	ATP synthase subunit delta, mitochondrial	2	0.041513	71.614	0	0	0	0	0	0	0	0	0	1212000	0	0	0	0	0	0	0	0
AEDIAKIKKF	10	1161.6758	J3KQ69;P25205;B4DWW4	J3KQ69	MCM3	DNA replication licensing factor MCM3	2;3	0.0014389	157.14	0	0	0	31456000	1439600000	0	0	0	412020000	155640000	3321000000	0	0	250120000	229300000	0	1748100000	0
AEDIPKHRQ	9	1092.5676	O95625	O95625	ZBTB11	Zinc finger and BTB domain-containing protein 11	3	0.016166	95.502	0	0	0	0	0	0	0	0	0	409320	0	0	0	2882900	3375500	0	53126000	0
AEDKDTPAL	9	958.46074	Q7Z6Z7-2;Q7Z6Z7-3;Q7Z6Z7	Q7Z6Z7-2	HUWE1	E3 ubiquitin-protein ligase HUWE1	2	0.0068654	123.86	0	0	0	0	0	0	0	0	0	0	807750000	0	0	0	0	0	0	0
AEDKENYKKF	10	1270.6194	P08238;P07900;P07900-2	P08238	HSP90AB1;HSP90AA1	Heat shock protein HSP 90-beta;Heat shock protein HSP 90-alpha	2;3;4	1.35E-13	229.82	0	0	0	196380000	7557300000	0	0	0	820770000	830840000	12388000000	0	0	2064200000	538830000	0	6185300000	0
AEDKENYKKFY	11	1433.6827	P08238;P07900;P07900-2	P08238	HSP90AB1;HSP90AA1	Heat shock protein HSP 90-beta;Heat shock protein HSP 90-alpha	2;3;4	1.78E-16	226.33	0	0	0	33152000	466120000	0	0	0	116700000	86082000	1150100000	0	0	53394000	95586000	0	545540000	0
AEDKPRAQL	9	1026.5458	U3KQ90;P55199	U3KQ90	ELL	RNA polymerase II elongation factor ELL	2;3	0.0076241	117.3	0	0	0	0	0	0	0	0	0	3165200	0	0	0	10003000	0	0	0	0
AEDKPYAELW	10	1220.5714	H3BU66;H3BPM5;H3BQX0;H3BT46;H3BMZ9;H3BPP3;H3BP57;H3BT48;H3BUZ9;H3BPB8;P34949-2;P34949;H3BPU7;H3BUG1	H3BU66	MPI	Mannose-6-phosphate isomerase	2	0.017024	85.355	0	0	0	3092300	0	0	0	0	0	0	24682000	0	0	19324000	0	0	6071900	0
AEDKSWRVRY	10	1308.6575	P30153;B3KQV6;C9J9C1;P30154-4;P30154;P30154-2;P30154-3;P30154-5	P30153	PPP2R1A;PPP2R1B	Serine/threonine-protein phosphatase 2A 65 kDa regulatory subunit A alpha isoform;Serine/threonine-protein phosphatase 2A 65 kDa regulatory subunit A beta isoform	3;4	0.0070392	114.4	0	0	0	18472000	627630000	0	0	0	41355000	7728100	217100000	0	0	0	22407000	0	95720000	0
AEDLFPGHRY	10	1203.5673	O75427	O75427	LRCH4	Leucine-rich repeat and calponin homology domain-containing protein 4	2	0.013025	90.15	0	0	0	0	0	0	0	0	0	0	0	0	0	198350	0	0	0	0
AEDLNLLIA	9	970.53351	Q16531;F5GY55;Q16531-2;F5H198;F5GYG8;F5GZY8	Q16531	DDB1	DNA damage-binding protein 1	2	0.019344	89.698	0	0	0	0	69855000	0	0	0	0	0	0	0	0	0	0	0	0	0
AEDLNSRVSYW	11	1338.6204	Q9Y3Q3	Q9Y3Q3	TMED3	Transmembrane emp24 domain-containing protein 3	2	0.0021611	122.7	0	0	0	0	50159000	0	0	0	0	0	24354000	0	0	10972000	0	0	68880000	0
AEDLNTRVA	9	987.49852	Q86XR7-2;Q9Y3B3;Q9Y3B3-2	Q86XR7-2	TMED7	Transmembrane emp24 domain-containing protein 7	2	0.019629	89.029	74951000	0	0	0	0	0	0	0	0	0	0	0	0	0	0	0	0	0
AEDLNTRVAY	10	1150.5619	Q86XR7-2;Q9Y3B3;Q9Y3B3-2	Q86XR7-2	TMED7	Transmembrane emp24 domain-containing protein 7	2	0.010098	106.62	0	0	0	7824300	0	0	0	0	0	0	0	0	0	0	0	0	49826000	0
AEDLNTRVAYW	11	1336.6412	Q86XR7-2;Q9Y3B3	Q86XR7-2	TMED7	Transmembrane emp24 domain-containing protein 7	2	0.0018798	129.82	0	0	0	0	27679000	0	0	0	10908000	0	98629000	0	0	0	9000600	0	0	0
AEDLRAKAEW	10	1187.5935	Q9H7D7-2;Q9H7D7;C9JCS7	Q9H7D7-2	WDR26	WD repeat-containing protein 26	2	0.010142	107.03	0	0	0	0	0	0	0	0	0	0	105870000	0	0	0	0	0	0	0
AEDLVVTKY	9	1036.5441	F8VR77;Q9UQ80	F8VR77	PA2G4	Proliferation-associated protein 2G4	2	0.0086557	111.61	0	0	0	0	1101000000	0	0	0	254030000	34464000	0	0	0	27637000	175890000	0	484310000	0
AEDMETKIKNY	11	1340.6282	P14854;K7EQD3	P14854	COX6B1	Cytochrome c oxidase subunit 6B1	2;3	2.54E-38	250.7	0	0	0	20726000	209330000	0	0	0	169730000	99481000	1067700000	0	0	128600000	125810000	0	401850000	0
AEDMTSKDY	9	1058.4226	H7C2I1;Q99873-3;Q99873-2;Q99873-4;Q99873;H0YDE4;E9PMW9;E9PI83;E9PMZ2	H7C2I1	PRMT1	Protein arginine N-methyltransferase 1	2	0.0071117	121.73	0	0	0	0	0	0	0	0	0	1039100	0	0	0	4461400	0	0	0	0
AEDMTSKDYY	10	1221.486	H7C2I1;Q99873-3;Q99873-2;Q99873-4;Q99873;H0YDE4;E9PMW9;E9PI83;E9PMZ2	H7C2I1	PRMT1	Protein arginine N-methyltransferase 1	2	0.0098582	107.06	0	0	0	0	0	0	0	0	0	0	0	0	0	2107400	0	0	0	0
AEDNADTLAL	10	1031.4771	P12004	P12004	PCNA	Proliferating cell nuclear antigen	2	0.026888	78.098	0	0	0	0	0	0	0	0	0	0	40010000	0	0	0	0	0	0	0
AEDNLIHKF	9	1085.5506	J3KN39;Q9NX02-3;Q9NX02-4;Q9NX02-5;Q9NX02-2;Q9NX02	J3KN39	NLRP2	NACHT, LRR and PYD domains-containing protein 2	2;3	0.0028227	143.39	0	0	0	0	0	0	0	0	0	0	0	0	0	1233000	0	0	1220200000	0
AEDPALKEIVL	11	1196.6653	Q9H3R5;H0Y9E6;B3KVZ3	Q9H3R5	CENPH	Centromere protein H	2	0.0080643	86.911	0	0	0	0	0	0	0	0	0	0	182280000	0	0	0	0	0	0	0
AEDPLGAIHL	10	1034.5397	P08567	P08567	PLEK	Pleckstrin	2	0.020529	81.296	0	0	0	0	137360000	0	0	0	49077000	0	108410000	0	0	0	34233000	0	300690000	0
AEDPLVQSL	9	970.49713	P48449-2;P48449-3;P48449;C9J315	P48449-2	LSS	Lanosterol synthase	2	0.014389	99.013	0	0	0	0	0	0	0	0	0	0	195260000	0	0	0	0	0	0	0
AEDPNLNQPVW	11	1281.599	Q5VT06;H0Y7F7;Q5T2X4	Q5VT06	CEP350	Centrosome-associated protein 350	2	0.0030065	117.52	0	0	0	0	19207000	0	0	0	15616000	1687300	49458000	0	0	10008000	13883000	0	0	0
AEDPQERPP	9	1037.4778	P16066	P16066	NPR1	Atrial natriuretic peptide receptor 1	2	0.021866	89.355	0	0	0	0	0	0	0	0	0	0	0	0	0	0	0	0	0	0
AEDPSLERHF	10	1199.5571	Q8NBT0-2;Q8NBT0	Q8NBT0-2	POC1A	POC1 centriolar protein homolog A	2;3	0.0099009	104.82	0	0	0	9969400	0	0	0	0	0	10760000	0	0	0	7737000	0	0	0	0
AEDPTISLL	9	957.50188	Q00613	Q00613	HSF1	Heat shock factor protein 1	2	0.016845	94.114	0	0	0	0	0	0	0	0	0	0	109900000	0	0	0	0	0	0	0
AEDQLHHSF	9	1082.4781	Q4G148-2;Q4G148	Q4G148-2	GXYLT1	Glucoside xylosyltransferase 1	2	0.0068736	123.79	0	0	0	0	0	0	0	0	0	2073400	0	0	0	1131000	0	0	0	0
AEDQRTSTY	9	1069.4676	Q96T49;Q96T49-2	Q96T49	PPP1R16B	Protein phosphatase 1 regulatory inhibitor subunit 16B	2	0.0027892	147.4	0	0	0	34101000	19481000	0	0	0	4553700	21729000	0	0	0	25657000	18591000	0	148040000	0
AEDRERLVA	9	1057.5516	F6TD35;H0YN69;D3YTE6;Q9BTZ2-8;Q6PKH6;Q6PKH6-2;Q9BTZ2-4;Q9BTZ2;F5H660;F5GWZ1;E9PFL3;Q9BTZ2-3;Q9BTZ2-7;Q9BTZ2-2;Q9BTZ2-5	F6TD35	DHRS4L2;DHRS4	Dehydrogenase/reductase SDR family member 4;Dehydrogenase/reductase SDR family member 4-like 2	2	0.056961	65.056	0	0	0	0	8008800	0	0	0	0	0	0	0	0	0	0	0	0	0
AEDRGTLSA	9	918.44067	P78316;E9PFK5;P78316-2	P78316	NOP14	Nucleolar protein 14	2	0.021492	86.898	0	0	0	0	243970000	0	0	0	0	0	0	0	0	0	0	0	0	0
AEDRPSEQL	9	1043.4884	Q8WUI4-3;Q8WUI4-4;Q8WUI4;Q8WUI4-7;Q8WUI4-6;Q8WUI4-5;H0YH91;Q8WUI4-9;Q8WUI4-2;Q8WUI4-10	Q8WUI4-3	HDAC7	Histone deacetylase 7	2	0.029816	78.939	8576400	0	0	0	0	0	0	0	0	0	0	0	0	0	0	0	0	0
AEDSARTLLY	10	1137.5666	Q8N3Y1-2;Q8N3Y1	Q8N3Y1-2	FBXW8	F-box/WD repeat-containing protein 8	2	0.042928	71.221	0	0	0	0	0	0	0	0	0	0	0	0	0	0	0	0	11555000	0
AEDSASKGETY	11	1156.4884	Q7Z7L8	Q7Z7L8	C11orf96	Uncharacterized protein C11orf96	2	0.021479	74.841	0	0	0	0	0	0	0	0	0	0	0	0	0	0	0	0	0	0
AEDSVMDHHF	10	1186.4713	Q8NC51;Q8NC51-3;Q8NC51-2;Q8NC51-4	Q8NC51	SERBP1	Plasminogen activator inhibitor 1 RNA-binding protein	2;3	0.002881	149.72	0	0	0	0	0	0	0	0	0	9515300	0	0	0	9338200	0	0	0	0
AEDSVSQRAVL	11	1173.599	Q9NY93-2;Q9NY93;G3V0G3;H7C3E9;F8WDT8	Q9NY93-2	DDX56	Probable ATP-dependent RNA helicase DDX56	2	0.0055071	99.752	0	0	0	0	0	0	0	0	0	0	36279000	0	0	0	0	0	0	0
AEDTPVVQL	9	970.49713	Q9Y6A5;C9JWI7;H0Y8F2	Q9Y6A5	TACC3	Transforming acidic coiled-coil-containing protein 3	2	0.0068404	124.08	0	0	0	0	0	0	0	0	0	0	1148700000	0	0	0	0	0	0	0
AEDVKLLQF	9	1061.5757	P24928;P24928-2	P24928	POLR2A	DNA-directed RNA polymerase II subunit RPB1	2	0.0090548	109.66	0	0	0	0	180710000	0	0	0	28422000	0	0	0	0	0	30489000	0	0	0
AEDVLSGKVSA	11	1074.5557	O00303;H0YDT6	O00303	EIF3F	Eukaryotic translation initiation factor 3 subunit F	2	0.0052518	104.3	34988000	0	0	0	9581300000	0	0	0	0	0	0	45219000	0	0	0	0	0	0
AEDYAKERY	9	1143.5197	P14868;H7C278	P14868	DARS	Aspartate--tRNA ligase, cytoplasmic	2;3	0.016059	96.342	0	0	0	0	235710000	0	0	0	27479000	0	0	0	0	19036000	0	0	0	0
AEEAEQPGA	9	900.38249	Q14318;Q14318-2;Q14318-3;M0R2Q6;M0R2K9;M0R304;M0R1Q0;M0R1S6	Q14318	FKBP8	Peptidyl-prolyl cis-trans isomerase FKBP8;Peptidyl-prolyl cis-trans isomerase	2	0.05896	64.207	11804000	0	0	0	0	0	0	0	0	0	0	0	0	0	0	0	0	0
AEEAGKKAL	9	915.50255	P22307-7;P22307;H0YCB0;E9PLD1;P22307-3	P22307-7	SCP2	Non-specific lipid-transfer protein	2	0.0058168	126.55	0	0	0	0	0	0	0	0	0	499900	0	0	0	725180	0	0	0	0
AEEALVDHVA	10	1052.5138	B0I1T2;B0I1T2-3;B0I1T2-4	B0I1T2	MYO1G	Unconventional myosin-Ig;Minor histocompatibility antigen HA-2	2	0.018381	83.783	10223000	0	0	0	0	0	0	0	0	0	0	0	0	0	0	0	0	0
AEEDAARQRA	10	1115.5319	Q15149-7;Q15149-8;Q15149-9;Q15149-5;Q15149-4;Q15149-6;Q15149-3;Q15149-2;Q15149	Q15149-7	PLEC	Plectin	2	0.010934	94.692	1855800	0	0	0	0	0	0	0	0	0	0	0	0	0	0	0	0	0
AEEDFYEKL	9	1142.5132	P33993;P33993-3	P33993	MCM7	DNA replication licensing factor MCM7	2	0.0050175	128.27	0	0	0	0	0	0	0	0	0	0	1170100000	0	0	0	0	0	0	0
AEEDHVDLSL	10	1126.5142	J3KQV0;P38936	J3KQV0	CDKN1A	Cyclin-dependent kinase inhibitor 1	2	0.0099539	107.57	0	0	0	0	0	0	0	0	0	0	1020600000	0	0	0	0	0	0	0
AEEDKIPLL	9	1026.5597	C9J6B1;C9JQB3;P11234;P11234-3;P11234-2	C9J6B1	RALB	Ras-related protein Ral-B	2	0.018914	89.886	0	0	0	0	0	0	0	0	0	0	31783000	0	0	0	0	0	0	0
AEEDPIMAEKF	11	1278.5802	Q5RHP9-2;Q5RHP9	Q5RHP9-2	ERICH3	Glutamate-rich protein 3	2	0.044153	66.056	0	0	0	0	0	0	0	0	0	674730	0	0	0	0	0	0	0	0
AEEDPPREA	9	1012.4462	H0YAD9;P78314;P78314-3;P78314-4	H0YAD9	SH3BP2	SH3 domain-binding protein 2	2	0.015755	96.342	102270000	0	0	0	0	0	0	0	0	0	0	0	0	0	0	0	0	0
AEEDPPREAA	10	1083.4833	H0YAD9;P78314;P78314-3;P78314-4	H0YAD9	SH3BP2	SH3 domain-binding protein 2	2	0.0021498	153.7	53995000	0	0	0	0	0	0	0	0	0	0	0	0	0	0	0	0	0
AEEEAATRIPA	11	1156.5724	Q13409-6;Q13409-3;Q13409-7;Q13409-2;Q13409-5;Q13409	Q13409-6	DYNC1I2	Cytoplasmic dynein 1 intermediate chain 2	2	0.0013054	143.24	8627000	0	0	0	0	0	0	0	0	0	0	51330000	0	0	0	0	0	0
AEEEAQRANA	10	1087.4894	P35579;P35579-2	P35579	MYH9	Myosin-9	2	0.0070392	114.4	22864000	0	0	0	0	0	0	0	0	0	0	21638000	0	0	0	0	0	0
AEEEEAILL	9	1015.5074	O95072-2;O95072	O95072-2	REC8	Meiotic recombination protein REC8 homolog	2	0.014399	98.997	0	0	0	0	0	0	0	0	0	0	42939000	0	0	0	0	0	0	0
AEEEFVQRF	9	1153.5404	P82933	P82933	MRPS9	28S ribosomal protein S9, mitochondrial	2	0.0079616	114.99	0	0	0	0	109560000	0	0	0	35896000	0	140580000	0	0	10484000	15005000	0	43099000	0
AEEEGLRLF	9	1062.5346	Q5T8I3-2;Q5T8I3	Q5T8I3-2	FAM102B	Protein FAM102B	2	0.019043	89.698	0	0	0	0	0	0	0	0	0	0	0	0	0	0	7259400	0	0	0
AEEEGPKREL	10	1156.5724	Q9BQ70;H3BTU3;H3BR53;H3BMJ8;H3BSP8	Q9BQ70	TCF25	Transcription factor 25	2;3	0.0023579	152.69	0	0	0	0	5157900	0	0	0	31035000	16930000	0	0	0	7803900	23710000	0	34439000	0
AEEEGVNKF	9	1021.4716	O75807	O75807	PPP1R15A	Protein phosphatase 1 regulatory subunit 15A	2	0.013059	101.25	0	0	0	0	19520000	0	0	0	11990000	0	24047000	0	0	4325700	6246800	0	0	0
AEEEIGTPRKF	11	1275.6459	P28749-2;P28749;H0YE05	P28749-2	RBL1	Retinoblastoma-like protein 1	2;3	7.44E-05	171.67	0	0	0	63507000	137750000	0	0	0	141550000	41164000	865720000	0	0	32785000	64843000	0	496250000	0
AEEEIMKKI	9	1089.574	O00425	O00425	IGF2BP3	Insulin-like growth factor 2 mRNA-binding protein 3	2	0.0050122	128.28	0	0	0	0	0	0	0	0	0	1391700	0	0	0	0	0	0	0	0
AEEEKTGKVKY	11	1280.6612	Q15269	Q15269	PWP2	Periodic tryptophan protein 2 homolog	2;3	0.0025155	120.53	0	0	0	0	0	0	0	0	0	1978300	0	0	0	450830	0	0	0	0
AEEENFKKP	9	1090.5295	Q15014;Q5JXX1;Q5JXX2;Q5JXX6	Q15014	MORF4L2	Mortality factor 4-like protein 2	2;3	0.0081142	113.15	60338000	0	0	0	0	0	0	0	0	0	0	0	0	0	0	0	0	0
AEEENKAKAEA	11	1188.5622	Q02790	Q02790	FKBP4	Peptidyl-prolyl cis-trans isomerase FKBP4;Peptidyl-prolyl cis-trans isomerase FKBP4, N-terminally processed	2;3	0.00071863	150.69	17658000	0	0	0	0	0	0	0	0	0	0	33892000	0	0	0	0	0	0
AEEERLKAA	9	1015.5298	Q96EA4-2;Q96EA4;D6RIF7;D6RIB8;D6RC83;Q96EA4-3;D6REZ1;D6R936;D6RDK5;D6RCL1	Q96EA4-2	SPDL1	Protein Spindly	2	0.024758	86.18	0	0	0	0	0	0	0	0	0	0	0	0	0	0	0	0	0	0
AEEERLRQEA	10	1229.6	Q14152-2;Q14152	Q14152-2	EIF3A	Eukaryotic translation initiation factor 3 subunit A	3	0.062112	65.719	0	0	0	0	0	0	0	0	0	0	0	0	0	0	0	0	0	0
AEEERRIAA	9	1043.536	P56385	P56385	ATP5I	ATP synthase subunit e, mitochondrial	2;3	0.0027961	135.43	225650000	0	0	0	0	0	0	0	0	0	0	131270000	0	0	0	0	0	0
AEEESKGSATY	11	1170.5041	Q969S3	Q969S3	ZNF622	Zinc finger protein 622	2	0.0023154	130.56	0	0	0	0	26043000	0	0	0	2579400	0	98509000	0	0	2320300	2916200	0	48416000	0
AEEESLVLNKGRAY	14	1577.8049	J3KMX1;Q99567;I3L245	J3KMX1	NUP88	Nuclear pore complex protein Nup88	2	0.001228	92.265	0	0	0	0	0	0	0	0	0	327470	0	0	0	0	0	0	0	0
AEEFKVPAA	9	960.49165	H0Y614;P61960;P61960-2	H0Y614	UFM1	Ubiquitin-fold modifier 1	1;2	0.0069412	123.21	138030000	0	0	0	0	0	0	0	0	0	0	0	0	0	0	0	0	0
AEEFLYRFL	9	1186.6023	Q9UL46;H0YM70	Q9UL46	PSME2	Proteasome activator complex subunit 2	2	0.030448	78.516	0	0	0	0	6239100	0	0	0	0	0	0	0	0	0	0	0	0	0
AEEGGAARL	9	872.43519	Q9Y2K7;Q9Y2K7-2;Q9Y2K7-4;Q9Y2K7-5	Q9Y2K7	KDM2A	Lysine-specific demethylase 2A	2	0.022566	85.67	0	0	0	0	0	0	0	0	0	0	35480000	0	0	0	0	0	0	0
AEEGPAKGKDAEA	13	1271.5994	C9JE98;C9J0Q5;C9JFD3;Q9Y618-5;Q9Y618-4;Q9Y618-3;Q9Y618;C9JQE8;C9J7T7	C9JE98	NCOR2	Nuclear receptor corepressor 2	2	0.031946	82.529	1292700	0	0	0	0	0	0	0	0	0	0	0	0	0	0	0	0	0
AEEHPKKAF	9	1055.54	Q9UMZ2;Q9UMZ2-6;Q9UMZ2-8;Q9UMZ2-3;Q9UMZ2-7	Q9UMZ2	SYNRG	Synergin gamma	2	0.010522	105.52	0	0	0	0	0	0	0	0	0	1684600	0	0	0	0	0	0	0	0
AEEILEKGL	9	1000.5441	P62913-2;P62913;Q5VVC8;Q5VVC9	P62913-2	RPL11	60S ribosomal protein L11	2	0.030826	78.264	0	0	0	0	104770000	0	0	0	11095000	0	0	0	0	0	0	0	14327000	0
AEEITRKEL	9	1087.5873	J3KNW7;Q9Y592-2;Q9Y592	J3KNW7	CEP83	Centrosomal protein of 83 kDa	2	0.012983	101.38	0	0	0	0	0	0	0	0	0	621220	0	0	0	0	0	0	0	0
AEEKAIVQQW	10	1200.6139	D6RBD7;C9J1V9;O43324-2;O43324;D6RCQ0;H0YAL7	D6RBD7	EEF1E1;EEF1E1-BLOC1S5	Eukaryotic translation elongation factor 1 epsilon-1	2	0.0031306	136.96	0	0	0	0	208220000	0	0	0	74457000	7960900	429940000	0	0	32123000	49904000	0	124970000	0
AEEKATGKLF	10	1092.5815	Q8IU85-2;Q8IU85	Q8IU85-2	CAMK1D	Calcium/calmodulin-dependent protein kinase type 1D	2	0.0099426	106.38	0	0	0	0	5703700	0	0	0	0	890300	0	0	0	4131000	0	0	0	0
AEEKDWKTA	9	1076.5138	O00231;O00231-2;J3QS13	O00231	PSMD11	26S proteasome non-ATPase regulatory subunit 11	2	0.01581	96.229	11511000	0	0	0	0	0	0	0	0	0	0	0	0	0	0	0	0	0
AEEKEDGRRW	10	1274.6004	J3KN59;Q12982-2;Q12982	J3KN59	BNIP2	BCL2/adenovirus E1B 19 kDa protein-interacting protein 2	2;3	0.0093246	105.98	0	0	0	8688400	362710000	0	0	0	78636000	0	337650000	0	0	1292800	27545000	0	0	0
AEEKEIQSSNL	11	1246.6041	J3QT56;Q9NX55-3;Q9NX55	J3QT56	HYPK	Huntingtin-interacting protein K	2	0.0062186	92.112	0	0	0	0	0	0	0	0	0	0	27732000	0	0	0	0	0	0	0
AEEKFTIEP	9	1062.5233	P33076;P33076-3	P33076	CIITA	MHC class II transactivator	2	0.0064926	117.89	39379000	0	0	0	0	0	0	0	0	0	0	0	0	0	0	0	0	0
AEEKPIEIQW	10	1241.6292	Q8TDN6	Q8TDN6	BRIX1	Ribosome biogenesis protein BRX1 homolog	2	0.012064	92.239	0	0	0	0	16478000	0	0	0	0	0	0	0	0	0	0	0	2622000	0
AEEKQTKSF	9	1066.5295	Q00341-2;Q00341;H0Y394;H7BZC3	Q00341-2	HDLBP	Vigilin	2;3	0.00023581	185.08	0	0	0	65839000	5612200	0	0	0	6428500	59657000	0	0	0	76325000	35965000	0	1015900000	0
AEEKTISAKY	10	1138.587	P35579;P35579-2	P35579	MYH9	Myosin-9	2;3	7.24E-05	179.19	0	0	0	0	0	0	0	0	0	9822700	0	0	0	4013000	0	0	0	0
AEEKVKKAL	9	1014.6073	Q8WU76-2;Q8WU76	Q8WU76-2	SCFD2	Sec1 family domain-containing protein 2	2	0.045436	85.533	0	0	0	0	0	0	0	0	0	702350	0	0	0	0	0	0	0	0
AEELERQGY	9	1093.504	Q7KZ85	Q7KZ85	SUPT6H	Transcription elongation factor SPT6	2	0.0027973	153.05	0	0	0	33860000	26677000	0	0	0	0	17957000	0	0	0	0	8672900	0	0	0
AEELFARKF	9	1109.5869	Q00610-2;Q00610	Q00610-2	CLTC	Clathrin heavy chain 1	2;3	0.002783	166.09	0	0	0	0	2871200000	0	0	0	691080000	153270000	1516000000	0	0	381760000	357750000	0	1183600000	0
AEELIRDGRY	10	1220.6149	Q13217;X6R9L0	Q13217	DNAJC3	DnaJ homolog subfamily C member 3	2;3	0.017024	85.355	0	0	0	0	174400000	0	0	0	29427000	3037300	0	0	0	0	10359000	0	26041000	0
AEELLLQQQ	9	1070.5608	X1WI33;Q8WWB3;A8K927	X1WI33	DYDC1	DPY30 domain-containing protein 1	2	0.066712	61.679	0	0	0	0	26250000	0	0	0	0	0	0	0	0	0	0	0	0	0
AEELLQNLF	9	1075.555	Q8IV53-2;Q8IV53;K7EMN9;K7ENM0;K7EKL5	Q8IV53-2	DENND1C	DENN domain-containing protein 1C	2	0.012604	101.54	0	0	0	0	0	0	0	0	0	0	0	0	0	0	0	0	0	0
AEELLRIGL	9	1012.5917	P50990;P50990-2;P50990-3;H7C4C8	P50990	CCT8	T-complex protein 1 subunit theta	2	0.002783	136.57	0	0	0	0	0	0	0	0	14045000	0	237130000	0	0	0	144420000	0	0	0
AEELPHIHA	9	1015.5087	Q9H3K6	Q9H3K6	BOLA2	BolA-like protein 2	2	0.021121	87.323	5706200	0	0	0	0	0	0	0	0	0	0	0	0	0	0	0	0	0
AEELPHIHAF	10	1162.5771	Q9H3K6	Q9H3K6	BOLA2	BolA-like protein 2	2;3	0.0015953	166.3	0	0	0	0	367940000	0	0	0	6211300	2015400	66050000	0	0	0	0	0	0	0
AEENLFKLI	9	1075.5914	Q9UJA3-2;Q9UJA3-3;Q9UJA3;Q9UJA3-4	Q9UJA3-2	MCM8	DNA helicase MCM8	2	0.027201	80.688	0	0	0	0	1987400	0	0	0	0	0	0	0	0	0	0	0	0	0
AEEPPAHAP	9	917.4243	Q06330;D6R946	Q06330	RBPJ	Recombining binding protein suppressor of hairless	2	0.026586	63.21	55241000	0	0	0	0	0	0	0	0	0	0	0	0	0	0	0	0	0
AEEQLLKHGW	10	1209.6142	E9PAV9;Q5T3I0;Q5T3I0-3;F8W895;E9PPY4;F2Z3C6	E9PAV9	GPATCH4	G patch domain-containing protein 4	2;3	1.29E-10	162.36	0	0	0	0	1127100000	0	0	0	193570000	19419000	736900000	0	0	1590700	59970000	0	452120000	0
AEEQSIRGA	9	959.46722	F8WEZ6	F8WEZ6	HCLS1		2	0.0049749	128.36	123120000	0	0	0	0	0	0	0	0	0	0	0	0	0	0	0	0	0
AEERAEAKKKF	11	1305.7041	F8W1G2;Q9H6Z9	F8W1G2	EGLN3	Egl nine homolog 3	3	0.0019993	126.12	0	0	0	0	0	0	0	0	949310	0	33658000	0	0	0	8209600	0	0	0
AEERDKRLAA	10	1157.6153	P62701;Q8TD47	P62701	RPS4X;RPS4Y2	40S ribosomal protein S4, X isoform;40S ribosomal protein S4, Y isoform 2	2;3;4	0.0023898	152.54	962000000	0	0	0	3481300000	0	0	0	0	0	0	78927000	0	0	0	0	0	0
AEERIEGRVA	10	1128.5887	Q9H269;Q9H269-2;Q5JUA8	Q9H269	VPS16	Vacuolar protein sorting-associated protein 16 homolog	2;3	0.0098349	104.22	63654000	0	0	0	0	0	0	0	0	0	0	32480000	0	0	0	0	0	0
AEESDLSRQY	10	1196.5309	Q12789-3;Q12789	Q12789-3	GTF3C1	General transcription factor 3C polypeptide 1	2	0.00010769	181.87	0	0	0	4689300	319670000	0	0	0	80110000	33936000	665460000	0	0	33638000	78437000	0	702700000	0
AEESRKHINTW	11	1369.6739	P50453	P50453	SERPINB9	Serpin B9	2;3	0.0032158	116.24	0	0	0	0	0	0	0	0	0	2861100	743030000	0	0	0	0	0	0	0
AEESSKIRA	9	989.51417	P08240;P08240-2	P08240	SRPR	Signal recognition particle receptor subunit alpha	3	0.010752	91.867	14205000	0	0	0	0	0	0	0	0	0	0	0	0	0	0	0	0	0
AEEVWARVA	9	1029.5243	Q96SK2-2;Q96SK2;Q96SK2-3	Q96SK2-2	TMEM209	Transmembrane protein 209	2	0.06198	71.501	3723400	0	0	0	0	0	0	0	0	0	0	0	0	0	0	0	0	0
AEEWYKSKF	9	1186.5659	B0YJC4;P08670;B0YJC5;Q5JVS8;Q16352	B0YJC4	VIM;INA	Vimentin;Alpha-internexin	2	0.031725	77.662	0	0	0	0	0	0	0	0	0	244460	0	0	0	0	0	0	0	0
AEEYSKDRKKF	11	1399.7096	P68036-2;P68036;P68036-3	P68036-2	UBE2L3	Ubiquitin-conjugating enzyme E2 L3	3	0.017168	77.062	0	0	0	0	0	0	0	0	0	0	40671000	0	0	0	0	0	0	0
AEFAERSVA	9	978.47706	Q5VU59;P06753-3;P06753-6;P06753-2;P06753-4;P06753-5;Q5VU61;J3KN67;P06753;Q5TCU3;CON__Q3SX28;Q5TCU8;P06753-7;P07951-3;P07951-2;P07951;U3KQK2	Q5VU59	DKFZp686J1372;TPM3;TPM2	Tropomyosin alpha-3 chain;Tropomyosin beta chain	2	0.035126	75.387	0	0	0	0	119420000	0	0	0	0	0	0	0	0	0	0	0	0	0
AEFAERTVA	9	992.49271	P67936;P67936-2;K7EPB9;K7EQW8	P67936	TPM4	Tropomyosin alpha-4 chain	2	0.054093	66.273	0	0	0	0	84987000	0	0	0	0	0	0	0	0	0	0	0	0	0
AEFAKKQPWW	10	1289.6557	Q9BWH2;H7C0K8	Q9BWH2	FUNDC2	FUN14 domain-containing protein 2	2;3	0.0095525	101.65	0	0	0	0	0	0	0	0	0	0	0	0	0	175200	4166800	0	0	0
AEFDPEEDEPTL	12	1390.5776	H0Y8C4;E9PFR3;Q14738;Q96B13;H0YJ75;Q13362-3;Q14738-3;Q13362;Q13362-4;Q13362-5;Q14738-2;H0YJ35;G3V2U3;Q13362-2	Q13362-2	PPP2R5D;PPP2R5C	Serine/threonine-protein phosphatase 2A 56 kDa regulatory subunit delta isoform;Serine/threonine-protein phosphatase 2A 56 kDa regulatory subunit gamma isoform	2	6.32E-05	154.24	0	0	0	0	0	0	0	0	0	0	241980000	0	0	0	0	0	0	0
AEFDTPGHTLSW	12	1359.6095	H3BS10;H3BP20;P06865;H3BU85;H3BTD4;P06865-2	H3BS10	HEXA	Beta-hexosaminidase;Beta-hexosaminidase subunit alpha	2	0.0010006	129.89	0	0	0	0	0	0	0	0	0	0	16418000	0	0	0	0	0	0	0
AEFEDTLKTF	10	1199.571	Q7Z3E5-2;Q7Z3E5;C9JW07	Q7Z3E5-2	ARMC9	LisH domain-containing protein ARMC9	2	0.0094969	97.813	0	0	0	0	0	0	0	0	5174000	0	0	0	0	8249300	6727300	0	19171000	0
AEFEKIQKL	9	1104.6179	Q8N5Y8;Q8N5Y8-3	Q8N5Y8	PARP16	Mono [ADP-ribose] polymerase PARP16	2;3	0.0082301	112.71	0	0	0	28386000	71028000	0	0	0	0	0	51936000	0	0	0	0	0	35529000	0
AEFEQGHQF	9	1091.4672	A2AE48;Q12899;A2AE51	A2AE48	TRIM26	Tripartite motif-containing protein 26	2	0.0069473	123.16	0	0	0	2437500	76509000	0	0	0	0	5478400	97735000	0	0	20644000	0	0	178280000	0
AEFEQKINRL	10	1246.667	E7ETA6;Q15154-2;Q15154;E7EV56;E7EV93	E7ETA6	PCM1	Pericentriolar material 1 protein	3	0.036846	75.387	0	0	0	0	147880000	0	0	0	0	11335000	0	0	0	0	0	0	0	0
AEFEVHEVY	9	1121.5029	F8VR77;Q9UQ80	F8VR77	PA2G4	Proliferation-associated protein 2G4	2	0.041328	71.692	0	0	0	0	0	0	0	0	0	0	0	0	0	0	0	0	17642000	0
AEFEVVRTI	9	1062.571	P42025	P42025	ACTR1B	Beta-centractin	2	0.029485	79.16	0	0	0	0	175270000	0	0	0	0	0	0	0	0	0	0	0	0	0
AEFEWENKV	9	1150.5295	P53618	P53618	COPB1	Coatomer subunit beta	2	0.0060392	126.07	0	0	0	0	506840000	0	0	0	6426300	0	0	0	0	0	0	0	0	0
AEFFQMESQKF	11	1390.6227	Q13618-2;Q13618;Q13618-3	Q13618-2	CUL3	Cullin-3	2	0.010533	82.494	0	0	0	0	0	0	0	0	1844200	303150	0	0	0	0	1480100	0	0	0
AEFGEKDSSKTF	12	1344.6198	Q9Y2K1-2;Q9Y2K1	Q9Y2K1-2	ZBTB1	Zinc finger and BTB domain-containing protein 1	2	0.00030569	98.253	0	0	0	0	0	0	0	0	0	670360	0	0	0	790800	0	0	0	0
AEFGTLKKA	9	963.53893	E9PB61;Q86V81	E9PB61	ALYREF	THO complex subunit 4	3	0.038347	73.233	0	0	0	0	59745000	0	0	0	0	0	0	0	0	0	0	0	0	0
AEFHTELERL	10	1243.6197	R4GMR5;P48556;K7EJR3;K7EJC1;K7ERW6	R4GMR5	PSMD8	26S proteasome non-ATPase regulatory subunit 8	3	0.0095234	101.38	0	0	0	0	0	0	0	0	0	0	164570000	0	0	0	0	0	0	0
AEFIKFTVI	9	1066.6063	P78347-2;P78347-4;P78347-3;P78347;Q86UP8-3;Q86UP8;Q6EKJ0	P78347-2	GTF2I;GTF2IRD2;GTF2IRD2B	General transcription factor II-I;General transcription factor II-I repeat domain-containing protein 2A;General transcription factor II-I repeat domain-containing protein 2B	2	0.010524	105.52	0	0	0	0	551230000	0	0	0	0	0	0	0	0	0	0	0	0	0
AEFIMLNHF	9	1120.5376	G5E9D5;Q9BQ52-4;Q9BQ52;E7ES68;Q9BQ52-3	G5E9D5	ELAC2	Zinc phosphodiesterase ELAC protein 2	2	0.010027	106.36	0	0	0	0	0	0	0	0	6181400	0	0	0	0	2400300	7857700	0	0	0
AEFKEAFQL	9	1081.5444	B7Z6Z4;F8W1R7;G3V1V0;G8JLA2;P60660-2;J3KND3;P60660;G3V1Y7	J3KND3	MYL6	Myosin light polypeptide 6	2	0.0028168	148.69	0	0	0	0	94648000	0	0	0	33314000	800220	850630000	0	0	0	0	0	17814000	0
AEFKEAFQLF	10	1228.6128	B7Z6Z4;F8W1R7;G3V1V0;G8JLA2;P60660-2;J3KND3;P60660;G3V1Y7	J3KND3	MYL6	Myosin light polypeptide 6	2	0.0029855	134.84	0	0	0	0	12599000	0	0	0	18404000	0	78661000	0	0	3067900	9246800	0	0	0
AEFKEGKKEF	10	1211.6186	Q13619;Q13619-2	Q13619	CUL4A	Cullin-4A	2	0.0034568	141.71	0	0	0	0	0	0	0	0	0	0	0	0	0	1417900	0	0	0	0
AEFKKIFGL	9	1051.6066	Q5T3J3;Q5T3J3-2	Q5T3J3	LRIF1	Ligand-dependent nuclear receptor-interacting factor 1	2	0.024028	83.998	0	0	0	0	20718000	0	0	0	0	0	0	0	0	0	0	0	0	0
AEFKLIPGL	9	986.58007	Q8TEL6-3;Q8TEL6;Q8TEL6-2	Q8TEL6-3	TRPC4AP	Short transient receptor potential channel 4-associated protein	2	0.026792	83.948	0	0	0	0	0	0	0	0	0	0	0	0	0	0	0	0	0	0
AEFKQIRSI	9	1090.6135	Q14289-2;Q14289;E9PBI4;H0YB74	Q14289-2	PTK2B	Protein-tyrosine kinase 2-beta	2;3	0.0086557	111.61	0	0	0	11826000	82828000	0	0	0	109450000	10465000	149260000	0	0	0	67179000	0	346080000	0
AEFLKQVKPY	10	1221.6758	Q99832-3;Q99832;Q99832-4;F8WAM2	Q99832-3	CCT7	T-complex protein 1 subunit eta	3	0.0097609	103.55	0	0	0	0	0	0	0	0	0	0	23698000	0	0	0	0	0	0	0
AEFLMKNSDLY	11	1329.6275	Q8NEM2	Q8NEM2	SHCBP1	SHC SH2 domain-binding protein 1	2	0.011019	81.625	0	0	0	0	0	0	0	0	0	2148500	0	0	0	0	9484800	0	0	0
AEFLQKLLP	9	1057.6172	A2A3N6;A6PW57;Q99755-4;Q99755-3;Q99755;Q99755-2;O60331-4;O60331;O60331-2;O60331-3;O14986-3;O14986;O14986-2	A2A3N6	PIPSL;PIP5K1A;PIP5K1C;PIP5K1B	Putative PIP5K1A and PSMD4-like protein;Phosphatidylinositol 4-phosphate 5-kinase type-1 alpha;Phosphatidylinositol 4-phosphate 5-kinase type-1 gamma;Phosphatidylinositol 4-phosphate 5-kinase type-1 beta	2	0.025525	82.287	0	0	0	0	175500000	0	0	0	0	0	0	0	0	0	0	0	0	0
AEFLSEHPNVTL	12	1355.6721	B0QYD3;Q9UH17-3;Q9UH17;Q9UH17-2	B0QYD3	APOBEC3B	DNA dC->dU-editing enzyme APOBEC-3B	2	0.0068202	95.417	0	0	0	0	0	0	0	0	0	0	90119000	0	0	0	0	0	0	0
AEFNLVNNA	9	990.47706	G3V1C3;Q9BZZ5-2;Q9BZZ5;Q9BZZ5-5;Q9BZZ5-1;Q9BZZ5-3;B4E283	G3V1C3	API5	Apoptosis inhibitor 5	2	0.053549	66.504	0	0	0	0	67180000	0	0	0	0	0	0	0	0	0	0	0	0	0
AEFNPFSET	9	1040.4451	O15127;H3BN93;H3BUB6	O15127	SCAMP2	Secretory carrier-associated membrane protein 2	2	0.056564	65.224	0	0	0	0	26679000	0	0	0	0	0	0	0	0	0	0	0	0	0
AEFPDEPKW	9	1117.508	P48147	P48147	PREP	Prolyl endopeptidase	2	0.0099876	106.42	0	0	0	0	0	0	0	0	0	0	0	0	0	21026000	0	0	0	0
AEFPLDPQL	9	1028.5179	O43143	O43143	DHX15	Pre-mRNA-splicing factor ATP-dependent RNA helicase DHX15	2	0.0027978	135.71	0	0	0	0	0	0	0	0	0	0	782290000	0	0	0	0	0	0	0
AEFQEHEHAL	10	1209.5415	Q9NW13;Q9NW13-2	Q9NW13	RBM28	RNA-binding protein 28	2;3	0.0029939	131.09	0	0	0	0	0	0	0	0	0	558270	339510000	0	0	0	0	0	0	0
AEFQENVRKT	10	1220.6149	Q9HBM1	Q9HBM1	SPC25	Kinetochore protein Spc25	2	0.014721	88.021	0	0	0	0	0	0	0	0	0	344560	0	0	0	0	0	0	0	0
AEFQRLPSY	9	1109.5506	P08575;X6R433;P08575-2	P08575	PTPRC	Receptor-type tyrosine-protein phosphatase C;Protein-tyrosine-phosphatase	2	0.01492	98.048	0	0	0	5405300	0	0	0	0	0	0	0	0	0	0	0	0	0	0
AEFQSIPRVF	10	1192.6241	P08575;X6R433;P08575-2;M3ZCP1;E9PKH0;A0A075B788	P08575	PTPRC	Receptor-type tyrosine-protein phosphatase C;Protein-tyrosine-phosphatase	2	0.024737	79.148	0	0	0	3909100	0	0	0	0	0	0	0	0	0	0	0	0	0	0
AEFRDPLGY	9	1066.5084	P41229-4;P41229-3;P41229-2;P41229-5;P41229;F8WDK1;F8W7H7;F8WF56	P41229-4	KDM5C	Lysine-specific demethylase 5C	2	0.018785	90.15	0	0	0	0	0	0	0	0	46400000	0	0	0	0	32656000	32772000	0	80058000	0
AEFTKSIAKF	10	1140.6179	E9PRB9;E9PL01;E9PI68;Q15005	E9PRB9	SPCS2	Signal peptidase complex subunit 2	2;3	0.0028203	150.46	0	0	0	0	468670000	0	0	0	0	6028800	710620000	0	0	3228200	58448000	0	0	0
AEFTPGPPPISY	12	1274.6183	E7EWM3;Q8NF64-3;Q8NF64-2;Q8NF64	E7EWM3	ZMIZ2	Zinc finger MIZ domain-containing protein 2	2	0.062782	61.344	0	0	0	0	0	0	0	0	0	0	0	0	0	0	0	0	0	0
AEFTVETRSA	10	1109.5353	Q5HY54;P21333-2;P21333;F8WE98	Q5HY54	FLNA	Filamin-A	2	0.023692	79.659	0	0	0	0	49259000	0	0	0	0	0	0	0	0	0	0	0	0	0
AEFVGVSHL	9	957.49198	Q9ULX3	Q9ULX3	NOB1	RNA-binding protein NOB1	1;2	0.0081066	114.28	0	0	0	0	1238300000	0	0	0	203680000	17689000	1057800000	0	0	92620000	85560000	0	1295800000	0
AEFYHPAQEY	10	1253.5353	H3BSA1;P19784	H3BSA1	CSNK2A2	Casein kinase II subunit alpha	2	0.020912	81.017	0	0	0	0	0	0	0	0	0	1017200	0	0	0	0	0	0	0	0
AEFYHPGQEY	10	1239.5197	E7EU96;Q8NEV1;P68400;P68400-2	E7EU96	CSNK2A1;CSNK2A3	Casein kinase II subunit alpha 3;Casein kinase II subunit alpha	2	0.012381	91.549	0	0	0	0	0	0	0	0	0	0	11669000	0	0	0	0	0	23179000	0
AEGAEWLHF	9	1058.4821	Q6IA86-2;Q6IA86-3;Q6IA86-5;Q6IA86;Q6IA86-6;Q6IA86-7	Q6IA86-2	ELP2	Elongator complex protein 2	2	0.017649	92.47	0	0	0	0	0	0	0	0	0	0	0	0	0	0	3009400	0	10888000	0
AEGAPAAPP	9	779.38137	Q8NDX1-2;Q8NDX1	Q8NDX1-2	PSD4	PH and SEC7 domain-containing protein 4	1	0.015967	114.19	0	0	0	0	0	0	0	0	0	0	0	15913000	0	0	0	0	0	0
AEGAPQKEVY	10	1090.5295	Q8TBX8-2;Q8TBX8-3;Q8TBX8	Q8TBX8-2	PIP4K2C	Phosphatidylinositol 5-phosphate 4-kinase type-2 gamma	2	0.019204	82.831	0	0	0	0	0	0	0	0	0	8960500	0	0	0	0	0	0	0	0
AEGDLIEHF	9	1029.4767	Q13151	Q13151	HNRNPA0	Heterogeneous nuclear ribonucleoprotein A0	2	0.0082246	113.71	0	0	0	88419000	543190000	0	0	0	68915000	0	1242300000	0	0	275140000	0	0	619220000	0
AEGDLVRLL	9	984.5604	Q15080	Q15080	NCF4	Neutrophil cytosol factor 4	2	0.008553	112.11	0	0	0	24571000	0	0	0	0	14713000	0	0	0	0	0	0	0	1216200000	0
AEGDTGLPRVW	11	1199.5935	E7EST9;B5MEG5;O94966-7;O94966-6;O94966-5;E7ESU0;O94966-4;O94966-3;O94966	E7EST9	USP19	Ubiquitin carboxyl-terminal hydrolase;Ubiquitin carboxyl-terminal hydrolase 19	2	0.0067476	89.266	0	0	0	0	0	0	0	0	0	0	17757000	0	0	0	0	0	0	0
AEGEGNSKKL	10	1031.5247	E7EVI1;F8VPI7;E7EPX0;E7EVJ4;E9PH62;Q9NUL3-8;Q9NUL3-3;Q9NUL3-2;Q9NUL3;Q9NUL3-7;G5EA18;E5RJN7;Q9NUL3-4;Q9NUL3-6	E7EVI1	STAU2	Double-stranded RNA-binding protein Staufen homolog 2	2	0.0031603	128.51	0	0	0	0	0	0	0	0	0	592300	0	0	0	0	0	0	0	0
AEGEHPKDI	9	994.47197	Q8TCJ2	Q8TCJ2	STT3B	Dolichyl-diphosphooligosaccharide--protein glycosyltransferase subunit STT3B	2	0.0058908	126.39	0	0	0	0	0	0	0	0	0	0	0	0	0	996690	0	0	0	0
AEGEINNVQW	10	1158.5306	P61962;P61962-2	P61962	DCAF7	DDB1- and CUL4-associated factor 7	2	0.0090619	109.66	0	0	0	11504000	248630000	0	0	0	55124000	0	587300000	0	0	87500000	27330000	0	430020000	0
AEGENKTSKSW	11	1235.5782	Q9H3R0-2;Q9H3R0;C9J879;Q9H3R0-3;Q9H3R0-4;F5GYH2	Q9H3R0-2	KDM4C	Lysine-specific demethylase 4C	2;3	0.00078402	160.38	0	0	0	17113000	53907000	0	0	0	44469000	5085100	436370000	0	0	10290000	24008000	0	113280000	0
AEGEVVQVKW	10	1143.5924	Q9H3R0-2;Q9H3R0;C9J879	Q9H3R0-2	KDM4C	Lysine-specific demethylase 4C	2	0.0065385	115.57	0	0	0	0	22908000	0	0	0	0	0	134490000	0	0	0	8986300	0	0	0
AEGEVVQVRW	10	1171.5986	O75164;O75164-2	O75164	KDM4A	Lysine-specific demethylase 4A	2	0.0097289	103.26	0	0	0	2561800	15663000	0	0	0	0	0	123370000	0	0	0	0	0	54505000	0
AEGGANKGY	9	865.393	E7EWM3;Q8NF64-3;Q8NF64-2;Q8NF64	E7EWM3	ZMIZ2	Zinc finger MIZ domain-containing protein 2	2	0.0087673	111.06	0	0	0	0	0	0	0	0	0	372130	0	0	0	105230	0	0	0	0
AEGGGAKFKKY	11	1154.6084	P49411	P49411	TUFM	Elongation factor Tu, mitochondrial	2;3;4	0.00089007	158.56	0	0	0	53731000	366310000	0	0	0	0	25691000	2431900000	0	0	0	29503000	0	808550000	0
AEGHEVKRL	9	1037.5618	C9IZ04;Q9NY27;Q9NY27-3;H7C559;Q9NY27-2	C9IZ04	PPP4R2	Serine/threonine-protein phosphatase 4 regulatory subunit 2	2;3	0.0071571	178.55	0	0	0	0	0	0	0	0	0	12279000	0	0	0	0	0	0	192040000	0
AEGHPDPDA	9	907.36717	P49756	P49756	RBM25	RNA-binding protein 25	2	0.015122	97.635	31176000	0	0	0	0	0	0	0	0	0	0	0	0	0	0	0	0	0
AEGIHTGQF	9	958.45084	P62917;E9PKZ0;E9PKU4;G3V1A1	P62917	RPL8	60S ribosomal protein L8	2	0.0028059	143.21	0	0	0	14137000	1406100000	0	0	0	151460000	31273000	425340000	0	0	126520000	47186000	0	612910000	0
AEGIHTGQFVY	11	1220.5826	P62917;E9PKZ0;E9PKU4;G3V1A1	P62917	RPL8	60S ribosomal protein L8	1;2	0.0019722	125.74	0	0	0	52274000	904060000	0	0	0	319370000	61398000	1512400000	0	0	105630000	217750000	0	735320000	0
AEGIVNGHTL	10	1009.5193	G5E9D4;Q96EB1;Q96EB1-3;Q96EB1-2;E9PPJ9	G5E9D4	ELP4	Elongator complex protein 4	2	0.033554	74.841	0	0	0	0	90998000	0	0	0	0	0	0	0	0	0	0	0	0	0
AEGKFWTHW	9	1160.5403	Q15428	Q15428	SF3A2	Splicing factor 3A subunit 2	2	0.016485	94.85	0	0	0	0	0	0	0	0	0	0	9957900	0	0	1935600	0	0	0	0
AEGKLISVEY	10	1107.5812	Q8IVG5;Q8IVG5-2	Q8IVG5	SAMD9L	Sterile alpha motif domain-containing protein 9-like	2	0.022503	80.24	0	0	0	0	0	0	0	0	0	0	0	0	0	21246000	0	0	0	0
AEGKTDNQY	9	1024.4462	Q15762;J3QR77;J3QQW1	Q15762	CD226	CD226 antigen	2	0.011308	104.2	0	0	0	0	0	0	0	0	0	0	0	0	0	414140	0	0	0	0
AEGLAKLMF	9	978.52084	Q9BPX3	Q9BPX3	NCAPG	Condensin complex subunit 3	2	0.045727	69.825	0	0	0	0	0	0	0	0	11284000	0	0	0	0	0	7588900	0	0	0
AEGLLQEAL	9	942.50221	M0QXB4;O14579;O14579-2	M0QXB4	COPE	Coatomer subunit epsilon	2	0.0094838	107.57	0	0	0	0	0	0	0	0	0	0	123880000	0	0	0	0	0	0	0
AEGPPRLAI	9	922.52362	Q15773	Q15773	MLF2	Myeloid leukemia factor 2	2	0.0028687	142.04	0	0	0	41661000	0	0	0	0	0	16129000	0	0	0	3718800	0	0	0	0
AEGPVDVRHVQW	12	1391.6946	C9JZ80;C9J1F2;C9K0G6;C9IYA4;Q86SX3-5;Q86SX3-3;Q86SX3-2;Q86SX3-6;Q86SX3	C9JZ80	C14orf80	Uncharacterized protein C14orf80	2	0.0036512	98.105	0	0	0	0	0	0	0	0	0	258500	0	0	0	0	0	0	0	0
AEGSAVKRM	9	947.48585	Q14814-4;Q14814;Q14814-6;Q14814-3;Q14814-5;Q14814-2	Q14814-4	MEF2D	Myocyte-specific enhancer factor 2D	2;3	0.002783	149.57	0	0	0	0	0	0	0	0	0	1650100	0	0	0	0	0	0	0	0
AEGSVAREEW	10	1132.5149	A8MZB2;P61599;P61599-2	A8MZB2	NAA20	N-alpha-acetyltransferase 20	2	0.008753	110.39	0	0	0	0	0	0	0	0	27626000	0	107750000	0	0	8535300	7525300	0	84814000	0
AEGTAQQRL	9	972.49886	Q15149-7;Q15149-8;Q15149-9;Q15149-5;Q15149-4;Q15149-6;Q15149-3;Q15149-2;Q15149	Q15149-7	PLEC	Plectin	2	0.024072	83.948	0	0	0	0	0	0	0	0	0	184470	0	0	0	0	0	0	0	0
AEGTEEGARW	10	1104.4836	Q13438-4;Q13438;Q13438-3;Q13438-2;Q13438-7;B4E321;Q13438-8;Q13438-6;Q13438-5	Q13438-4	OS9	Protein OS-9	2	0.0028744	145.25	0	0	0	23743000	247840000	0	0	0	158260000	14767000	1095000000	0	0	33896000	90452000	0	350870000	0
AEGTFPGKI	9	918.48108	P14854	P14854	COX6B1	Cytochrome c oxidase subunit 6B1	2	0.018785	90.15	0	0	0	0	0	0	0	0	0	2580200	0	0	0	1781300	0	0	0	0
AEGTLSKKL	9	945.5495	P42696;A2A2V2	P42696	RBM34	RNA-binding protein 34	2;3	0.0052914	127.68	0	0	0	0	251550000	0	0	0	0	10254000	382660000	0	0	49484000	5917900	0	170520000	0
AEGVIVGHW	9	966.49232	Q92673;E9PKB0;E9PS32;E9PP43;E9PPB3	Q92673	SORL1	Sortilin-related receptor	1;2	0.018677	110.34	0	0	0	0	240030000	0	0	0	4349200	0	0	0	0	0	0	0	477840000	0
AEGVRVLGP	9	896.50797	I3NI32;Q02127	I3NI32	DHODH	Dihydroorotate dehydrogenase (quinone), mitochondrial	2	0.032263	79.148	0	0	0	0	0	0	0	0	0	0	0	0	0	0	0	0	0	0
AEHDQLLLNY	10	1214.5932	P20700;E9PBF6	P20700	LMNB1	Lamin-B1	2	0.0033249	125.97	0	0	0	3119400	97052000	0	0	0	40874000	7381500	115400000	0	0	27061000	24013000	0	157340000	0
AEHDRIARQW	10	1280.6374	Q969T4	Q969T4	UBE2E3	Ubiquitin-conjugating enzyme E2 E3	2;3	0.00021477	176.48	0	0	0	69946000	166290000	0	0	0	61927000	4773900	2337400000	0	0	94411000	96119000	0	588880000	0
AEHDRMARQW	10	1298.5938	P51965-2;P51965-3;P51965;Q96LR5;H7C061	P51965-2	UBE2E1;UBE2E2	Ubiquitin-conjugating enzyme E2 E1;Ubiquitin-conjugating enzyme E2 E2	2;3	0.00014194	180.15	0	0	0	21519000	2114100	0	0	0	183420000	16113000	779210000	0	0	106770000	176280000	0	319360000	0
AEHDVTVKY	9	1060.5189	Q8IYS1	Q8IYS1	PM20D2	Peptidase M20 domain-containing protein 2	2;3	0.0001879	166.07	0	0	0	9057700	179830000	0	0	0	8499800	12862000	160890000	0	0	44283000	0	0	226180000	0
AEHDVTVKYY	10	1223.5823	Q8IYS1	Q8IYS1	PM20D2	Peptidase M20 domain-containing protein 2	2	0.0092933	107.55	0	0	0	0	0	0	0	0	0	1681000	15902000	0	0	1726600	0	0	0	0
AEHDYGLFHL	10	1200.5564	Q69YN4-3;Q69YN4;Q69YN4-2;H0YBN5	Q69YN4-3	KIAA1429	Protein virilizer homolog	3	0.018381	83.783	0	0	0	0	0	0	0	0	0	0	8726000	0	0	0	0	0	0	0
AEHELNLARKM	11	1310.6765	H7BYD0;Q16718-2;Q16718	H7BYD0	NDUFA5	NADH dehydrogenase [ubiquinone] 1 alpha subcomplex subunit 5	2;3	5.37E-05	173.04	0	0	0	0	0	0	0	0	0	2434600	0	0	0	2302000	9094000	0	0	0
AEHENLRTP	9	1065.5203	Q8NDX1-2;Q8NDX1	Q8NDX1-2	PSD4	PH and SEC7 domain-containing protein 4	2;3	0.00023962	145.99	290180000	0	0	0	676740000	0	0	0	0	0	0	0	0	0	0	0	0	0
AEHFEKHNF	9	1157.5254	Q96KP1	Q96KP1	EXOC2	Exocyst complex component 2	2;3	0.010816	107.08	0	0	0	0	0	0	0	0	0	3742900	132770000	0	0	5748400	0	0	19695000	0
AEHFLEQQM	9	1131.5019	B4DUR8;P49368;P49368-2;Q5SZX6;E9PRC8;E9PQ35;Q5SZW8;E9PM09;Q5SZX9	B4DUR8	CCT3	T-complex protein 1 subunit gamma	2	0.0099876	106.42	0	0	0	17072000	74928000	0	0	0	72208000	14217000	55365000	0	0	46541000	60029000	0	184790000	0
AEHFSMIRA	9	1060.5124	Q5U5Q3;Q6ZN04;A1L020	Q5U5Q3	MEX3C;MEX3B;MEX3A	RNA-binding E3 ubiquitin-protein ligase MEX3C;RNA-binding protein MEX3B;RNA-binding protein MEX3A	2;3	0.022501	85.744	0	0	0	0	96540000	0	0	0	0	0	0	0	0	0	0	0	0	0
AEHGDQDYIW	10	1232.5098	F8VPZ7;P55061;P55061-2;F8W1V3	F8VPZ7	TMBIM6	Bax inhibitor 1	2	0.0094268	97.965	0	0	0	0	0	0	0	0	0	0	78962000	0	0	0	0	0	0	0
AEHGIFLPP	9	979.51272	D3DSE6;C9J818;F8VZ95;P57076;Q9NX33;H7BZW1	D3DSE6	C21orf59	UPF0769 protein C21orf59	2	0.016152	95.531	43856000	0	0	0	290990000	0	0	0	0	0	0	0	0	0	0	0	0	0
AEHHEVLTEY	10	1226.5568	C9JJ71;Q9H974;Q9H974-4;C9K0B6	C9JJ71	QTRTD1	Queuine tRNA-ribosyltransferase subunit QTRTD1	2	0.0073719	113.62	0	0	0	0	0	0	0	0	0	16334000	0	0	0	8364800	0	0	0	0
AEHIAQGLRLY	11	1269.683	Q06187;Q06187-2;Q5JY90	Q06187	BTK	Tyrosine-protein kinase BTK	2;3	0.0022044	129	0	0	0	11888000	6094200	0	0	0	22485000	974830	227310000	0	0	17059000	9558400	0	50811000	0
AEHIESRTL	9	1054.5407	Q99541	Q99541	PLIN2	Perilipin-2	2;3	0.0051264	128.03	0	0	0	0	1029900000	0	0	0	229200000	39820000	322720000	0	0	3176700	83037000	0	178980000	0
AEHKEFITA	9	1044.524	Q5JTH9-2;Q5JTH9-3;Q5JTH9;F5H456	Q5JTH9-2	RRP12	RRP12-like protein	2	0.011869	103.26	17427000	0	0	0	264960000	0	0	0	0	0	0	0	0	0	0	0	0	0
AEHLEKSSL	9	1012.5189	Q5UIP0-2;Q5UIP0	Q5UIP0-2	RIF1	Telomere-associated protein RIF1	2	0.010133	106.18	0	0	0	0	0	0	0	0	0	0	61173000	0	0	0	0	0	0	0
AEHLGDFHRTY	11	1344.6211	F5H4Z3;Q5QPM9;Q5QPM7;Q92530	F5H4Z3	PSMF1	Proteasome inhibitor PI31 subunit	2;3	0.00072808	151.13	0	0	0	0	108380000	0	0	0	53168000	21787000	690440000	0	0	27001000	44634000	0	373690000	0
AEHLGEMNRQW	11	1369.6197	Q8WXH0;Q8WXH0-2;G3V5X4;Q8WXH0-7;G3V4T3	Q8WXH0	SYNE2	Nesprin-2	2	0.011128	91.123	0	0	0	0	0	0	0	0	0	924420	0	0	0	2435500	0	0	0	0
AEHLTSHKY	9	1084.5302	Q86VM6;Q9NR56-3;Q9NR56-4;Q9NR56-2;Q9NR56-5;Q9NR56;Q9NR56-7	Q86VM6	MBNL1	Muscleblind-like protein 1	2;3	0.0083392	112.3	0	0	0	0	0	0	0	0	0	3887100	6905100	0	0	0	0	0	0	0
AEHNDLQYA	9	1059.4621	P41091;Q2VIR3;F8W810;Q2VIR3-2	P41091	EIF2S3;EIF2S3L	Eukaryotic translation initiation factor 2 subunit 3;Putative eukaryotic translation initiation factor 2 subunit 3-like protein	2	0.022159	86.136	63162000	0	0	0	1435000000	0	0	0	0	0	0	0	0	0	0	0	0	0
AEHNFVAKA	9	985.49813	Q6ZS10	Q6ZS10	CLEC17A	C-type lectin domain family 17, member A	2;3	0.0027961	145.84	1762300000	0	0	0	14876000000	0	0	0	0	0	0	262020000	0	0	0	0	0	0
AEHPELRSY	9	1100.5251	C9K052;Q12765-3;Q12765;Q12765-2	C9K052	SCRN1	Secernin-1	2;3	0.0080589	114.51	0	0	0	0	0	0	0	0	0	29742000	0	0	0	32746000	0	0	157140000	0
AEHPKTHVT	9	1018.5196	Q29865;P04222;P30508;Q29963;P30501;P30510;P30499;Q29960-2;Q29960;A2BF26;Q9TNN7;Q07000	Q07000	HLA-C	HLA class I histocompatibility antigen, Cw-18 alpha chain;HLA class I histocompatibility antigen, Cw-3 alpha chain;HLA class I histocompatibility antigen, Cw-12 alpha chain;HLA class I histocompatibility antigen, Cw-6 alpha chain;HLA class I histocompatibility antigen, Cw-2 alpha chain;HLA class I histocompatibility antigen, Cw-14 alpha chain;HLA class I histocompatibility antigen, Cw-1 alpha cha…	3	0.062598	62.558	94974000	0	0	0	0	0	0	0	0	0	0	0	0	0	0	0	0	0
AEHPLSRAEA	10	1079.536	O60287	O60287	URB1	Nucleolar pre-ribosomal-associated protein 1	3	0.044056	70.908	0	0	0	0	256100000	0	0	0	0	0	0	0	0	0	0	0	0	0
AEHPTIAKS	9	952.49779	Q92608;E7ERW7;B3KXW9	Q92608	DOCK2	Dedicator of cytokinesis protein 2	3	0.016032	95.775	22533000	0	0	0	0	0	0	0	0	0	0	0	0	0	0	0	0	0
AEHREVRHTY	10	1296.6323	F8W7S1;Q8NAN2-2;Q8NAN2	F8W7S1	FAM73A	Protein FAM73A	3	0.047956	77.744	0	0	0	0	0	0	0	0	0	0	9349800	0	0	0	0	0	0	0
AEHRIDFVA	9	1056.5352	C9J050;C9JEJ2;P49585;H7BZN1;H7C1T3	C9J050	PCYT1A	Choline-phosphate cytidylyltransferase A	2	0.031074	78.098	38001000	0	0	0	0	0	0	0	0	0	0	0	0	0	0	0	0	0
AEHSEPPQA	9	964.42502	X6R7I6;Q9H3Y8	X6R7I6	PPDPF	Pancreatic progenitor cell differentiation and proliferation factor	2	0.0028232	140.14	165010000	0	0	0	0	0	0	0	0	0	0	246990000	0	0	0	0	0	0
AEHSLLDLP	9	993.51311	Q5TA50	Q5TA50	CPTP	Ceramide-1-phosphate transfer protein	2	0.010027	106.36	8157200	0	0	0	0	0	0	0	0	0	0	0	0	0	0	0	0	0
AEHSTITAW	9	1014.4771	P43490;Q5SYT8	P43490	NAMPT	Nicotinamide phosphoribosyltransferase	2	0.010375	106.04	0	0	0	0	0	0	0	0	0	0	43659000	0	0	0	0	0	0	0
AEHSTVITF	9	1003.4975	Q96RL7-4;Q96RL7-2;Q96RL7-3;Q96RL7;Q709C8-4;Q709C8-2;Q709C8-3;Q709C8	Q709C8-4	VPS13A;VPS13C	Vacuolar protein sorting-associated protein 13A;Vacuolar protein sorting-associated protein 13C	2	0.0076905	116.73	0	0	0	0	25772000	0	0	0	0	0	225290000	0	0	0	0	0	0	0
AEHVRRNAL	9	1064.5839	H0YID1;F8VRX7;F8VUX5;H0YIQ8;F8VXI8;F8VX10;Q9H9L4-4;Q9H9L4	H0YID1	KANSL2	KAT8 regulatory NSL complex subunit 2	3	0.033195	76.679	0	0	0	14349000	0	0	0	0	0	0	0	0	0	0	0	0	0	0
AEHVVQPKA	9	977.52943	O75626-2;O75626;O75626-3	O75626-2	PRDM1	PR domain zinc finger protein 1	2;3	0.0050175	128.27	1287000000	0	0	0	0	0	0	0	0	0	0	0	0	0	0	0	0	0
AEHYTETAL	9	1033.4716	Q96SB4;Q5R363;H3BLV9;B4DS61;Q96SB4-3;D6RBM8	Q96SB4	SRPK1	SRSF protein kinase 1	2	0.010214	106.04	0	0	0	0	0	0	0	0	0	0	102060000	0	0	0	0	0	0	0
AEIAAKDKL	9	957.5495	Q9BVK6	Q9BVK6	TMED9	Transmembrane emp24 domain-containing protein 9	2	0.0095083	107.45	0	0	0	0	0	0	0	0	0	0	122100000	0	0	378390	0	0	0	0
AEIAALRFL	9	1002.5862	H3BMM5;Q96AX1	H3BMM5	VPS33A	Vacuolar protein sorting-associated protein 33A	2	0.019344	89.355	0	0	0	841080	24348000	0	0	0	3527600	0	0	0	0	0	23074000	0	23818000	0
AEIAAQRTINW	11	1271.6622	Q5T4S7-3;Q5T4S7-4;Q5T4S7;Q5T4S7-2;X6RE05	Q5T4S7-3	UBR4	E3 ubiquitin-protein ligase UBR4	2	0.0059183	95.094	0	0	0	0	0	0	0	0	0	0	72740000	0	0	2515600	0	0	0	0
AEIAHNVSS	9	926.44576	D3YTB1;F8W727;P62910	D3YTB1	RPL32	60S ribosomal protein L32	2	0.048478	68.657	0	0	0	0	1663600000	0	0	0	0	0	0	0	0	0	0	0	0	0
AEIAKLKAA	9	913.55967	Q15058	Q15058	KIF14	Kinesin-like protein KIF14	3	0.023489	84.615	0	0	0	0	210560000	0	0	0	0	0	0	0	0	0	0	0	0	0
AEIARILRP	9	1037.6346	H3BV90;Q6FI81-3;Q6FI81;H3BQ23;H3BUG4;H3BPG7;H3BT65	H3BV90	CIAPIN1	Anamorsin	3	0.0082246	113.71	0	0	0	0	655280000	0	0	0	0	0	0	0	0	0	0	0	0	0
AEIASSLPAA	10	928.48656	A2VDJ0;A2VDJ0-5;A2VDJ0-3;H0Y2M0;A2VDJ0-2	A2VDJ0	KIAA0922	Transmembrane protein 131-like	2	0.022655	80.165	0	0	0	0	327560000	0	0	0	0	0	0	0	0	0	0	0	0	0
AEIDARNDSF	10	1136.5098	Q01082;Q01082-3;Q01082-2	Q01082	SPTBN1	Spectrin beta chain, non-erythrocytic 1	2	0.009473	102.53	0	0	0	41233000	0	0	0	0	0	0	732930000	0	0	0	0	0	324580000	0
AEIDDRKQL	9	1086.5669	Q96P16-3;Q96P16;K7EP82	Q96P16-3	RPRD1A	Regulation of nuclear pre-mRNA domain-containing protein 1A	2;3	0.0032015	156.18	0	0	0	17619000	43914000	0	0	0	21432000	37112000	206190000	0	0	82912000	20179000	0	395820000	0
AEIDKLATEY	10	1151.571	Q9UNL4-8;Q9UNL4-3;Q9UNL4-4;Q9UNL4-7;Q9UNL4-5;Q9UNL4-6;Q9UNL4-2;Q9UNL4	Q9UNL4-8	ING4	Inhibitor of growth protein 4	2	0.010151	107.11	0	0	0	0	84048000	0	0	0	0	0	0	0	0	0	0	0	50157000	0
AEIDLRQGRL	10	1169.6517	E9PS41;Q6RFH5-2;Q6RFH5	E9PS41	WDR74	WD repeat-containing protein 74	2;3	0.0073719	113.62	0	0	0	0	624750000	0	0	0	0	4349500	119610000	0	0	0	0	0	117070000	0
AEIDLRQGRLL	11	1282.7357	E9PS41;Q6RFH5-2;Q6RFH5	E9PS41	WDR74	WD repeat-containing protein 74	3	0.0022649	129.85	0	0	0	0	85543000	0	0	0	0	456550	101990000	0	0	0	54741000	0	72290000	0
AEIDRRISA	9	1029.5567	Q9NS73-5;Q9NS73;S4R3P6;S4R3N2;S4R2X9;Q9NS73-3;Q9NS73-2	Q9NS73-5	MBIP	MAP3K12-binding inhibitory protein 1	2;3	0.0049011	128.52	343310000	0	0	0	1707800000	0	0	0	0	0	0	0	0	0	0	0	0	0
AEIDRRISAF	10	1176.6251	Q9NS73-5;Q9NS73;S4R3P6;S4R3N2;S4R2X9;Q9NS73-3;Q9NS73-2	Q9NS73-5	MBIP	MAP3K12-binding inhibitory protein 1	3	0.030605	76.282	0	0	0	1688300	0	0	0	0	0	0	0	0	0	0	0	0	0	0
AEIDSIHQL	9	1024.5189	D6RF48;Q9P2W9	D6RF48	STX18	Syntaxin-18	2	0.0070305	122.44	0	0	0	40938000	585830000	0	0	0	60251000	2986900	247890000	0	0	64139000	0	0	280390000	0
AEIEDIRVL	9	1056.5815	Q96Q89-3;Q96Q89;Q96Q89-2;Q96Q89-4	Q96Q89-3	KIF20B	Kinesin-like protein KIF20B	2	0.0258	83.783	0	0	0	23114000	0	0	0	0	29938000	0	0	0	0	0	0	0	0	0
AEIEDPPIP	9	979.48623	Q92922	Q92922	SMARCC1	SWI/SNF complex subunit SMARCC1	2	0.029016	79.474	0	0	0	0	164190000	0	0	0	0	0	0	0	0	0	0	0	0	0
AEIEEDKARRI	11	1328.7048	E7EUY0;P78527-2;P78527	E7EUY0	PRKDC	DNA-dependent protein kinase catalytic subunit	2;3	0.005804	96.229	0	0	0	0	0	0	0	0	0	2993700	0	0	0	0	0	0	0	0
AEIEELTAS	9	961.46041	Q9Y3B1-2;Q9Y3B1	Q9Y3B1-2	SLMO2	Protein slowmo homolog 2	2	0.025532	82.279	0	0	0	0	642800000	0	0	0	0	0	0	0	0	0	0	0	0	0
AEIEELTASA	10	1032.4975	Q9Y3B1-2;Q9Y3B1	Q9Y3B1-2	SLMO2	Protein slowmo homolog 2	2	0.010316	96.034	0	0	0	0	502780000	0	0	0	0	0	0	0	0	0	0	0	0	0
AEIEHFIHL	9	1107.5713	Q13733;E9PRA5	Q13733	ATP1A4	Sodium/potassium-transporting ATPase subunit alpha-4	3	0.035387	75.213	0	0	0	0	29900000	0	0	0	0	0	0	0	0	0	0	0	0	0
AEIEIVKDL	9	1028.5754	P13674-3;P13674-2;P13674	P13674-3	P4HA1	Prolyl 4-hydroxylase subunit alpha-1	2	0.0080589	114.51	0	0	0	8823300	438950000	0	0	0	31773000	0	223850000	0	0	107650000	53274000	0	503210000	0
AEIEIVKEEF	10	1205.618	Q8WXH0;Q8WXH0-2;G3V5X4	Q8WXH0	SYNE2	Nesprin-2	2	0.0081779	111.73	0	0	0	0	92599000	0	0	0	63876000	0	56712000	0	0	46652000	67242000	0	285050000	0
AEIEKFDKS	9	1065.5342	P62328;Q5T4B6;O14604	P62328	TMSB4X;TMSB4Y	Thymosin beta-4;Hematopoietic system regulatory peptide;Thymosin beta-4, Y-chromosomal	2;3	0.010735	105.17	0	0	0	0	245960000	0	0	0	0	0	0	0	0	0	0	0	0	0
AEIEKFDKSKL	11	1306.7133	P62328;Q5T4B6;O14604	P62328	TMSB4X;TMSB4Y	Thymosin beta-4;Hematopoietic system regulatory peptide;Thymosin beta-4, Y-chromosomal	3	0.0094234	84.479	0	0	0	0	42214000	0	0	0	4509300	2091700	56202000	0	0	0	4049400	0	0	0
AEIEKLGQKY	10	1177.6343	G3V2M5;G3V5S9;G3V1S4;Q9Y324	G3V2M5	FCF1	rRNA-processing protein FCF1 homolog	2;3	0.0014168	157.24	0	0	0	2355300	1403500000	0	0	0	187150000	72391000	1781500000	0	0	96062000	99595000	0	866630000	0
AEIEQAASRL	10	1086.5669	Q6PKC3-2;Q6PKC3;I3L1A5;Q6PKC3-3;I3L0Q4	Q6PKC3-2	TXNDC11	Thioredoxin domain-containing protein 11	2	0.012288	91.752	0	0	0	0	0	0	0	0	0	0	391820000	0	0	0	0	0	0	0
AEIEQKIKEY	10	1249.6554	Q9NS23-4;Q9NS23-2;Q9NS23-5;Q9NS23;Q9NS23-9	Q9NS23-4	RASSF1	Ras association domain-containing protein 1	2;3	0.0011085	159.94	0	0	0	13861000	0	0	0	0	14402000	2182200	675280000	0	0	857270	0	0	0	0
AEIGEGAYGKVF	12	1239.6136	Q00534	Q00534	CDK6	Cyclin-dependent kinase 6	2	0.00077547	135.5	0	0	0	0	201130000	0	0	0	0	5633200	87687000	0	0	992020	19371000	0	64096000	0
AEIGHHRRY	9	1137.5792	Q86TJ2	Q86TJ2	TADA2B	Transcriptional adapter 2-beta	3	0.018213	91.318	0	0	0	990820	0	0	0	0	0	0	0	0	0	0	0	0	0	0
AEIGRNYSM	9	1039.4757	O75925;O75925-2	O75925	PIAS1	E3 SUMO-protein ligase PIAS1	2	0.01239	101.97	0	0	0	0	0	0	0	0	0	0	0	0	0	0	0	0	0	0
AEIGSNIKNL	10	1057.5768	F6UM60;F5GYC3;Q9NRW7;Q9NRW7-2	F6UM60	VPS45	Vacuolar protein sorting-associated protein 45	2	0.012594	91.087	0	0	0	0	0	0	0	0	0	0	0	0	0	0	0	0	96401000	0
AEIHLPHFI	9	1075.5815	Q9Y2G2-4;Q9Y2G2-2;Q9Y2G2;Q9Y2G2-3;Q9Y2G2-5	Q9Y2G2-4	CARD8	Caspase recruitment domain-containing protein 8	2	0.033896	77.923	0	0	0	0	0	0	0	0	0	0	0	0	0	0	0	0	0	0
AEIIKEDLW	9	1115.5863	Q9H0U9	Q9H0U9	TSPYL1	Testis-specific Y-encoded-like protein 1	2	0.017073	93.649	0	0	0	77560000	192760000	0	0	0	115900000	0	206080000	0	0	26134000	44028000	0	433960000	0
AEIIKGELW	9	1057.5808	Q9UJ04	Q9UJ04	TSPYL4	Testis-specific Y-encoded-like protein 4	2	0.029816	78.939	0	0	0	0	61531000	0	0	0	0	0	0	0	0	12278000	0	0	0	0
AEIIKNDLW	9	1100.5866	Q9H2G4	Q9H2G4	TSPYL2	Testis-specific Y-encoded-like protein 2	2	0.04003	72.243	0	0	0	0	0	0	0	0	0	0	0	0	0	0	0	0	15488000	0
AEIIQLVNA	9	969.5495	P04035-2;P04035;P04035-3	P04035-2	HMGCR	3-hydroxy-3-methylglutaryl-coenzyme A reductase	2	0.033195	76.679	0	0	0	0	132260000	0	0	0	0	0	0	0	0	0	0	0	0	0
AEIISEIRA	9	1000.5553	Q9Y6K5	Q9Y6K5	OAS3	2-5-oligoadenylate synthase 3	2	0.0069412	123.21	62340000	0	0	0	1295500000	0	0	0	0	0	0	0	0	0	0	0	0	0
AEIISRRGF	9	1047.5825	P55265;P55265-4;H0YCK3;P55265-3;P55265-2;P55265-5	P55265	ADAR	Double-stranded RNA-specific adenosine deaminase	3	0.056564	65.224	0	0	0	0	4914600	0	0	0	0	0	0	0	0	0	14247000	0	0	0
AEIKADKEKGF	11	1234.6558	A4D1P6;A4D1P6-2;A4D1P6-3	A4D1P6	WDR91	WD repeat-containing protein 91	2;3	0.0008317	155.88	0	0	0	0	40963000	0	0	0	0	9218700	46670000	0	0	5809200	5223800	0	0	0
AEIKDIKDEIA	11	1243.666	Q70UQ0-2;Q70UQ0	Q70UQ0-2	IKBIP	Inhibitor of nuclear factor kappa-B kinase-interacting protein	2	0.011676	80.871	0	0	0	0	0	0	0	0	0	0	0	2067500	0	0	0	0	0	0
AEIKHKYLW	9	1186.6499	P09668;E9PKT6	P09668	CTSH	Pro-cathepsin H;Cathepsin H mini chain;Cathepsin H;Cathepsin H heavy chain;Cathepsin H light chain	3	0.017073	93.649	0	0	0	0	15748000	0	0	0	0	0	106730000	0	0	0	0	0	42024000	0
AEIKIIREA	9	1041.6182	Q8N0X7	Q8N0X7	SPG20	Spartin	2	0.02874	79.659	0	0	0	0	57035000	0	0	0	0	0	0	0	0	0	0	0	0	0
AEIKQIVSEY	10	1178.6183	F8W9X7;Q567U6	F8W9X7	CCDC93	Coiled-coil domain-containing protein 93	2	0.0094969	105.52	0	0	0	0	142240000	0	0	0	16022000	0	51335000	0	0	2469100	7823100	0	86361000	0
AEIKVKLIEA	10	1112.6805	Q9BPX3;H0Y9Z8	Q9BPX3	NCAPG	Condensin complex subunit 3	2	0.0082674	111.52	0	0	0	0	1866400000	0	0	0	0	0	0	0	0	0	0	0	0	0
AEILARDGPNAL	12	1238.6619	P05023-3;P05023-4;P05023;P05023-2;Q5TC02;Q5TC01	P05023-3	ATP1A1	Sodium/potassium-transporting ATPase subunit alpha-1	2	0.0095415	92.781	0	0	0	0	0	0	0	0	0	0	0	0	0	0	0	0	0	0
AEILELAGNAA	11	1070.5608	Q93077;P16104;D6RCF2;O75367-2;O75367-3;O75367;Q5SQT3;Q9P0M6;Q9BTM1;Q9BTM1-2;H0YFX9;P20671;P0C0S8;Q96KK5;Q8IUE6;Q16777;Q6FI13;Q99878	P0C0S8	HIST1H2AC;H2AFX;H2AFY;H2AFY2;H2AFJ;HIST1H2AD;HIST1H2AG;HIST1H2AH;HIST2H2AB;HIST2H2AC;HIST2H2AA3;HIST1H2AJ	Histone H2A type 1-C;Histone H2AX;Histone H2A;Core histone macro-H2A.1;Core histone macro-H2A.2;Histone H2A.J;Histone H2A type 1-D;Histone H2A type 1;Histone H2A type 1-H;Histone H2A type 2-B;Histone H2A type 2-C;Histone H2A type 2-A;Histone H2A type 1-J	2	0.0055195	99.53	47396000	0	0	0	2038000000	0	0	0	0	0	0	65532000	0	0	0	0	0	0
AEILLKKSL	9	1013.6485	O15397-2;O15397	O15397-2	IPO8	Importin-8	2	0.04641	84.817	0	0	0	0	0	0	0	0	0	168580	0	0	0	0	0	0	0	0
AEILLSNHY	9	1058.5397	Q8TEM1	Q8TEM1	NUP210	Nuclear pore membrane glycoprotein 210	2	0.0027835	146.81	0	0	0	18401000	1118100000	0	0	0	139870000	33881000	885730000	0	0	179240000	88841000	0	904300000	0
AEILNGKEISA	11	1143.6136	F5H2F4;P11586	F5H2F4	MTHFD1	C-1-tetrahydrofolate synthase, cytoplasmic;Methylenetetrahydrofolate dehydrogenase;Methenyltetrahydrofolate cyclohydrolase;Formyltetrahydrofolate synthetase;C-1-tetrahydrofolate synthase, cytoplasmic, N-terminally processed	2	0.0069033	88.987	20295000	0	0	0	268450000	0	0	0	0	0	0	0	0	0	0	0	0	0
AEILQESRM	9	1075.5332	E5RIW3;E5RJD8;E5RHG6;O75347;O75347-2	E5RIW3	TBCA	Tubulin-specific chaperone A	2	0.0068609	180.67	0	0	0	0	0	0	0	0	0	7860300	0	0	0	0	0	0	0	0
AEILRSLNSA	10	1072.5877	O43149;I3L141;O43149-2	O43149	ZZEF1	Zinc finger ZZ-type and EF-hand domain-containing protein 1	2	0.0073442	113.69	0	0	0	0	126630000	0	0	0	0	0	0	0	0	0	0	0	0	0
AEILSEMRA	9	1018.5117	Q9Y6K5;F8VS35;F8VWK9	Q9Y6K5	OAS3	2-5-oligoadenylate synthase 3	2	0.046873	69.338	0	0	0	0	24617000	0	0	0	0	0	0	0	0	0	0	0	0	0
AEILSGTPAA	10	928.48656	Q9NP85-2;Q9NP85	Q9NP85-2	NPHS2	Podocin	2	0.053744	68.224	0	0	0	0	80835000	0	0	0	0	0	0	0	0	0	0	0	0	0
AEIMESIKRL	10	1188.6536	Q14683;G8JLG1	Q14683	SMC1A	Structural maintenance of chromosomes protein 1A;Structural maintenance of chromosomes protein	3	0.010266	96.143	0	0	0	0	0	0	0	0	0	0	0	0	0	0	14168000	0	0	0
AEINENNVREF	11	1333.6262	Q9NS73-5;Q9NS73;S4R3P6;S4R3N2;S4R2X9;Q9NS73-3;Q9NS73-2	Q9NS73-5	MBIP	MAP3K12-binding inhibitory protein 1	2	3.97E-10	199.21	0	0	0	16157000	138120000	0	0	0	9270700	11557000	284230000	0	0	16582000	39526000	0	146680000	0
AEINGTMNA	9	919.40693	B1AMS2;Q14141-2;Q14141-4;Q14141;Q14141-3	B1AMS2	6-Sep	Septin-6	2	0.074152	59.35	0	0	0	0	13838000	0	0	0	0	0	0	0	0	0	0	0	0	0
AEINNIIKI	9	1026.6073	P11388-4;P11388;P11388-2;P11388-3;Q02880-2;Q02880;E9PCY5	P11388-4	TOP2A;TOP2B	DNA topoisomerase 2-alpha;DNA topoisomerase 2-beta;DNA topoisomerase 2	2	0.00093203	149.27	0	0	0	17959000	2542200000	0	0	0	411220000	76718000	1615800000	0	0	150830000	2457400000	0	2075700000	0
AEINPNHPFQGQY	13	1513.695	Q8NBF6	Q8NBF6	AVL9	Late secretory pathway protein AVL9 homolog	2	0.0001468	140.45	0	0	0	0	0	0	0	0	0	637060	0	0	0	230980	0	0	0	0
AEIPADPKLY	10	1115.5863	Q8NF50-4;Q8NF50-3;Q8NF50-2;Q8NF50;A2A369	Q8NF50-4	DOCK8	Dedicator of cytokinesis protein 8	2	0.010934	94.692	0	0	0	0	465600000	0	0	0	51798000	8981600	178340000	0	0	111080000	55911000	0	314730000	0
AEIPAGPGREP	11	1092.5564	F8W6G1;Q9UHY1	F8W6G1	NRBP1	Nuclear receptor-binding protein	2	0.0062051	92.247	61311000	0	0	0	0	0	0	0	0	0	0	0	0	0	0	0	0	0
AEIPAGPGREPVQTLY	16	1696.8784	F8W6G1;Q9UHY1	F8W6G1	NRBP1	Nuclear receptor-binding protein	2	0.0099339	98.508	0	0	0	0	0	0	0	0	0	458820	0	0	0	0	0	0	0	0
AEIPEGYVPEHW	12	1425.6565	H0Y886;O43674;E7EWP0;O43674-2;H7C5C1	H0Y886	NDUFB5	NADH dehydrogenase [ubiquinone] 1 beta subcomplex subunit 5, mitochondrial	2	0.0028683	105.4	0	0	0	1014000	0	0	0	0	0	0	49802000	0	0	6917100	4394500	0	0	0
AEIPETSNA	9	930.42944	Q8WYB5-3;Q8WYB5-2;Q8WYB5	Q8WYB5-3	KAT6B	Histone acetyltransferase KAT6B	2	0.02037	88.181	0	0	0	0	94933000	0	0	0	0	0	0	0	0	0	0	0	0	0
AEIQEKKEI	9	1086.5921	Q96HJ3	Q96HJ3	CCDC34	Coiled-coil domain-containing protein 34	2	0.021242	87.184	0	0	0	0	0	0	0	0	0	0	0	0	0	669210	0	0	0	0
AEIQFAQRL	9	1074.5822	Q14684-2;Q14684	Q14684-2	RRP1B	Ribosomal RNA processing protein 1 homolog B	2	0.031829	79.474	0	0	0	0	0	0	0	0	0	0	0	0	0	0	0	0	0	0
AEIQNVEGQNL	11	1213.5939	Q13342-6;Q13342-5;Q13342;Q13342-2;Q13342-3;Q13342-4	Q13342-6	SP140	Nuclear body protein SP140	2	0.0044767	110.08	0	0	0	0	652500000	0	0	0	16326000	6077000	581070000	0	0	0	164480000	0	27674000	0
AEIRAINEA	9	985.51926	P08133-2;P08133;E7EMC6;E5RK69	P08133-2	ANXA6	Annexin A6;Annexin	2	0.0080589	114.51	42020000	0	0	0	1609000000	0	0	0	0	0	0	0	0	0	0	0	0	0
AEIRAINEAY	10	1148.5826	P08133-2;P08133;E7EMC6;E5RK69	P08133-2	ANXA6	Annexin A6;Annexin	2	0.020912	81.017	0	0	0	0	0	0	0	0	0	0	62034000	0	0	0	0	0	0	0
AEIRHVLVT	9	1036.6029	B7Z6Z4;F8W1R7;G3V1V0;F8VPF3;H0YI43;G8JLA2;P60660-2;F8VZU9;F8VXL3;J3KND3;P60660;G3V1Y7	J3KND3	MYL6	Myosin light polypeptide 6	2;3	0.032429	77.192	0	0	0	0	321900000	0	0	0	0	0	0	0	0	0	0	0	0	0
AEIRHVLVTL	10	1149.687	B7Z6Z4;F8W1R7;G3V1V0;F8VPF3;H0YI43;G8JLA2;P60660-2;F8VZU9;F8VXL3;J3KND3;P60660;G3V1Y7	J3KND3	MYL6	Myosin light polypeptide 6	2;3	0.0058423	117.52	0	0	0	0	1300000000	0	0	0	51783000	12068000	1334500000	0	0	0	198300000	0	115320000	0
AEIRIIPAKKY	11	1300.7867	Q15392;Q15392-2	Q15392	DHCR24	Delta(24)-sterol reductase	2;3	0.010124	83.226	0	0	0	0	0	0	0	0	0	10522000	0	0	0	5721200	0	0	0	0
AEIRRFSSV	9	1063.5774	Q9H977	Q9H977	WDR54	WD repeat-containing protein 54	2;3	0.0095596	107.21	0	0	0	0	5884300000	0	0	0	0	0	0	0	0	0	0	0	0	0
AEISPGSLPVTA	12	1140.6027	Q96RT1-6;Q96RT1-4;Q96RT1-9;Q96RT1-2;Q96RT1;Q96RT1-8;Q96RT1-7;Q96RT1-5;Q96RT1-3	Q96RT1-6	ERBB2IP	Protein LAP2	2	0.030422	79.659	0	0	0	0	39966000	0	0	0	0	0	0	0	0	0	0	0	0	0
AEISSLQSV	9	932.48148	Q08378-4;Q08378-2;Q08378	Q08378-4	GOLGA3	Golgin subfamily A member 3	2	0.034472	75.825	0	0	0	0	42662000	0	0	0	0	0	0	0	0	0	0	0	0	0
AEITDKLGL	9	958.53351	P84077;B7ZB63;P61204;H0YGG7	P84077	ARF1;ARF3	ADP-ribosylation factor 1;ADP-ribosylation factor 3	2	0.0075046	118.33	0	0	0	65119000	1776500000	0	0	0	332160000	1440500	819910000	0	0	83284000	571600000	0	1063600000	0
AEITKEQRL	9	1086.6033	E9PD99;B4E0T7;Q96II8;Q96II8-3;Q96II8-2	E9PD99	LRCH3	Leucine-rich repeat and calponin homology domain-containing protein 3	2;3	0.0071117	121.73	0	0	0	2067200	11672000	0	0	0	0	729030	79460000	0	0	7184800	0	0	176550000	0
AEIVEGENHTY	11	1260.5622	Q5HY54;P21333-2;P21333;E9PHF0;H0Y5C6	Q5HY54	FLNA	Filamin-A	2	7.98E-07	182.93	0	0	0	34272000	746730000	0	0	0	197380000	152960000	1148900000	0	0	77760000	193990000	0	796540000	0
AEIVRQMNY	9	1122.5492	Q9Y3L5;P61225;P10114	Q9Y3L5	RAP2C;RAP2B;RAP2A	Ras-related protein Rap-2c;Ras-related protein Rap-2b;Ras-related protein Rap-2a	2	0.019629	89.029	0	0	0	0	0	0	0	0	0	422540	0	0	0	0	0	0	0	0
AEIVTPFNI	9	1002.5386	P24928;P24928-2	P24928	POLR2A	DNA-directed RNA polymerase II subunit RPB1	2	0.028178	82.426	0	0	0	0	4406900	0	0	0	0	0	0	0	0	0	0	0	0	0
AEKALFRAL	9	1017.5971	Q9Y2X3;O00567;H0Y653;H0YDU4	Q9Y2X3	NOP58;NOP56	Nucleolar protein 58;Nucleolar protein 56	2;3	0.016236	95.358	0	0	0	0	0	0	0	0	0	0	91778000	0	0	0	0	0	0	0
AEKAPTNIVY	10	1104.5815	P15927;P15927-2;P15927-3;Q5TEJ7	P15927	RPA2	Replication protein A 32 kDa subunit	2	0.012341	91.636	0	0	0	27402000	187840000	0	0	0	45978000	3741100	0	0	0	0	26789000	0	78753000	0
AEKAVTKEEF	10	1150.587	P08865;C9J9K3;A6NE09	P08865	RPSA;RPSAP58	40S ribosomal protein SA	2;3	0.00019526	177.47	0	0	0	175700000	855770000	0	0	0	307690000	23532000	1108300000	0	0	139160000	216750000	0	673240000	0
AEKAYHEQL	9	1087.5298	P68363;Q71U36-2;Q13748-2;Q13748;Q71U36;F5H5D3;Q9BQE3;F8VVB9;P68363-2;P68366-2;P68366;Q6PEY2;C9JDS9;C9J2C0;Q9NY65-2;Q9NY65;V9GZ17	P68363	TUBA1B;TUBA1A;TUBA3C;TUBA1C;TUBA4A;TUBA3E;TUBA8	Tubulin alpha-1B chain;Tubulin alpha-1A chain;Tubulin alpha-3C/D chain;Tubulin alpha-1C chain;Tubulin alpha-4A chain;Tubulin alpha-3E chain;Tubulin alpha-8 chain	2	0.00438	156.64	0	0	0	13921000	0	0	0	0	0	4997500	131420000	0	0	6564300	0	0	0	0
AEKDDDLKRTA	11	1260.631	H0Y6I0;Q13439-3;Q13439-4;Q13439;Q13439-5	H0Y6I0	GOLGA4	Golgin subfamily A member 4	3	0.0039855	112.44	16481000	0	0	0	0	0	0	0	0	0	0	0	0	0	0	0	0	0
AEKDNFLEW	9	1150.5295	Q9H089;F8WFC6	Q9H089	LSG1	Large subunit GTPase 1 homolog	2	0.01062	105.36	0	0	0	3921600	0	0	0	0	0	0	7980200	0	0	0	0	0	14701000	0
AEKEEENRRL	10	1272.6422	B4DDD6;B4DDP6;Q9UJU6-2;Q9UJU6-4;Q9UJU6-3;Q9UJU6;H0Y5J4;Q9UJU6-5	Q9UJU6	DBNL	Drebrin-like protein	3	0.015691	86.898	0	0	0	6452400	0	0	0	0	0	0	0	0	0	0	0	0	0	0
AEKEIGLWF	9	1091.5651	P15531;P15531-2	P15531	NME1	Nucleoside diphosphate kinase A	2	0.044015	70.552	0	0	0	0	8489700	0	0	0	0	0	0	0	0	0	0	0	0	0
AEKELESHSSW	11	1301.5888	H0YDB2;E9PNJ4;Q13586-2;Q13586	H0YDB2	STIM1	Stromal interaction molecule 1	2	5.04E-10	197.07	0	0	0	0	0	0	0	0	0	732320	58763000	0	0	1378500	0	0	0	0
AEKELHEKF	9	1129.5768	D6RDU5;D6RGI3;D6RER5;Q9NVA2;Q9NVA2-2;H0Y961;H0Y9G8;B1AMS2;Q14141-2;Q14141-4;Q14141	B1AMS2	SEPT11;SEPT6	Septin-11;Septin-6	2;3	0.0020093	146.17	0	0	0	19963000	471230000	0	0	0	45359000	0	164800000	0	0	693470	0	0	508770000	0
AEKELTDRNW	10	1260.6099	B0QY21;Q9UKX7;F2Z3L9;X6RKQ2;B1AHA5	B0QY21	NUP50	Nuclear pore complex protein Nup50	2;3	0.00011884	181.31	0	0	0	18889000	104730000	0	0	0	51425000	14920000	334720000	0	0	53908000	17664000	0	176930000	0
AEKERLREA	9	1100.5938	Q9HCM4-2;Q9HCM4-4;Q9HCM4-3;Q9HCM4	Q9HCM4-2	EPB41L5	Band 4.1-like protein 5	3	0.019612	89.047	0	0	0	0	2686700	0	0	0	0	0	0	0	0	0	0	0	0	0
AEKEVKGAVY	10	1092.5815	Q16531;F5GY55;Q16531-2;F5H0Y5	Q16531	DDB1	DNA damage-binding protein 1	2	0.0059366	117.25	0	0	0	10752000	9906800	0	0	0	0	30729000	28890000	0	0	28920000	0	0	53648000	0
AEKLGFAGL	9	904.50182	E7ENZ3;B7ZAR1;E9PCA1;P48643-2;P48643	E7ENZ3	CCT5	T-complex protein 1 subunit epsilon	2	0.043174	70.908	0	0	0	0	13324000	0	0	0	0	0	0	0	0	0	0	0	0	0
AEKLITQTF	9	1049.5757	Q9Y266	Q9Y266	NUDC	Nuclear migration protein nudC	2	0.0028054	191.45	0	0	0	39739000	782150000	0	0	0	200830000	37766000	880830000	0	0	140880000	187080000	0	662740000	0
AEKNFLTTV	9	1021.5444	Q99549;Q99549-2	Q99549	MPHOSPH8	M-phase phosphoprotein 8	2	0.020409	88.136	0	0	0	0	54304000	0	0	0	0	0	0	0	0	0	0	0	0	0
AEKNVEKKI	9	1057.6132	M0QYS1;P40429	M0QYS1	RPL13A	60S ribosomal protein L13a	2;3	0.0038395	150.06	0	0	0	57985000	0	0	0	0	15758000	6203100	0	0	0	0	1221500	0	133920000	0
AEKNVEKKIDKY	12	1463.7984	M0QYS1;P40429	M0QYS1	RPL13A	60S ribosomal protein L13a	2;3;4	1.02E-05	165.64	0	0	0	0	0	0	0	0	10331000	0	0	0	0	733140	0	0	50320000	0
AEKPAFGTP	9	916.46543	Q68EM7-2;Q68EM7-6;Q68EM7-5;Q68EM7	Q68EM7-2	ARHGAP17	Rho GTPase-activating protein 17	2	0.018914	89.886	0	0	0	0	537800000	0	0	0	0	0	0	0	0	0	0	0	0	0
AEKREHEKEVL	11	1366.7205	P16949;P16949-2;A2A2D0	P16949	STMN1	Stathmin	3	0.0050986	107.03	0	0	0	0	0	0	0	0	0	0	285640000	0	0	0	0	0	0	0
AEKVDQSLP	9	985.50803	Q8IXQ5-4;Q8IXQ5-3	Q8IXQ5-4			2	0.16298	51.346	5765400	0	0	0	0	0	0	0	0	0	0	0	0	0	0	0	0	0
AEKVEIATL	9	972.54916	H0YMZ1;H0YL69;P25789;H0YN18;P25789-2	H0YMZ1	PSMA4	Proteasome subunit alpha type;Proteasome subunit alpha type-4	2	0.0043884	129.63	0	0	0	0	0	0	0	0	0	0	290270000	0	0	0	0	0	0	0
AEKVIGAGK	9	871.51272	E9PP21;P21291;E9PND2	E9PP21	CSRP1	Cysteine and glycine-rich protein 1	2	0.022446	85.807	0	0	0	0	0	0	0	0	0	743600	0	0	0	0	0	0	0	0
AEKVIGAGKSW	11	1144.6241	E9PP21;P21291;E9PND2	E9PP21	CSRP1	Cysteine and glycine-rich protein 1	2;3	0.0043866	110.51	0	0	0	0	0	0	0	0	0	10034000	0	0	0	0	0	0	0	0
AEKYAKESL	9	1037.5393	P25788-2;P25788;G3V4X5;H0YJ03	P25788-2	PSMA3	Proteasome subunit alpha type-3	3	0.018322	91.095	0	0	0	0	0	0	0	0	0	0	26231000	0	0	0	0	0	0	0
AEKYEWDVA	9	1109.5029	P13639	P13639	EEF2	Elongation factor 2	2	0.016749	94.309	59463000	0	0	0	277480000	0	0	0	0	0	0	0	0	0	0	0	0	0
AEKYQTVIA	9	1021.5444	E9PNM1;P37268;P37268-3;P37268-2;P37268-4;E9PJG4;E9PS69	E9PNM1	FDFT1	Squalene synthase	2	0.030448	78.516	115250000	0	0	0	590240000	0	0	0	0	0	0	0	0	0	0	0	0	0
AELAARKY	8	920.50797	C9JFE4;Q13098-5;Q13098;Q13098-7;Q13098-6	C9JFE4	GPS1	COP9 signalosome complex subunit 1	2	0.024442	136.75	0	0	0	0	0	0	0	0	0	4035400	0	0	0	7587600	0	0	0	0
AELAERLGL	9	970.54475	Q00653-4;Q00653	Q00653-4	NFKB2	Nuclear factor NF-kappa-B p100 subunit;Nuclear factor NF-kappa-B p52 subunit	2	0.014389	99.013	0	0	0	0	37449000	0	0	0	0	0	0	0	0	0	0	0	0	0
AELAIFRVF	9	1064.6019	Q8N3C0	Q8N3C0	ASCC3	Activating signal cointegrator 1 complex subunit 3	2	0.036751	74.301	0	0	0	0	0	0	0	0	0	0	0	0	0	0	16157000	0	0	0
AELALQKKY	9	1062.6073	Q15007	Q15007	WTAP	Pre-mRNA-splicing regulator WTAP	2	0.015222	97.431	0	0	0	0	0	0	0	0	0	958570	0	0	0	0	0	0	10328000	0
AELATKKPLF	10	1116.6543	P06493;P06493-2	P06493	CDK1	Cyclin-dependent kinase 1	2	0.0085407	110.88	0	0	0	0	0	0	0	0	0	1013300	0	0	0	0	0	0	0	0
AELATRALP	9	940.53418	P14923;C9J826;C9JK18;C9JKY1;C9JTX4;F5GWP8	P14923	JUP;KRT17	Junction plakoglobin	2	0.020095	88.495	365050000	0	0	0	4928700000	0	0	0	0	0	0	0	0	0	0	0	0	0
AELDEKISAL	10	1087.5761	Q9NS73-5;Q9NS73	Q9NS73-5	MBIP	MAP3K12-binding inhibitory protein 1	2	0.016169	86.344	0	0	0	0	0	0	0	0	0	0	96223000	0	0	0	0	0	0	0
AELDKLTSV	9	974.52843	P49454	P49454	CENPF	Centromere protein F	2	0.036801	74.267	0	0	0	0	420460000	0	0	0	0	0	0	0	0	0	0	0	0	0
AELDPVNSY	9	1006.4607	Q92618	Q92618	ZNF516	Zinc finger protein 516	2	0.034061	76.1	0	0	0	0	0	0	0	0	0	0	0	0	0	0	0	0	9135600	0
AELDRQIKSF	10	1205.6404	A6NG51;Q13813-3;Q13813;Q13813-2	A6NG51	SPTAN1	Spectrin alpha chain, non-erythrocytic 1	2;3	7.27E-05	192.44	0	0	0	14086000	281210000	0	0	0	14322000	56624000	413020000	0	0	18936000	117940000	0	310540000	0
AELDRSRPA	9	1013.5254	Q8TCG2	Q8TCG2	PI4K2B	Phosphatidylinositol 4-kinase type 2-beta	3	0.018785	90.15	0	0	0	0	0	0	0	0	0	0	0	12746000	0	0	0	0	0	0
AELDSVFSSA	10	1024.4713	B8ZZY2;P52594-2;P52594-3;P52594;P52594-4	B8ZZY2	AGFG1	Arf-GAP domain and FG repeat-containing protein 1	2	0.011415	93.649	0	0	0	0	464660000	0	0	0	0	0	0	0	0	0	0	0	0	0
AELEDDFKEGY	11	1314.5616	P24001-3;P24001-2;P24001-5;P24001-4;F8W1V1;F8VSD2;P24001;E9PIV2	F8W1V1	IL32	Interleukin-32	2	0.0056822	97.439	0	0	0	0	61271000	0	0	0	30211000	3218400	121290000	0	0	0	20675000	0	0	0
AELEENQRSY	10	1237.5575	P46100-2;P46100-5;P46100-3;P46100-4;P46100	P46100-2	ATRX	Transcriptional regulator ATRX	2	0.0049527	120.06	0	0	0	0	0	0	0	0	0	786560	0	0	0	254650	0	0	0	0
AELEIQKDAL	10	1128.6027	H3BQZ9;H3BQB1;P07741-2;P07741	H3BQZ9	APRT	Adenine phosphoribosyltransferase	2	0.0094683	100.88	0	0	0	0	0	0	0	0	0	0	420050000	0	0	0	0	0	0	0
AELEKHGY	8	945.4556	P60896	P60896	SHFM1	26S proteasome complex subunit DSS1	2	0.024115	124.83	0	0	0	0	27506000	0	0	0	0	0	0	0	0	0	0	0	0	0
AELEKQLSQA	10	1115.5823	O95466;O95466-2;O95466-3;K7EK60	O95466	FMNL1	Formin-like protein 1	2	0.0095335	97.734	0	0	0	0	399510000	0	0	0	0	0	0	0	0	0	0	0	0	0
AELEKTVKKI	10	1157.702	Q9BXW9-2;Q9BXW9	Q9BXW9-2	FANCD2	Fanconi anemia group D2 protein	2	0.0039215	123.01	0	0	0	0	0	0	0	0	0	2604600	0	0	0	0	0	0	0	0
AELELQKQL	9	1070.5972	O43290	O43290	SART1	U4/U6.U5 tri-snRNP-associated protein 1	2	0.0027835	143.21	0	0	0	4540500	432710000	0	0	0	14592000	0	313480000	0	0	59126000	30441000	0	381580000	0
AELENLVNQA	10	1099.551	Q96TA2-3;Q96TA2-2;Q96TA2	Q96TA2-3	YME1L1	ATP-dependent zinc metalloprotease YME1L1	2	0.026888	78.098	0	0	0	0	91844000	0	0	0	0	0	0	0	0	0	0	0	0	0
AELENLVNQAA	11	1170.5881	Q96TA2-3;Q96TA2-2;Q96TA2	Q96TA2-3	YME1L1	ATP-dependent zinc metalloprotease YME1L1	2	0.0058157	96.113	15232000	0	0	0	0	0	0	0	0	0	0	109300000	0	0	0	0	0	0
AELERLNKQF	10	1246.667	P35579;P35579-2	P35579	MYH9	Myosin-9	2	0.0068289	114.89	0	0	0	0	39894000	0	0	0	4607900	25071000	105130000	0	0	0	9090700	0	0	0
AELESKTNTL	10	1104.5663	Q53EZ4-2;Q53EZ4	Q53EZ4-2	CEP55	Centrosomal protein of 55 kDa	2	0.0044484	121.5	0	0	0	0	0	0	0	0	0	0	104210000	0	0	0	0	0	0	0
AELESSKEQF	10	1166.5455	D6RB97;P52306-2;P52306-3;P52306-4;P52306;P52306-5	D6RB97	RAP1GDS1	Rap1 GTPase-GDP dissociation stimulator 1	2	0.026851	78.116	0	0	0	0	0	0	0	0	0	673090	39833000	0	0	0	0	0	0	0
AELGGLLKY	9	962.54368	O00231;O00231-2;J3QRY4	O00231	PSMD11	26S proteasome non-ATPase regulatory subunit 11	2	0.0082246	113.71	0	0	0	0	813140000	0	0	0	324860000	16025000	164950000	0	0	158510000	51774000	0	2379500000	0
AELGIRHVL	9	1006.5924	K7EPJ1;Q16763	K7EPJ1	UBE2S	Ubiquitin-conjugating enzyme E2 S	2	0.012825	101.65	0	0	0	0	0	0	0	0	0	1178300	0	0	0	2287900	0	0	0	0
AELGPLNKY	9	1003.5338	P43405-2;P43405	P43405-2	SYK	Tyrosine-protein kinase SYK	2	0.030908	80.165	0	0	0	0	0	0	0	0	3643900	0	0	0	0	0	0	0	0	0
AELGTFPRA	9	960.50288	Q9NUP1	Q9NUP1	BLOC1S4	Biogenesis of lysosome-related organelles complex 1 subunit 4	2	0.031621	77.732	2697600	0	0	0	0	0	0	0	0	0	0	0	0	0	0	0	0	0
AELHPLPQL	9	1016.5655	Q15172	Q15172	PPP2R5A	Serine/threonine-protein phosphatase 2A 56 kDa regulatory subunit alpha isoform	2	0.03872	74.301	0	0	0	0	0	0	0	0	0	0	0	0	0	0	0	0	0	0
AELIRKQAQ	9	1055.6087	E7EX90;Q14203-5;Q14203-2;Q14203-3;Q14203-4;Q14203-6;Q14203;Q6AWB1	E7EX90	DCTN1;DKFZp686E0752	Dynactin subunit 1	3	0.07186	57.859	0	0	0	0	0	0	0	0	0	0	0	0	0	0	0	0	0	0
AELKDYLRF	9	1153.6132	P58004	P58004	SESN2	Sestrin-2	3	0.041328	71.692	0	0	0	0	0	0	0	0	8854100	0	0	0	0	0	0	0	0	0
AELKGLDVDSL	11	1158.6132	P18621-3;J3QS96;J3QQT2;J3QLC8;J3KRX5;P18621-2;P18621	P18621-3	RPL17	60S ribosomal protein L17	2	0.0019888	132.32	0	0	0	0	0	0	0	0	0	0	286070000	0	0	0	0	0	0	0
AELKIVADQL	10	1098.6285	P53990-2;P53990;P53990-4;P53990-5;H3BQF7;H3BMU1;H3BUI0;J3KR23;P53990-3	P53990-2	IST1	IST1 homolog	2	0.0092933	99.283	0	0	0	0	0	0	0	0	0	0	92131000	0	0	0	0	0	0	0
AELKQAQTL	9	1000.5553	Q9H0A8	Q9H0A8	COMMD4	COMM domain-containing protein 4	2	0.053365	64.927	0	0	0	0	0	0	0	0	0	405790	0	0	0	0	0	0	0	0
AELKQIVDQSL	11	1242.682	Q5T5X7	Q5T5X7	BEND3	BEN domain-containing protein 3	2	0.019813	75.229	0	0	0	0	0	0	0	0	0	0	0	0	0	0	9677700	0	0	0
AELKQLNQQY	10	1233.6354	Q13416	Q13416	ORC2	Origin recognition complex subunit 2	2	0.0014168	167.1	0	0	0	1581100	163280000	0	0	0	48402000	16091000	319290000	0	0	31069000	31740000	0	101140000	0
AELKQVQTL	9	1028.5866	H3BPE1;H3BQK9;Q9UPN3;Q9UPN3-4;Q9UPN3-3;Q9UPN3-2;H0Y390;Q9UPN3-5;E9PNZ4	H3BPE1	MACF1	Microtubule-actin cross-linking factor 1, isoforms 1/2/3/5	2	0.003646	131.22	0	0	0	0	0	0	0	0	0	0	0	0	0	0	0	0	21424000	0
AELLCPLSL	9	957.5205	Q96PL5	Q96PL5	ERMAP	Erythroid membrane-associated protein	2	0.024721	83.206	0	0	0	0	0	0	0	0	0	0	0	0	0	179190	0	0	0	0
AELLDATQHTL	11	1210.6194	Q15027;I3L0K9;I3L268	Q15027	ACAP1	Arf-GAP with coiled-coil, ANK repeat and PH domain-containing protein 1	2	0.0055699	98.634	0	0	0	0	0	0	0	0	0	0	8622100	0	0	0	0	0	0	0
AELLNSKLPRW	11	1325.7456	Q9UHR4	Q9UHR4	BAIAP2L1	Brain-specific angiogenesis inhibitor 1-associated protein 2-like protein 1	3	0.0055335	99.283	0	0	0	0	0	0	0	0	0	0	15284000	0	0	0	0	0	0	0
AELLQVANY	9	1019.5288	O15460-2;O15460	O15460-2	P4HA2	Prolyl 4-hydroxylase subunit alpha-2	2	0.11451	48.794	0	0	0	0	0	0	0	0	0	0	0	0	0	0	0	0	0	0
AELLTKTLP	9	984.58555	G8JL98;Q13569;F5H0I7;H0YH18;F5H539	G8JL98	TDG	G/T mismatch-specific thymine DNA glycosylase	2	0.01675	94.309	0	0	0	0	1761900000	0	0	0	0	0	0	0	0	0	0	0	0	0
AELMNRPEVTY	11	1321.6336	P27701-2;P27701;E9PJC7	P27701-2	CD82	CD82 antigen;Tetraspanin	2	0.0041535	111.63	0	0	0	0	0	0	0	0	0	746690	0	0	0	0	0	0	0	0
AELMQSHMM	9	1076.4453	F5H8M1;B4DWF2;Q9UKS7-7;Q9UKS7-2;Q9UKS7;Q9UKS7-4	F5H8M1	ZNFN1A2;IKZF2	Zinc finger protein Helios	2	0.016236	95.358	0	0	0	0	0	0	0	0	0	759650	0	0	0	0	0	0	0	0
AELMQTLRF	9	1107.5747	C9JBY7;Q9Y291	C9JBY7	MRPS33	28S ribosomal protein S33, mitochondrial	2	0.036638	74.376	0	0	0	0	0	0	0	0	0	0	0	0	0	0	20326000	0	0	0
AELMTDRVGKAF	12	1336.6809	P51825;P51825-3;P51825-2;F5GXF9	P51825	AFF1	AF4/FMR2 family member 1	2	0.0052419	96.756	0	0	0	0	0	0	0	0	0	346890	0	0	0	0	0	0	0	0
AELNGKDGF	9	949.45051	P62993;J3KT38;J3QRL5;P62993-2	P62993	GRB2	Growth factor receptor-bound protein 2	2	0.012936	101.46	0	0	0	0	0	0	0	0	0	1982900	0	0	0	0	0	0	0	0
AELNHQKQL	9	1079.5724	C9JIZ6;B1AVU8;P07602;P07602-2;P07602-3	C9JIZ6	PSAP	Prosaposin;Saposin-A;Saposin-B-Val;Saposin-B;Saposin-C;Saposin-D	2	0.0086869	111.46	0	0	0	0	0	0	0	0	0	422270	0	0	0	946770	0	0	0	0
AELNKIFAL	9	1017.5859	Q96SN8-3;Q96SN8-2;Q96SN8;Q96SN8-4;B1AMJ5;F8WCI3	Q96SN8-3	CDK5RAP2	CDK5 regulatory subunit-associated protein 2	2	0.053549	66.504	0	0	0	0	0	0	0	0	0	0	0	0	0	0	3069600	0	0	0
AELNLRSNEL	10	1157.6041	P13489;E9PMA9;E9PMN0;E9PIK5;E9PMJ3;E9PLZ3;E9PIM9	P13489	RNH1	Ribonuclease inhibitor	2	0.019987	81.923	0	0	0	0	54097000	0	0	0	0	0	0	0	0	0	0	0	0	0
AELPAKILVEF	11	1228.7067	O95229;O95229-2;R4GMS7	O95229	ZWINT	ZW10 interactor	2	0.02947	70.685	0	0	0	0	17227000	0	0	0	0	0	0	0	0	0	0	0	0	0
AELPASVHAL	10	1006.5447	J3QLD9;E7EMK3;Q14254	J3QLD9	FLOT2	Flotillin-2	2	0.031051	76.064	0	0	0	0	0	0	0	0	0	0	52410000	0	0	0	0	0	0	0
AELPDQKQL	9	1040.5502	Q92985-2;Q92985;Q92985-4;E9PSE3	Q92985-2	IRF7	Interferon regulatory factor 7	2	0.0093426	108.26	0	0	0	0	0	0	0	0	0	1498500	0	0	0	2246100	0	0	0	0
AELPDQKQLRY	11	1359.7147	Q92985-2;Q92985;Q92985-4;E9PSE3	Q92985-2	IRF7	Interferon regulatory factor 7	2;3	0.0018798	124.42	0	0	0	0	0	0	0	0	0	2328800	81912000	0	0	2580500	0	0	0	0
AELPGVSRW	9	1013.5294	Q9BQB6-3;F8W9H0;Q9BQB6-2;A8MV79;F2Z3Q2	Q9BQB6-3	VKORC1		2	0.025525	82.287	0	0	0	11572000	9824600	0	0	0	85103000	0	0	0	0	0	0	0	0	0
AELPLDYKF	9	1094.5648	Q5TFE4;Q5TFE4-2	Q5TFE4	NT5DC1	5-nucleotidase domain-containing protein 1	2	0.022398	85.862	0	0	0	0	0	0	0	0	52587000	0	0	0	0	16740000	47964000	0	0	0
AELPLRLFL	9	1070.6488	Q96QK1	Q96QK1	VPS35	Vacuolar protein sorting-associated protein 35	2	0.016485	94.85	0	0	0	0	0	0	0	0	0	0	0	0	0	0	0	0	92374000	0
AELQRLVAA	9	969.56073	G3XAN8;Q9Y5J9;E9PIR3	G3XAN8	TIMM8B	Mitochondrial import inner membrane translocase subunit Tim8 B	2	0.025211	82.645	60252000	0	0	0	3164500000	0	0	0	0	0	0	0	0	0	0	0	0	0
AELQRRFQAA	10	1188.6364	B0I1T2	B0I1T2	MYO1G	Unconventional myosin-Ig;Minor histocompatibility antigen HA-2	2;3	0.012341	91.636	0	0	0	0	47405000	0	0	0	0	0	0	0	0	0	0	0	0	0
AELQSKLKDLF	11	1290.7184	O14777	O14777	NDC80	Kinetochore protein NDC80 homolog	3	0.040905	67.08	0	0	0	0	41652000	0	0	0	0	0	0	0	0	0	0	0	0	0
AELQSRLAA	9	957.52434	Q8IUR0	Q8IUR0	TRAPPC5	Trafficking protein particle complex subunit 5	2	0.048478	68.657	0	0	0	0	119180000	0	0	0	0	0	0	0	0	0	0	0	0	0
AELRGVEGF	9	976.49779	A8MW78;Q13588;K7EKU7;K7ELI1;J3QRP9;I3L2P9;Q8TC17-2;Q8TC17	A8MW78	GRAP;GRAPL	GRB2-related adapter protein;GRB2-related adapter protein-like	2	0.024129	83.883	0	0	0	0	0	0	0	0	8482400	0	0	0	0	0	0	0	7179700	0
AELRPDSPAHVL	12	1303.6884	Q05923	Q05923	DUSP2	Dual specificity protein phosphatase 2	3	0.0080171	94.402	0	0	0	0	0	0	0	0	0	0	44533000	0	0	0	0	0	0	0
AELSEQIKSF	10	1150.587	Q5JRA6;Q5JRA6-4;Q5JRA6-2	Q5JRA6	MIA3	Melanoma inhibitory activity protein 3	2	0.004498	121.36	0	0	0	0	34254000	0	0	0	0	0	147980000	0	0	0	0	0	0	0
AELSFFGHA	9	977.46068	P02786;G3V0E5	P02786	TFRC	Transferrin receptor protein 1;Transferrin receptor protein 1, serum form	2	0.022967	85.212	0	0	0	0	12286000	0	0	0	0	0	0	0	0	0	0	0	0	0
AELSRAPRG	9	955.51993	Q6ZMI3	Q6ZMI3	GLDN	Gliomedin	3	0.070224	68.016	0	0	0	0	0	0	0	0	0	1400800	0	0	0	0	0	0	0	0
AELTEEINKW	10	1231.6085	O75330-4;O75330-2;O75330;O75330-3	O75330-4	HMMR	Hyaluronan mediated motility receptor	2	0.0010975	159.79	0	0	0	0	55947000	0	0	0	0	0	18769000	0	0	5977600	6126100	0	152800000	0
AELTGLRLA	9	942.54983	Q96HS1-2;Q96HS1	Q96HS1-2	PGAM5	Serine/threonine-protein phosphatase PGAM5, mitochondrial	2	0.027101	80.755	0	0	0	0	280910000	0	0	0	0	0	0	0	0	0	0	0	0	0
AELTKVFEI	9	1048.5805	M0QYG8;M0R1D2;M0R0C1;O60234;G3V4P8;P60983	M0QYG8	GMFG;GMFB	Glia maturation factor gamma;Glia maturation factor beta	2	0.022743	88.392	0	0	0	0	0	0	0	0	0	0	0	0	0	0	0	0	0	0
AELTPHQTF	9	1042.5084	P04844;P04844-2	P04844	RPN2	Dolichyl-diphosphooligosaccharide--protein glycosyltransferase subunit 2	2	0.0090548	109.66	0	0	0	0	54270000	0	0	0	0	11462000	0	0	0	3928300	0	0	0	0
AELWKNPTA	9	1028.5291	O00762-2;O00762;O00762-3;O00762-4	O00762-2	UBE2C	Ubiquitin-conjugating enzyme E2 C	2	0.018047	91.658	0	0	0	0	104370000	0	0	0	0	0	0	0	0	0	0	0	0	0
AELWKNPTAF	10	1175.5975	O00762-2;O00762;O00762-3;O00762-4	O00762-2	UBE2C	Ubiquitin-conjugating enzyme E2 C	2	0.056954	67.334	0	0	0	0	0	0	0	0	0	0	0	0	0	0	6546800	0	0	0
AELYHIISS	9	1031.5288	Q9UL46;H0YM70	Q9UL46	PSME2	Proteasome activator complex subunit 2	2	0.039283	72.607	48212000	0	0	0	0	0	0	0	0	0	0	0	0	0	0	0	0	0
AELYINEHDY	10	1265.5564	Q15006	Q15006	EMC2	ER membrane protein complex subunit 2	2	0.0067971	114.97	0	0	0	0	97464000	0	0	0	57618000	0	251760000	0	0	5156600	28462000	0	112550000	0
AEMAQNAVRL	10	1101.5601	B4DGU4;P35222	B4DGU4	CTNNB1	Catenin beta-1	2	0.021448	80.755	0	0	0	0	0	0	0	0	0	0	0	0	0	0	9161400	0	0	0
AEMEERFYRY	10	1392.6132	F5GWX5;Q14839;Q14839-2	F5GWX5	CHD4	Chromodomain-helicase-DNA-binding protein 4	2;3	0.0030218	130.66	0	0	0	6633700	9450000	0	0	0	36957000	2974600	0	0	0	1318100	60493000	0	0	0
AEMEKQKVA	9	1032.5274	Q9H3S7	Q9H3S7	PTPN23	Tyrosine-protein phosphatase non-receptor type 23	2	0.012983	101.38	5692200	0	0	0	0	0	0	0	0	0	0	0	0	0	0	0	0	0
AEMESSHQQVM	11	1275.5224	Q9H2D6-5;Q9H2D6-7;Q9H2D6-3;Q9H2D6-2;Q9H2D6	Q9H2D6-5	TRIOBP	TRIO and F-actin-binding protein	2	0.0023763	131.42	0	0	0	0	0	0	0	0	0	532950	0	0	0	526890	0	0	0	0
AEMETQKEKI	10	1205.5962	E9PD53;Q9NTJ3;Q9NTJ3-2;C9JR83	E9PD53	SMC4	Structural maintenance of chromosomes protein;Structural maintenance of chromosomes protein 4	2;3	7.59E-05	193.3	0	0	0	0	0	0	0	0	0	3636200	0	0	0	8695900	0	0	0	0
AEMEVKRESY	10	1240.5758	Q92575	Q92575	UBXN4	UBX domain-containing protein 4	2;3	0.0020767	154.05	0	0	0	0	20803000	0	0	0	22271000	16676000	115950000	0	0	31587000	42217000	0	7782500	0
AEMLRSISF	9	1052.5325	Q05048	Q05048	CSTF1	Cleavage stimulation factor subunit 1	2	0.051595	67.334	0	0	0	1069400	0	0	0	0	0	0	0	0	0	0	0	0	0	0
AEMNRGSNEW	10	1192.4931	P13073;H3BPG0;H3BN72;H3BNV9	P13073	COX4I1	Cytochrome c oxidase subunit 4 isoform 1, mitochondrial	2	0.0097407	97.284	0	0	0	0	0	0	0	0	0	0	0	0	0	2411200	0	0	0	0
AEMPQNYRP	9	1104.5022	Q14258	Q14258	TRIM25	E3 ubiquitin/ISG15 ligase TRIM25	2	0.017181	93.429	12228000	0	0	0	0	0	0	0	0	0	0	0	0	0	0	0	0	0
AEMQGKSAREA	11	1176.5557	Q9UH99-3;Q9UH99;Q9UH99-2	Q9UH99-3	SUN2	SUN domain-containing protein 2	3	0.010148	83.182	3476400	0	0	0	0	0	0	0	0	0	0	2010200	0	0	0	0	0	0
AEMQKTIEM	9	1079.4991	E5RHG1;E5RJ83;E5RJV8;B9ZVT1;Q8IXT5	E5RHG1	RBM12B	RNA-binding protein 12B	2	0.0090289	109.79	0	0	0	0	0	0	0	0	0	844710	0	0	0	0	0	0	0	0
AEMQWKRDY	9	1225.555	O96000;O96000-2;H3BV16	O96000	NDUFB10	NADH dehydrogenase [ubiquinone] 1 beta subcomplex subunit 10	2;3	0.0045483	129.28	0	0	0	0	0	0	0	0	0	7190600	0	0	0	3122000	0	0	0	0
AEMTEPKSV	9	990.4692	P45844;C9JKD9;P45844-6;P45844-5;P45844-4;P45844-3;P45844-2	P45844	ABCG1	ATP-binding cassette sub-family G member 1	2	0.027201	80.688	0	0	0	0	0	0	0	0	0	194040	0	0	0	0	0	0	0	0
AENAEFMRNF	10	1227.5343	P09601;B1AHA8	P09601	HMOX1	Heme oxygenase 1	2	0.0098349	104.22	0	0	0	0	0	0	0	0	0	0	15412000	0	0	0	0	0	0	0
AENAYHIHQA	10	1152.5312	H0YMN5;Q9ULG1	H0YMN5	INO80	DNA helicase INO80	3	0.031894	75.652	10327000	0	0	0	0	0	0	0	0	0	0	0	0	0	0	0	0	0
AENDAQKPSL	10	1071.5197	O15439-2;O15439;B7Z3Q7;O15439-3	O15439-2	ABCC4	Multidrug resistance-associated protein 4	1;2	6.74E-05	191.04	0	0	0	1349700	95868000	0	0	0	12142000	10304000	211930000	0	0	5792500	15284000	0	110640000	0
AENDEVKFKSY	11	1328.6248	Q6IE81-3;Q6IE81-2;Q6IE81	Q6IE81-3	JADE1	Protein Jade-1	2;3	0.00071411	150.49	0	0	0	0	0	0	0	0	0	775380	0	0	0	599690	0	0	24641000	0
AENDFLHSL	9	1044.4876	Q92608;E5RFJ0	Q92608	DOCK2	Dedicator of cytokinesis protein 2	2	0.0094593	107.69	0	0	0	1649300	0	0	0	0	0	0	14868000	0	0	9076800	0	0	0	0
AENDFVHRI	9	1099.5411	Q9Y3T6	Q9Y3T6	R3HCC1	R3H and coiled-coil domain-containing protein 1	3	0.036506	74.464	0	0	0	0	0	0	0	0	0	0	0	0	0	0	0	0	36270000	0
AENDPFVRP	9	1043.5036	Q9UKI8-4;Q9UKI8-5;Q9UKI8;Q9UKI8-2;Q9UKI8-3;B3KRP1	Q9UKI8-4	TLK1	Serine/threonine-protein kinase tousled-like 1	2	0.025525	82.287	25590000	0	0	0	0	0	0	0	0	0	0	0	0	0	0	0	0	0
AENDPTRQY	9	1092.4836	O75376-2;O75376;B4DJ25;E7EVK1	O75376-2	NCOR1	Nuclear receptor corepressor 1	2	0.0042834	187.5	0	0	0	0	0	0	0	0	0	2137500	48297000	0	0	22699000	0	0	23337000	0
AENEAETKL	9	1003.4822	P07814	P07814	EPRS	Bifunctional glutamate/proline--tRNA ligase;Glutamate--tRNA ligase;Proline--tRNA ligase	2	0.022112	86.189	0	0	0	0	0	0	0	0	0	0	0	0	0	1040800	0	0	0	0
AENEENKGF	9	1036.4462	Q4ZIN3;Q4ZIN3-2	Q4ZIN3	TMEM259	Membralin	2	0.029503	79.148	0	0	0	0	0	0	0	0	0	0	18969000	0	0	0	0	0	0	0
AENEKIQNEQL	11	1314.6416	P12270	P12270	TPR	Nucleoprotein TPR	2	0.0045797	120.32	0	0	0	0	0	0	0	0	0	0	0	0	0	0	0	0	0	0
AENEKLKAQL	10	1142.6295	O14974;O14974-5;O14974-4;O14974-3;H0YIM2;H0YIS3	O14974	PPP1R12A	Protein phosphatase 1 regulatory subunit 12A	2;3	0.0054648	118.6	0	0	0	0	0	0	0	0	0	12754000	0	0	0	0	0	0	0	0
AENELGVVVA	10	999.52368	B1AMU4;Q9Y3B2;B1AMU7;B1AMU3	B1AMU4	EXOSC1	Exosome complex component CSL4	2	0.010052	106.2	134540000	0	0	0	0	0	0	0	0	0	0	0	0	0	0	0	0	0
AENEMPGLMRM	11	1277.5566	P23526	P23526	AHCY	Adenosylhomocysteinase	2	0.0052736	103.91	0	0	0	0	0	0	0	0	2518000	2519600	0	0	0	2456200	0	0	0	0
AENESKARV	9	1002.5094	Q9BWJ5	Q9BWJ5	SF3B5	Splicing factor 3B subunit 5	3	0.036638	74.376	0	0	0	0	0	0	0	0	0	6833300	0	0	0	0	0	0	0	0
AENESKARVRF	11	1305.6789	Q9BWJ5	Q9BWJ5	SF3B5	Splicing factor 3B subunit 5	3;4	0.0053514	102.52	0	0	0	0	144300000	0	0	0	71263000	6935800	519030000	0	0	14572000	24196000	0	282020000	0
AENETNEVNF	10	1165.4887	E5RHG8;Q15369-2;Q15369	E5RHG8	TCEB1	Transcription elongation factor B polypeptide 1	2	0.0070392	114.4	0	0	0	0	0	0	0	0	0	0	46711000	0	0	0	0	0	15974000	0
AENFAEHVL	9	1028.4927	Q9Y276;H7C492	Q9Y276	BCS1L	Mitochondrial chaperone BCS1	2	0.056564	65.224	0	0	0	0	18487000	0	0	0	0	0	0	0	0	0	0	0	0	0
AENFFILRR	9	1164.6404	F8WCF6;P59998;P59998-3;R4GN08;F8WDD7;P59998-4;P59998-2	F8WCF6	ARPC4-TTLL3;ARPC4	Actin-related protein 2/3 complex subunit 4	3	0.02353	84.568	0	0	0	0	17029000	0	0	0	7822500	0	0	0	0	0	3910200	0	0	0
AENGKAPHL	9	935.48248	Q8N6S4-2;Q8N6S4	Q8N6S4-2	ANKRD13C	Ankyrin repeat domain-containing protein 13C	2	0.0079813	116.37	0	0	0	0	0	0	0	0	0	154150	0	0	0	418140	0	0	0	0
AENGKSNFL	9	978.47706	P61769;F5H6I0	P61769	B2M	Beta-2-microglobulin;Beta-2-microglobulin form pI 5.3	2	0.00835	113.1	0	0	0	0	0	0	0	0	0	1450700	0	0	0	0	0	0	0	0
AENGLTVRL	9	971.53999	Q12789-3;Q12789;H3BU55	Q12789-3	GTF3C1	General transcription factor 3C polypeptide 1	2	0.036506	74.464	0	0	0	0	0	0	0	0	43529000	2848800	0	0	0	0	50932000	0	0	0
AENGRDAPANGNAENE	16	1627.6823	P06454	P06454	PTMA	Prothymosin alpha;Prothymosin alpha, N-terminally processed;Thymosin alpha-1	2	0.011949	97.214	0	0	0	0	0	0	0	0	0	0	0	0	0	1012200	0	0	0	0
AENGRDAPANGNANEE	16	1627.6823	B8ZZA1;B8ZZW7;P06454-2;H7C2N1;B8ZZQ6	B8ZZA1	PTMA	Prothymosin alpha;Prothymosin alpha, N-terminally processed;Thymosin alpha-1	2	1.80E-10	147.07	0	0	1470500	0	0	0	0	0	0	0	0	0	0	1177200	0	0	0	0
AENGRDAPANGNANEENGEQE	21	2184.8904	B8ZZA1;B8ZZW7;P06454-2;H7C2N1;B8ZZQ6	B8ZZA1	PTMA	Prothymosin alpha;Prothymosin alpha, N-terminally processed;Thymosin alpha-1	2	0.006453	105.06	0	282530	0	0	0	0	0	0	0	0	0	0	0	0	0	0	0	0
AENIDAQLKRM	11	1287.6605	P37198;M0QXN5	P37198	NUP62	Nuclear pore glycoprotein p62	2;3	2.58E-12	212.27	0	0	0	0	12450000	0	0	0	28026000	15738000	0	0	0	8797000	58077000	0	3294500	0
AENIPENPLKY	11	1286.6507	P42224;J3KPM9;P42224-2;Q14765	P42224	STAT1;STAT4	Signal transducer and activator of transcription 1-alpha/beta;Signal transducer and activator of transcription;Signal transducer and activator of transcription 4	2	0.0015665	140.63	0	0	0	0	0	0	0	0	0	8461300	56227000	0	0	0	0	0	0	0
AENIQPGEQKY	11	1275.6095	E7EUU4;Q04637-8;Q04637-3;Q04637;Q04637-9;E7EX73;E9PGM1;Q04637-7;Q04637-6;Q04637-5;Q04637-4;C9J2Z7;C9K073;C9J6B6;C9JF13	E7EUU4	EIF4G1	Eukaryotic translation initiation factor 4 gamma 1	2	0.00075908	152.55	0	0	0	0	0	0	0	0	13621000	6092100	122850000	0	0	11973000	11276000	0	66376000	0
AENISRVLY	9	1063.5662	P11216;P11217-2;P11217;E9PK47;P06737-2;P06737	P11216	PYGB;PYGM;PYGL	Glycogen phosphorylase, brain form;Glycogen phosphorylase, muscle form;Alpha-1,4 glucan phosphorylase;Glycogen phosphorylase, liver form	2	0.011295	104.22	0	0	0	4765000	140600000	0	0	0	69167000	3205600	319140000	0	0	0	44594000	0	193640000	0
AENKAKINM	9	1017.5277	P14635;E9PC90;P14635-2;D6RHI0	P14635	CCNB1	G2/mitotic-specific cyclin-B1	2	0.0032565	157.66	0	0	0	0	0	0	0	0	0	8770300	0	0	0	22329000	0	0	0	0
AENKDEIAL	9	1001.5029	P13010;C9JZ81	P13010	XRCC5	X-ray repair cross-complementing protein 5	2	0.0048606	111.06	0	0	0	0	0	0	0	0	0	0	8627800000	0	0	0	0	0	0	0
AENKDEIALVL	11	1213.6554	P13010;C9JZ81	P13010	XRCC5	X-ray repair cross-complementing protein 5	2	0.0085654	86.014	0	0	0	0	0	0	0	0	0	0	14880000	0	0	0	0	0	0	0
AENLFRAFL	9	1079.5764	E7EUY0;P78527-2;P78527	E7EUY0	PRKDC	DNA-dependent protein kinase catalytic subunit	2	0.0066537	124.74	0	0	0	0	31682000	0	0	0	0	0	0	0	0	0	0	0	0	0
AENLGKEHF	9	1043.5036	Q9ULC5-4;Q9ULC5;Q9ULC5-3	Q9ULC5-4	ACSL5	Long-chain-fatty-acid--CoA ligase 5	2;3	0.015755	96.342	0	0	0	0	0	0	0	0	0	767380	0	0	0	2483000	0	0	0	0
AENNHILERF	10	1241.6153	Q9UHD2	Q9UHD2	TBK1	Serine/threonine-protein kinase TBK1	2;3	0.039394	72.2	0	0	0	0	22336000	0	0	0	0	0	0	0	0	612520	0	0	0	0
AENNHLEAVKY	11	1286.6255	Q9H9B1-3;Q9H9B1	Q9H9B1-3	EHMT1	Histone-lysine N-methyltransferase EHMT1	2;3	0.00010786	153.75	0	0	0	0	0	0	0	0	0	1913900	0	0	0	387430	0	0	0	0
AENNIQPIF	9	1044.524	P05107;A8MYE6;J3KNI6	P05107	ITGB2	Integrin beta-2;Integrin beta	2	0.0094593	107.69	0	0	0	15671000	467690000	0	0	0	156030000	7189300	844520000	0	0	132880000	92579000	0	232670000	0
AENNPWVTP	9	1026.4771	Q15404-2;Q15404	Q15404-2	RSU1	Ras suppressor protein 1	2	0.030826	78.264	8147100	0	0	0	0	0	0	0	0	0	0	0	0	0	0	0	0	0
AENPFLTHL	9	1040.5291	Q05655;Q05655-2	Q05655	PRKCD	Protein kinase C delta type;Protein kinase C delta type regulatory subunit;Protein kinase C delta type catalytic subunit	1;2	0.003913	172.25	0	0	0	0	309850000	0	0	0	80186000	16001000	286100000	0	0	81946000	101640000	0	462110000	0
AENPGKYNI	9	1004.4927	Q00839-2;Q00839	Q00839-2	HNRNPU	Heterogeneous nuclear ribonucleoprotein U	1	0.017945	103.74	0	0	0	0	0	0	0	0	0	680070	0	0	0	0	0	0	0	0
AENPHSEYGL	10	1115.4884	Q9C005	Q9C005	DPY30	Protein dpy-30 homolog	2	0.035601	73.841	0	0	0	0	13917000	0	0	0	0	0	0	0	0	0	0	0	0	0
AENPKLISA	9	941.5182	Q6P158;H7C109	Q6P158	DHX57	Putative ATP-dependent RNA helicase DHX57	2	0.022649	88.495	0	0	0	0	245480000	0	0	0	0	0	0	0	0	0	0	0	0	0
AENPSIQLL	9	983.52876	Q7Z434-4;Q7Z434	Q7Z434-4	MAVS	Mitochondrial antiviral-signaling protein	2	0.054101	66.27	0	0	0	2620900	0	0	0	0	0	0	0	0	0	0	0	0	0	0
AENPVENHI	9	1021.4829	Q58WW2;Q58WW2-2;Q58WW2-4;Q58WW2-3	Q58WW2	DCAF6	DDB1- and CUL4-associated factor 6	2	0.016745	95.502	0	0	0	0	0	0	0	0	0	0	0	0	0	0	0	0	0	0
AENQTVVKY	9	1050.5346	Q12769;G3V198;E9PR16;Q12769-3	Q12769	NUP160	Nuclear pore complex protein Nup160	2	0.0028054	169.41	0	0	0	10944000	264560000	0	0	0	91664000	13114000	406700000	0	0	109930000	33073000	0	707550000	0
AENRPAVKA	9	954.52468	Q13488;Q13488-2	Q13488	TCIRG1	V-type proton ATPase 116 kDa subunit a isoform 3	2;3	0.020844	87.639	318460000	0	0	0	82708000	0	0	0	0	0	0	105280000	0	0	0	0	0	0
AENRQGTLTEY	11	1280.5997	P14598;C9J155;P14598-2;H7C1S1	P14598	NCF1	Neutrophil cytosol factor 1	2	0.00026041	166.29	0	0	0	4355100	0	0	0	0	7120000	6995000	7992000	0	0	4948000	2894300	0	0	0
AENRSAFSY	9	1043.4672	Q9BYM8;A6PVK0;Q9BYM8-3	Q9BYM8	RBCK1	RanBP-type and C3HC4-type zinc finger-containing protein 1	2	0.012018	103.01	0	0	0	0	0	0	0	0	0	0	0	0	0	2007600	0	0	0	0
AENSGVKANEVISKLY	16	1720.8996	P50990;P50990-2;P50990-3;H7C2U0	P50990	CCT8	T-complex protein 1 subunit theta	2	0.026567	55.011	0	0	0	0	0	0	0	0	0	0	0	0	0	0	0	0	0	0
AENSPTRQQF	10	1176.5523	Q86XP3;J3QRI2;J3KTK9	Q86XP3	DDX42	ATP-dependent RNA helicase DDX42	2	0.014789	87.942	0	0	0	0	0	0	0	0	0	727920	0	0	0	0	0	0	0	0
AENSSKSDL	9	949.43525	O00566;U3KQ48	O00566	MPHOSPH10	U3 small nucleolar ribonucleoprotein protein MPP10	2	0.015156	97.565	0	0	0	0	0	0	0	0	0	0	0	0	0	384740	0	0	0	0
AENSSKSNQYVY	12	1388.6208	O95271;E7EQ52;Q9H2K2	O95271	TNKS;TNKS2	Tankyrase-1;Tankyrase-2	2	0.020163	85.813	0	0	0	0	0	0	0	0	0	229650	0	0	0	0	0	0	0	0
AENSSLIKHL	10	1110.6033	Q9NXT0-3;Q9NXT0	Q9NXT0-3	ZNF586	Zinc finger protein 586	2;3	0.021548	80.706	0	0	0	0	44949000	0	0	0	0	934160	0	0	0	400250	0	0	0	0
AENTNKAAKKF	11	1220.6513	B7Z2L0;H0Y7N8;F8WB99;C9IYK6;C9JTE9;H7C5E2;Q9UHQ4;Q9UHQ4-2	B7Z2L0	BCAP29	B-cell receptor-associated protein 29	2	0.073288	58.098	0	0	0	0	0	0	0	0	0	531930	0	0	0	0	0	0	0	0
AENVAVPEA	9	898.43961	P55884-2;P55884;C9JZG1	P55884-2	EIF3B	Eukaryotic translation initiation factor 3 subunit B	2	0.038347	73.233	26899000	0	0	0	0	0	0	0	0	0	0	0	0	0	0	0	0	0
AENVPASKF	9	961.4869	H0YFN7;Q4ADV7-2;Q4ADV7-3;Q4ADV7	H0YFN7	RIC1	RAB6A-GEF complex partner protein 1	2	0.025411	82.417	0	0	0	0	0	0	0	0	0	0	0	0	0	1000500	0	0	0	0
AEPAVQRTLLEK	12	1353.7616	P14209-3;P14209	P14209-3	CD99	CD99 antigen	2;3	1.17E-11	182.33	0	4355400	14116000	24921000	4200900	16505000	95144000	0	0	33889000	12314000	0	11142000	18932000	0	13248000	0	8374200
AEPDANQKAEA	11	1142.5204	Q96T58	Q96T58	SPEN	Msx2-interacting protein	2	0.0053548	102.46	10074000	0	0	0	0	0	0	0	0	0	0	2842800	0	0	0	0	0	0
AEPDESNARYF	11	1297.5575	P61088;Q5JXB2;F8VSD4;F8VV71;F8VZ29	P61088	UBE2N;UBE2NL	Ubiquitin-conjugating enzyme E2 N;Putative ubiquitin-conjugating enzyme E2 N-like	2	0.0061196	93.096	0	0	0	18565000	0	0	0	0	0	1371900	0	0	0	0	0	0	0	0
AEPDFIFRAP	10	1161.5819	Q8NCN4	Q8NCN4	RNF169	E3 ubiquitin-protein ligase RNF169	2	0.019673	82.287	0	0	0	0	17944000	0	0	0	0	0	0	0	0	0	0	0	0	0
AEPDNKNVY	9	1048.4825	P04844;P04844-2	P04844	RPN2	Dolichyl-diphosphooligosaccharide--protein glycosyltransferase subunit 2	2	0.010524	105.52	0	0	0	0	0	0	0	0	0	15256000	0	0	0	23941000	0	0	0	0
AEPEDAEKSRTY	12	1394.6314	P40222	P40222	TXLNA	Alpha-taxilin	2	0.0026457	107.97	0	0	0	0	0	0	0	0	0	1727900	0	0	0	394910	0	0	0	0
AEPLPRNGDQW	11	1281.6102	P30291;P30291-2;E9PRU3;E9PQ51	P30291	WEE1	Wee1-like protein kinase	2	0.0059816	94.465	0	0	0	9783900	81156000	0	0	0	38938000	0	170160000	0	0	18957000	29552000	0	92863000	0
AEPLPSNILEW	11	1267.6449	Q8N2K1;Q8N2K1-3;D6R9H0;D6RB84;D6RA15;B1AMF1;D6RC43;B1AMF0	Q8N2K1	UBE2J2	Ubiquitin-conjugating enzyme E2 J2	2	0.027768	71.221	0	0	0	0	0	0	0	0	2954900	0	0	0	0	0	8396600	0	0	0
AEPPPSTVKTY	11	1188.6027	Q7Z7G8-2;Q7Z7G8-6;Q7Z7G8	Q7Z7G8-2	VPS13B	Vacuolar protein sorting-associated protein 13B	2	0.020687	75.416	0	0	0	0	0	0	0	0	0	1498900	0	0	0	0	1342600	0	0	0
AEPPTALLW	9	996.52803	Q00597	Q00597	FANCC	Fanconi anemia group C protein	1	0.014617	119.56	0	0	0	0	0	0	0	0	0	417830	0	0	0	0	0	0	0	0
AEPPVIGSTAHQW	13	1391.6834	A3KMH1-2;A3KMH1-3;A3KMH1	A3KMH1-2	VWA8	von Willebrand factor A domain-containing protein 8	2	0.028646	84.352	0	0	0	8197300	0	0	0	0	0	0	0	0	0	0	0	0	0	0
AEPREFLQQQY	11	1407.6783	O43683-2;O43683-3;O43683;C9JQA4;C9JRC7	O43683-2	BUB1	Mitotic checkpoint serine/threonine-protein kinase BUB1	2	0.0041813	111.5	0	0	0	0	0	0	0	0	0	4073600	0	0	0	0	8619800	0	0	0
AEPRHGELW	9	1093.5305	O94906;O94906-2	O94906	PRPF6	Pre-mRNA-processing factor 6	2	0.014922	98.044	0	0	0	24284000	7947400	0	0	0	8129400	7500400	0	0	0	33812000	9661200	0	171600000	0
AEPRLPLQL	9	1035.6077	P14868;P14868-2;C9JQM9;C9J7S3;C9JLC1	P14868	DARS	Aspartate--tRNA ligase, cytoplasmic	2	0.011611	103.55	0	0	0	0	309990000	0	0	0	47931000	0	31889000	0	0	0	88320000	0	0	0
AEPTPEKEKRF	11	1330.6881	Q9BQI3-2;Q9BQI3	Q9BQI3-2	EIF2AK1	Eukaryotic translation initiation factor 2-alpha kinase 1	2;3;4	0.00084689	156.58	0	0	0	19231000	138930000	0	0	0	46551000	27784000	83425000	0	0	30546000	20158000	0	146950000	0
AEPVNLFQHL	10	1166.6084	H7C0T2;Q6GPH6-3;Q6GPH6;Q6GPH6-2	H7C0T2	ITPRIPL1	Inositol 1,4,5-trisphosphate receptor-interacting protein-like 1	2	0.021584	80.688	0	0	0	0	0	0	0	0	3937400	0	0	0	0	0	2106700	0	0	0
AEPWNHGKTF	10	1185.5567	P01876	P01876	IGHA1	Ig alpha-1 chain C region	2	0.011039	94.465	0	0	0	0	0	0	0	0	0	0	0	0	0	8006100	0	0	0	0
AEPYGKIKNY	10	1181.6081	D6REM6;A8MXP9;P43243;H0Y8T4;B3KM87;P43243-2	D6REM6	MATR3	Matrin-3	2;3	0.010266	96.143	0	0	0	0	0	0	0	0	2442900	0	47208000	0	0	0	0	0	386840000	0
AEQAERYDDM	10	1226.4874	P61981;F8WEB6;E5RGE1;A2IDB1;Q4VY20;E5RIR4;E9PD24;E7EVZ2;Q4VY19;E7ESK7;Q04917;E9PG15;P27348;E7EX29;P31946-2;P63104;P31946	E7EX29	YWHAG;YWHAH;YWHAZ;YWHAB;YWHAQ	14-3-3 protein gamma;14-3-3 protein gamma, N-terminally processed;14-3-3 protein eta;14-3-3 protein theta;14-3-3 protein beta/alpha;14-3-3 protein beta/alpha, N-terminally processed;14-3-3 protein zeta/delta	2	0.0093448	108.7	0	0	0	0	0	0	0	0	0	0	0	16001000	0	0	0	0	0	0
AEQASILSL	9	930.50221	Q12905;X6R6Z1	Q12905	ILF2	Interleukin enhancer-binding factor 2	2	0.015458	96.948	0	0	0	0	0	0	0	0	0	0	41483000	0	0	0	6161500	0	54769000	0
AEQAVSRSA	9	917.45666	Q9H939-2;Q9H939	Q9H939-2	PSTPIP2	Proline-serine-threonine phosphatase-interacting protein 2	2	0.027884	80.231	2987500	0	0	0	0	0	0	0	0	0	0	0	0	0	0	0	0	0
AEQDAKEEANKA	12	1302.6052	Q13451	Q13451	FKBP5	Peptidyl-prolyl cis-trans isomerase FKBP5;Peptidyl-prolyl cis-trans isomerase FKBP5, N-terminally processed	2;3	1.22E-07	173.06	36165000	0	0	0	0	0	0	0	0	0	0	22201000	0	0	0	0	0	0
AEQDFISKF	9	1083.5237	Q9NV70-2;Q9NV70	Q9NV70-2	EXOC1	Exocyst complex component 1	2	0.022842	85.355	0	0	0	0	159130000	0	0	0	0	0	90744000	0	0	30051000	0	0	52155000	0
AEQDLIREL	9	1085.5717	H3BRL0;Q9BXC9	H3BRL0	BBS2	Bardet-Biedl syndrome 2 protein	2	0.010254	105.98	0	0	0	0	0	0	0	0	10196000	0	0	6645200	0	0	15167000	0	288270000	0
AEQDLVQTL	9	1015.5186	B4E0Y9;Q9P289-2;Q9P289-3;Q9P289	B4E0Y9	STK26	Serine/threonine-protein kinase 26	2	0.038347	73.233	0	0	0	0	65703000	0	0	0	0	0	0	0	0	0	0	0	0	0
AEQDPDELNKA	11	1228.5572	C9J370;Q6PJE2;H7C4D5;E9PFI9;H0Y3M4;P21754-2;P21754-3;P21754	C9J370	POMZP3;ZP3	POM121 and ZP3 fusion protein;Zona pellucida sperm-binding protein 3;Processed zona pellucida sperm-binding protein 3	2	0.004704	108.98	2344700	0	0	0	0	0	0	0	0	0	0	22099000	0	0	0	0	0	0
AEQDPEARAA	10	1056.4836	C9J8U2;G5E977;Q6XQN6-3;Q6XQN6;Q6XQN6-2	C9J8U2	NAPRT	Nicotinate phosphoribosyltransferase	2	0.011926	92.538	0	0	0	0	0	0	0	0	0	0	0	3948000	0	0	0	0	0	0
AEQEAARRAQA	11	1199.6007	Q15149-7;Q15149-8;Q15149-9;Q15149-5;Q15149-4;Q15149-6;Q15149-3;Q15149-2;Q15149	Q15149-7	PLEC	Plectin	3	0.010225	83.045	3111700	0	0	0	0	0	0	0	0	0	0	0	0	0	0	0	0	0
AEQEDRALRSF	11	1320.6422	Q00341-2;Q00341;H0Y394	Q00341-2	HDLBP	Vigilin	3	0.024219	72.34	0	0	0	0	0	0	0	0	0	0	0	0	0	0	3954000	0	0	0
AEQEIMKKV	9	1074.5743	Q9NZI8-2;Q9NZI8	Q9NZI8-2	IGF2BP1	Insulin-like growth factor 2 mRNA-binding protein 1	2	0.0181	91.549	0	0	0	0	0	0	0	0	0	2822900	0	0	0	0	0	0	0	0
AEQELANLEKW	11	1329.6565	Q96J88-2;Q96J88;Q96J88-3	Q96J88-2	EPSTI1	Epithelial-stromal interaction protein 1	2	5.37E-05	173.04	0	0	0	8533500	0	0	0	0	79279000	0	309850000	0	0	20841000	40194000	0	64287000	0
AEQEPTAEQLA	11	1185.5513	J3KTF8;J3QQX2;J3KRY1;P52565;P52565-2;J3KS60;J3KRE2	J3KTF8	ARHGDIA	Rho GDP-dissociation inhibitor 1	2	0.015323	78.342	0	0	0	0	0	0	0	0	0	0	0	5464800	0	0	0	0	0	0
AEQERQHNY	9	1173.5163	Q6P2Q9;I3L0J9	Q6P2Q9	PRPF8	Pre-mRNA-processing-splicing factor 8	2	0.0059252	126.31	0	0	0	1945200	0	0	0	0	0	4103300	0	0	0	0	0	0	0	0
AEQESARQL	9	1030.5043	Q15149-7;Q15149-8;Q15149-9;Q15149-5;Q15149-4;Q15149-6;Q15149-3;Q15149-2;Q15149	Q15149-7	PLEC	Plectin	2	0.015222	97.431	0	0	0	8111800	0	0	0	0	0	0	0	0	0	0	0	0	0	0
AEQESGLYRY	10	1214.5568	Q9NU22	Q9NU22	MDN1	Midasin	2	0.0097289	103.26	0	0	0	0	0	0	0	0	0	275760	0	0	0	0	0	0	0	0
AEQEVARLL	9	1027.5662	Q86YV9	Q86YV9	HPS6	Hermansky-Pudlak syndrome 6 protein	2	0.013913	99.815	0	0	0	5921800	39043000	0	0	0	22611000	0	67117000	0	0	0	18212000	0	34977000	0
AEQFRLEQI	9	1132.5877	Q9UNN5;B3KT28;B1ANM7;Q9UNN5-2	Q9UNN5	FAF1	FAS-associated factor 1	2	0.011447	103.88	0	0	0	0	0	0	0	0	0	0	0	12070000	0	0	0	0	0	0
AEQIIFDHF	9	1118.5397	Q14997;Q14997-2;Q14997-3	Q14997	PSME4	Proteasome activator complex subunit 4	2	0.031621	77.732	0	0	0	1010200	0	0	0	0	0	0	0	0	0	0	0	0	0	0
AEQIVPLSA	9	926.5073	Q13535-2;Q13535-3;Q13535	Q13535-2	ATR	Serine/threonine-protein kinase ATR	2	0.054033	66.299	6031000	0	0	0	0	0	0	0	0	0	0	0	0	0	0	0	0	0
AEQKVEYTL	9	1079.5499	E7EUU4;Q04637-8;Q04637-3;Q04637;Q04637-9;E7EX73;E9PGM1;Q04637-7;Q04637-6;Q04637-5;Q04637-4;H7C0V6	E7EUU4	EIF4G1	Eukaryotic translation initiation factor 4 gamma 1	2	0.0070297	122.44	0	0	0	0	0	0	0	0	18035000	0	907430000	0	0	0	0	0	0	0
AEQKYQSTLW	10	1252.6088	E7EUN9;Q9NX74	E7EUN9	DUS2	tRNA-dihydrouridine(20) synthase [NAD(P)+]-like	2	0.010934	94.692	0	0	0	0	23389000	0	0	0	4176000	3444200	38456000	0	0	0	9379800	0	0	0
AEQLAQIAA	9	913.4869	J3KTF8;J3QQX2;J3KRY1;P52565;P52565-2;J3KS60;J3KRE2	J3KTF8	ARHGDIA	Rho GDP-dissociation inhibitor 1	1;2	0.0032145	175.24	42665000	0	0	0	0	0	0	0	0	0	0	0	0	0	0	0	0	0
AEQLEDKKRKA	11	1314.7256	H0Y987;J3KN95;O95394;O95394-3;O95394-4	H0Y987	PGM3	Phosphoacetylglucosamine mutase	3	0.018961	75.819	2127100	0	0	0	0	0	0	0	0	0	0	0	0	0	0	0	0	0
AEQLFHLNF	9	1117.5556	H3BRA5;H3BS58;H3BSG0;Q9BSU1-2;Q9BSU1	H3BRA5	C16orf70	UPF0183 protein C16orf70	2	0.018415	90.906	0	0	0	0	19456000	0	0	0	0	0	0	0	0	0	0	0	0	0
AEQMHKTGF	9	1047.4808	F5GY88;O75448-2;O75448;B4DDR8;F5H5K2;E9PFL1	F5GY88	MED24	Mediator of RNA polymerase II transcription subunit 24	2;3	0.0073665	119.53	0	0	0	0	0	0	0	0	0	839440	0	0	0	485060	0	0	0	0
AEQNIIPSA	9	941.48181	Q5VWP2	Q5VWP2	FAM46C	Protein FAM46C	2	0.016236	95.358	90628000	0	0	0	0	0	0	0	0	0	0	0	0	0	0	0	0	0
AEQPPHLTP	9	988.49779	C9JBI3;P78330	C9JBI3	PSPH	Phosphoserine phosphatase	2	0.008902	110.41	138090000	0	0	0	0	0	0	0	0	0	0	0	0	0	0	0	0	0
AEQQDSGRLY	10	1165.5364	Q8N163;Q8N163-2;H0YB24;G3V119	Q8N163	CCAR2	Cell cycle and apoptosis regulator protein 2	2	0.0093887	98.048	0	0	0	0	0	0	0	0	0	0	43759000	0	0	805090	0	0	14514000	0
AEQQVPLVLW	10	1181.6445	Q15904;H7C2Y8;H7C0T7;F2Z3L8;A6QRJ1;A6NLC6	Q15904	ATP6AP1	V-type proton ATPase subunit S1	2	0.030716	76.228	0	0	0	1078700	29663000	0	0	0	2940900	0	0	0	0	3156500	36737000	0	0	0
AEQRKTVTY	9	1094.572	F5H3S6;B7Z2U2;Q6ZVM7-4;Q6ZVM7-2;Q6ZVM7-3;B7Z2L7;Q6ZVM7	F5H3S6	TOM1L2	TOM1-like protein 2	2	0.016562	94.692	0	0	0	0	0	0	0	0	0	1068500	0	0	0	0	0	0	0	0
AEQTAAREQA	10	1073.5102	Q01780-2;Q01780	Q01780-2	EXOSC10	Exosome component 10	2	0.0030133	130.79	1937400	0	0	0	0	0	0	0	0	0	0	6426100	0	0	0	0	0	0
AEQTLNNIKQF	11	1304.6725	Q92499-3;Q92499;Q92499-2	Q92499-3	DDX1	ATP-dependent RNA helicase DDX1	2	1.25E-16	226.93	0	0	0	0	191900000	0	0	0	58264000	6005400	264810000	0	0	3187500	44048000	0	26461000	0
AEQVSHHPP	9	1000.4726	Q96SU4-7;Q96SU4-2;Q96SU4;Q96SU4-6;Q96SU4-3;Q96SU4-5;Q96SU4-4;H0YCD7;H7C487;Q9BXB5-2;Q9BXB5;B4DVB0;Q9H0X9-2;Q9H0X9;Q9BZF1-3;Q9BZF1-2;Q9BZF1;F8VUA7;F8VQX7;Q9BXB4	Q9BZF1-3	OSBPL9;OSBPL5;OSBPL10;OSBPL8;OSBPL11	Oxysterol-binding protein-related protein 9;Oxysterol-binding protein;Oxysterol-binding protein-related protein 10;Oxysterol-binding protein-related protein 5;Oxysterol-binding protein-related protein 8;Oxysterol-binding protein-related protein 11	2;3	0.0060392	126.07	91983000	0	0	0	0	0	0	0	0	0	0	13886000	0	0	0	0	0	0
AEQYTPKAKY	10	1197.603	P49327	P49327	FASN	Fatty acid synthase;[Acyl-carrier-protein] S-acetyltransferase;[Acyl-carrier-protein] S-malonyltransferase;3-oxoacyl-[acyl-carrier-protein] synthase;3-oxoacyl-[acyl-carrier-protein] reductase;3-hydroxyacyl-[acyl-carrier-protein] dehydratase;Enoyl-[acyl-carrier-protein] reductase;Oleoyl-[acyl-carrier-protein] hydrolase	2	0.0059366	117.25	0	0	0	0	0	0	0	0	0	0	24329000	0	0	8393000	0	0	0	0
AERDFIHTA	9	1058.5145	B7ZC39;B7ZC38;Q9NR46;Q9NR46-2	B7ZC39	SH3GLB2	Endophilin-B2	2	0.034944	75.509	0	0	0	0	132580000	0	0	0	0	0	0	0	0	0	0	0	0	0
AERDLRDIEA	10	1186.5942	K7ES28;Q9Y2G9-3;Q9Y2G9	K7ES28	SBNO2	Protein strawberry notch homolog 2	2;3	0.017927	84.309	15645000	0	0	0	0	0	0	0	0	0	0	0	0	0	0	0	0	0
AERDLRDIGA	10	1114.5731	A3KN83-2;A3KN83-3;A3KN83-4;A3KN83	A3KN83	SBNO1	Protein strawberry notch homolog 1	3	0.040492	71.896	6774600	0	0	0	0	0	0	0	0	0	0	0	0	0	0	0	0	0
AERDLYRDTW	10	1323.6208	B5MC22;Q9UDX5;F8WEN7;Q9UDX5-2	B5MC22	MTFP1	Mitochondrial fission process protein 1	2;3	0.0017268	155.97	0	0	0	38159000	102000000	0	0	0	84625000	16093000	345900000	0	0	21251000	94898000	0	237260000	0
AERDVYTGDAL	11	1208.5673	P20618	P20618	PSMB1	Proteasome subunit beta type-1	2	0.0034206	115.15	0	0	0	0	0	0	0	0	0	10389000	0	0	0	15173000	8883300	0	63183000	0
AEREKTPSA	9	987.49852	O60333-3;O60333-2;O60333;O60333-4	O60333-3	KIF1B	Kinesin-like protein KIF1B	3	0.03387	76.228	14434000	0	0	0	0	0	0	0	0	0	0	0	0	0	0	0	0	0
AERERRQLA	9	1127.616	Q9UFD9;A6NNM3;A6NJZ7	Q9UFD9	RIMBP3;RIMBP3B;RIMBP3C	RIMS-binding protein 3A;RIMS-binding protein 3B;RIMS-binding protein 3C	3	0.049152	68.371	0	0	0	3414300	0	0	0	0	0	0	0	0	0	0	0	0	0	0
AERGRVPPP	9	977.54066	Q86UD0	Q86UD0	SAPCD2	Suppressor APC domain-containing protein 2	2;3	0.016749	94.309	0	0	0	0	109760000	0	0	0	0	0	0	0	0	0	0	0	0	0
AERKFKQVA	9	1075.6138	O75190-3;O75190;E9PH18;C9J2C4;O75190-2;C9JB42;C9JDR7;C9JDX6;F8WCZ4;C9J2P2	O75190-3	DNAJB6	DnaJ homolog subfamily B member 6	2	0.032506	77.14	1983300	0	0	0	0	0	0	0	0	0	0	0	0	0	0	0	0	0
AERLADKY	8	964.49779	J3KMX1;Q99567;I3L4K7	J3KMX1	NUP88	Nuclear pore complex protein Nup88	2	0.028907	112.8	0	0	0	0	0	0	0	0	0	0	0	0	0	0	0	0	0	0
AERLEQRQA	9	1099.5734	H3BP71;O75150-3;O75150-4;O75150;H3BQ99;H3BUL6;I3L332	H3BP71	RNF40	E3 ubiquitin-protein ligase BRE1B	2	0.0092999	108.47	0	0	0	0	10352000	0	0	0	0	0	0	0	0	0	0	0	0	0
AERLTLLTV	9	1014.6073	Q99704;Q99704-3	Q99704	DOK1	Docking protein 1	2	0.027201	80.688	0	0	0	0	347070000	0	0	0	0	0	0	0	0	0	0	0	0	0
AERNSNLVGA	10	1029.5203	P02545-3;P02545;P02545-2;P02545-6;P02545-5;P02545-4;Q5TCI8	P02545-3	LMNA	Prelamin-A/C;Lamin-A/C	2	0.061566	66.056	62222000	0	0	0	0	0	0	0	0	0	0	0	0	0	0	0	0	0
AERQLQVQW	9	1156.5989	Q14213	Q14213	EBI3	Interleukin-27 subunit beta	2	0.012825	101.65	0	0	0	25707000	126230000	0	0	0	62972000	2468100	213590000	0	0	22158000	27974000	0	396840000	0
AERSTNIAA	9	931.47231	Q7Z4H3-2;Q7Z4H3	Q7Z4H3-2	HDDC2	HD domain-containing protein 2	2	0.0534	66.568	0	0	0	0	124540000	0	0	0	0	0	0	0	0	0	0	0	0	0
AERVAAERA	9	971.51484	Q9H2U1-3;Q9H2U1-2;Q9H2U1;E7EWK3	Q9H2U1-3	DHX36	ATP-dependent RNA helicase DHX36	3	0.045972	69.721	8644600	0	0	0	0	0	0	0	0	0	0	0	0	0	0	0	0	0
AERVGAGAPVYL	12	1201.6455	Q93077;P16104;Q9BTM1;Q9BTM1-2;H0YFX9;P0C0S8;Q96KK5;Q8IUE6;Q99878	P0C0S8	HIST1H2AC;H2AFX;H2AFJ;HIST1H2AG;HIST1H2AH;HIST2H2AB;HIST1H2AJ	Histone H2A type 1-C;Histone H2AX;Histone H2A.J;Histone H2A;Histone H2A type 1;Histone H2A type 1-H;Histone H2A type 2-B;Histone H2A type 1-J	2	0.00062473	122.18	0	3767600	0	0	0	3451000	0	0	0	0	0	0	0	4692600	0	0	0	0
AERVGAGAPVYM	12	1219.6019	Q16777;Q6FI13	Q6FI13	HIST2H2AC;HIST2H2AA3	Histone H2A type 2-C;Histone H2A type 2-A	2	0.001329	116.74	0	0	43100000	0	144640000	25304000	0	0	0	17686000	0	0	89577000	25956000	0	1249400	76318000	0
AERYDDMAA	9	1040.4233	P61981;E5RGE1;Q4VY20;E5RIR4;E9PD24;E7EVZ2;Q4VY19;E7ESK7;E7EX29;P31946-2;P63104;P31946	E7EX29	YWHAG;YWHAZ;YWHAB	14-3-3 protein gamma;14-3-3 protein gamma, N-terminally processed;14-3-3 protein beta/alpha;14-3-3 protein beta/alpha, N-terminally processed;14-3-3 protein zeta/delta	2	0.022561	85.676	5645500	0	0	0	0	0	0	0	0	0	0	0	0	0	0	0	0	0
AESAEAAKKML	11	1147.5907	P32456	P32456	GBP2	Interferon-induced guanylate-binding protein 2	2	0.0030765	117.09	0	0	0	0	0	0	0	0	0	661330	0	0	0	0	0	0	0	0
AESALQLLYT	10	1107.5812	Q9Y490	Q9Y490	TLN1	Talin-1	2	0.045344	70.552	0	0	0	0	0	0	0	0	0	0	0	0	0	0	14718000	0	0	0
AESAPAWRL	9	999.51378	Q16342-3;Q16342;F5H4V9;F5GWT2;J3QK82;Q16342-5;Q16342-2;Q16342-4	Q16342-3	PDCD2	Programmed cell death protein 2	2	0.053107	69.812	0	0	0	0	46721000	0	0	0	0	2892100	0	0	0	0	0	0	0	0
AESAQGKNI	9	916.46141	P48595;H7C004;H7BYS2	P48595	SERPINB10	Serpin B10	2	0.0030696	143.7	0	0	0	0	0	0	0	0	0	0	0	0	0	4499600	0	0	0	0
AESAQSNRL	9	974.47812	Q9BQ67	Q9BQ67	GRWD1	Glutamate-rich WD repeat-containing protein 1	2	0.040547	72.928	0	0	0	0	0	0	0	0	0	0	0	0	0	0	0	0	0	0
AESASEAAKKY	11	1153.5615	C9JQ75;C9J0M4;P51572;P51572-2;C9JMD7;C9JSP1	C9JQ75	BCAP31	B-cell receptor-associated protein 31	2;3	7.26E-10	193.28	0	0	0	47571000	668280000	0	0	0	17355000	17063000	88808000	0	0	51010000	8403100	0	1161700000	0
AESDIMKRQ	9	1076.5284	P05023-3;P05023-4;P05023;B1AKY9;P50993;H0Y7C1;M0R116;P13637;P13637-2;P13637-3	P05023-3	ATP1A1;ATP1A2;ATP1A3	Sodium/potassium-transporting ATPase subunit alpha-1;Sodium/potassium-transporting ATPase subunit alpha-2;Sodium/potassium-transporting ATPase subunit alpha-3	2;3	1.51E-22	189.38	0	0	0	0	77213000	0	0	0	0	8431400	0	0	0	22925000	0	0	167230000	0
AESDKPVVI	9	956.51786	Q9Y4K1	Q9Y4K1	AIM1	Absent in melanoma 1 protein	2	0.026419	81.263	0	0	0	0	0	0	0	0	0	0	52918000	0	0	0	0	0	0	0
AESDLDYIQY	10	1215.5295	J3QL03;J3KSP0;Q8WVK7;J3QS74;J3KRZ0	J3QL03	SKA2	Spindle and kinetochore-associated protein 2	2	0.015888	86.67	0	0	0	0	73312000	0	0	0	0	0	34916000	0	0	0	0	0	0	0
AESDLKRLS	9	1017.5455	Q92608;E7ERW7;B3KXW9	Q92608	DOCK2	Dedicator of cytokinesis protein 2	2;3	0.0093426	108.26	0	0	0	0	0	0	0	0	0	2435800	0	0	0	6206400	0	0	0	0
AESEEGPDVLRW	12	1386.6416	Q15437;Q5QPE1	Q15437	SEC23B	Protein transport protein Sec23B	2	2.55E-06	155.99	0	0	0	5756200	20974000	0	0	0	16188000	0	313460000	0	0	15603000	6934500	0	58320000	0
AESEKSQKL	9	1018.5295	Q14980-2;Q14980;Q14980-4;Q14980-3;H0YFY6	Q14980-2	NUMA1	Nuclear mitotic apparatus protein 1	2	0.013929	99.788	0	0	0	0	0	0	0	0	0	890120	0	0	0	0	0	0	0	0
AESFVNVKRW	10	1234.6459	F5H157;Q15286-2;Q15286	F5H157	RAB35	Ras-related protein Rab-35	2	0.013147	89.886	0	0	0	0	0	0	0	0	0	0	12116000	0	0	388830	0	0	0	0
AESGLWQSF	9	1023.4662	O60449;O60449-3;O60449-2	O60449	LY75	Lymphocyte antigen 75	2	0.0099876	106.42	0	0	0	0	0	0	0	0	0	0	0	0	0	0	0	0	12141000	0
AESGSSLRY	9	968.45632	Q8NEL9-2;Q8NEL9;Q8NEL9-4	Q8NEL9-2	DDHD1	Phospholipase DDHD1	2	0.038803	72.928	0	0	0	0	0	0	0	0	0	0	0	0	0	0	0	0	12282000	0
AESGVERQV	9	973.48287	P28072	P28072	PSMB6	Proteasome subunit beta type-6	2	0.014665	98.048	0	0	0	0	113270000	0	0	0	0	0	0	0	0	0	0	0	0	0
AESGVERQVL	10	1086.5669	P28072	P28072	PSMB6	Proteasome subunit beta type-6	2	0.0092925	104.95	0	0	0	0	0	0	0	0	0	0	158460000	0	0	0	0	0	0	0
AESHPSSNL	9	940.42502	Q10567-4;Q10567-3;Q10567-2;Q10567;C9J1E7	Q10567-4	AP1B1	AP-1 complex subunit beta-1	2	0.022566	85.67	0	0	0	0	0	0	0	0	0	0	23029000	0	0	0	0	0	0	0
AESIDNPLHEA	11	1194.5517	Q92882	Q92882	OSTF1	Osteoclast-stimulating factor 1	2	0.013423	79.659	0	0	0	0	0	0	0	0	0	0	0	2846200	0	0	0	0	0	0
AESIISPSL	9	915.49131	B9EGE7;Q8TCN5-2;Q8TCN5	B9EGE7	ZNF507	Zinc finger protein 507	2	0.015967	95.909	0	0	0	0	0	0	0	0	0	0	7710200	0	0	0	0	0	0	0
AESIKSMNL	9	991.50083	Q14CX7-2;Q14CX7	Q14CX7-2	NAA25	N-alpha-acetyltransferase 25, NatB auxiliary subunit	2	0.010524	105.52	0	0	0	0	0	0	0	0	0	0	0	0	0	1497600	0	0	0	0
AESIVVHTY	9	1017.5131	P55060-4;P55060-3;P55060	P55060-4	CSE1L	Exportin-2	1;2	0.0027835	150.84	0	0	0	66784000	1940000000	0	0	0	449500000	66444000	2445100000	0	0	267200000	300850000	0	2049900000	0
AESKEIVRGY	10	1150.5982	Q9NRX4-2;Q9NRX4	Q9NRX4-2	PHPT1	14 kDa phosphohistidine phosphatase	2	0.01111	94.309	0	0	0	6242200	0	0	0	0	5301300	0	0	0	0	0	0	0	0	0
AESKFSGNIKNW	12	1379.6834	Q709C8-4;Q709C8-2;Q709C8-3;Q709C8	Q709C8-4	VPS13C	Vacuolar protein sorting-associated protein 13C	3	0.0032948	98.407	0	0	0	0	0	0	0	0	0	0	22674000	0	0	0	0	0	0	0
AESLIAKKI	9	971.60153	P78371;F8VQ14;F5GWF6;P78371-2	P78371	CCT2	T-complex protein 1 subunit beta	2;3	0.0027829	200.86	0	0	0	251130000	6461000000	0	0	0	367550000	268060000	1446000000	0	0	674460000	463810000	0	1830800000	0
AESLKTLRY	9	1079.5975	Q02880-2;Q02880;E9PCY5	Q02880-2	TOP2B	DNA topoisomerase 2-beta;DNA topoisomerase 2	3	0.041513	71.614	0	0	0	0	43223000	0	0	0	0	0	0	0	0	0	0	0	0	0
AESLQPKGY	9	991.49746	Q6ZRS2-3;Q6ZRS2-2;Q6ZRS2	Q6ZRS2-3	SRCAP	Helicase SRCAP	2	0.0070428	122.33	0	0	0	0	0	0	0	0	0	1927400	0	0	0	1246800	0	0	263950000	0
AESLQPVAA	9	884.46035	Q8NFC6	Q8NFC6	BOD1L1	Biorientation of chromosomes in cell division protein 1-like 1	1;2	0.015595	113.5	14996000	0	0	0	0	0	0	0	0	0	0	0	0	0	0	0	0	0
AESLRYKLL	9	1091.6339	E9PL09;P23396;P23396-2;F2Z2S8;H0YF32;H0YCJ7	E9PL09	RPS3	40S ribosomal protein S3	2;3	0.0027894	138.08	0	0	0	19469000	810980000	0	0	0	241450000	31370000	751580000	0	0	69040000	127890000	0	459350000	0
AESLVRNLQW	10	1214.6408	Q9UDY8-2;Q9UDY8	Q9UDY8-2	MALT1	Mucosa-associated lymphoid tissue lymphoma translocation protein 1	2	0.0028744	139.38	0	0	0	4603200	132040000	0	0	0	24786000	772360	238330000	0	0	0	19994000	0	13086000	0
AESNSISKW	9	1020.4876	Q86U86-5;Q86U86-4;Q86U86-7;Q86U86-3;Q86U86-9;Q86U86-2;Q86U86-8;Q86U86	Q86U86-5	PBRM1	Protein polybromo-1	2	0.018785	90.15	0	0	0	0	0	0	0	0	0	0	24599000	0	0	0	0	0	0	0
AESPAGHSF	9	901.393	H7C1Q6;H7BXF4;Q9NXE4-3;Q9NXE4-6;Q9NXE4-2;Q9NXE4;Q9NXE4-4;Q9NXE4-9;Q9NXE4-10;Q9NXE4-7;Q9NXE4-8;H7C235;H7C0W5;Q9NXE4-5	H7C1Q6	SMPD4	Sphingomyelin phosphodiesterase 4	1;2	0.0027888	137.9	0	0	0	60674000	98704000	0	0	0	75004000	22819000	122560000	0	0	87373000	41422000	0	457260000	0
AESPASRQAA	10	986.47812	Q86YP4-2;Q86YP4;Q86YP4-3	Q86YP4-2	GATAD2A	Transcriptional repressor p66-alpha	2	0.010551	95.523	66118000	0	0	0	10417000	0	0	0	0	0	0	53623000	0	0	0	0	0	0
AESPASRQAAA	11	1057.5152	Q86YP4-2;Q86YP4;Q86YP4-3	Q86YP4-2	GATAD2A	Transcriptional repressor p66-alpha	2	0.008678	85.813	16975000	0	0	0	0	0	0	0	0	0	0	0	0	0	0	0	0	0
AESPERVLL	9	1012.5553	Q5TEJ8;H7C124;Q5TEJ8-6;Q5TEJ8-3;Q5TEJ8-5	Q5TEJ8	THEMIS2	Protein THEMIS2	2	0.014917	98.055	0	0	0	3874100	59448000	0	0	0	0	0	324340000	0	0	0	0	0	0	0
AESPGFSQA	9	892.39266	E7ENZ2;E9PG19;O94868-2;O94868;B8ZZW8	E7ENZ2	FCHSD2	F-BAR and double SH3 domains protein 2	2	0.038347	73.233	0	0	0	0	275320000	0	0	0	0	0	0	0	0	0	0	0	0	0
AESPGVPVA	9	825.42323	B4DT06;Q9H1B5-2;Q9H1B5	B4DT06	XYLT2	Xylosyltransferase 2	1	0.018677	110.34	0	0	0	0	83734000	0	0	0	0	0	0	0	0	0	0	0	0	0
AESPPRFYF	9	1112.5291	P13612;E7EP60	P13612	ITGA4	Integrin alpha-4	2	0.02538	82.452	0	0	0	13902000	0	0	0	0	14907000	3044600	0	0	0	0	16358000	0	0	0
AESQTPTPSA	10	987.4509	P55265;P55265-4;H0YCK3;P55265-3;P55265-2;P55265-5	P55265	ADAR	Double-stranded RNA-specific adenosine deaminase	2	0.010551	95.523	0	0	0	0	14141000	0	0	0	0	0	0	0	0	0	0	0	0	0
AESSGQKSF	9	939.42977	Q5QJE6;J3KP30	Q5QJE6	DNTTIP2	Deoxynucleotidyltransferase terminal-interacting protein 2	2	0.0028189	162.34	0	0	0	26040000	0	0	0	0	0	1524400	0	0	0	27404000	0	0	0	0
AESSMKNSF	9	999.43315	F2Z2T0;Q3YEC7-4;Q3YEC7-5;Q3YEC7-6;Q3YEC7-3;Q3YEC7;Q3YEC7-2;H0Y7H6;H0Y4Z8;G3V154	F2Z2T0	RABL6	Rab-like protein 6	2	0.065532	59.931	0	0	0	0	0	0	0	0	0	0	0	0	0	0	0	0	0	0
AESSPDPQA	9	900.38249	J3KPG5;F8VU39;Q9UIF9-2;Q9UIF9-3;Q9UIF9	J3KPG5	BAZ2A	Bromodomain adjacent to zinc finger domain protein 2A	1	0.022511	102.95	11631000	0	0	0	0	0	0	0	0	0	0	0	0	0	0	0	0	0
AESVGAKHY	9	960.46649	Q9UL25	Q9UL25	RAB21	Ras-related protein Rab-21	2;3	0.0085859	111.95	0	0	0	8282300	63741000	0	0	0	0	9976100	0	0	0	17008000	9917700	0	155180000	0
AESVTEEKF	9	1038.487	P51692;K7EK35;P42229-2;P42229	P51692	STAT5B;STAT5A	Signal transducer and activator of transcription 5B;Signal transducer and activator of transcription;Signal transducer and activator of transcription 5A	2	0.016259	95.311	0	0	0	0	0	0	0	0	0	0	0	0	0	0	0	0	15063000	0
AESVVKKTGF	10	1064.5866	Q92562	Q92562	FIG4	Polyphosphoinositide phosphatase	2;3	0.0109	94.767	0	0	0	0	0	0	0	0	0	0	48044000	0	0	0	0	0	0	0
AESVVKLTA	9	916.52295	P04183;K7ERJ1;K7ES52;K7ERV3	P04183	TK1	Thymidine kinase, cytosolic;Thymidine kinase	2	0.018239	91.265	0	0	0	0	177980000	0	0	0	0	0	0	0	0	0	0	0	0	0
AESVVLEHRSY	11	1288.6412	Q9BWS9;Q9BWS9-2;E9PKF1;E9PI70;E9PIP0;E9PRL3;E9PPH0;E9PPA0;Q9BWS9-3	Q9BWS9	CHID1	Chitinase domain-containing protein 1	2	0.00094228	147.62	0	0	0	0	0	0	0	0	7700300	1710700	39923000	0	0	1036500	5902100	0	0	0
AESVVPARM	9	958.4906	P53602;H3BP35	P53602	MVD	Diphosphomevalonate decarboxylase	2	0.033195	76.679	0	0	0	0	0	0	0	0	0	0	0	0	0	2231100	0	0	0	0
AESYRIQTY	9	1129.5404	O95453-2;O95453;O95453-3;B4DSB0	O95453-2	PARN	Poly(A)-specific ribonuclease PARN	2	0.0090548	109.66	0	0	0	2347800	39112000	0	0	0	9968600	2340900	0	0	0	0	14361000	0	3410000	0
AETARLTSF	9	994.50836	P78371;F8VQ14;F5GWF6	P78371	CCT2	T-complex protein 1 subunit beta	2	0.020186	88.392	0	0	0	13869000	76001000	0	0	0	23902000	2566800	55870000	0	0	0	0	0	27278000	0
AETAVQLFI	9	990.5386	P62495;I3L492;B7Z7P8;P62495-2	P62495	ETF1	Eukaryotic peptide chain release factor subunit 1	2	0.050694	65.246	0	0	0	0	0	0	0	0	0	0	0	0	0	0	0	0	0	0
AETDAIRFL	9	1034.5397	F8WDX0;F8WB12;F8WDS8;C9J0U9;D3YTH5;A8MUM1;Q53HC9	F8WDX0	TSSC1	Protein TSSC1	2	0.017521	92.732	0	0	0	2140600	0	0	0	0	0	0	14287000	0	0	0	0	0	0	0
AETDFEKRDF	10	1256.5673	Q99615-2;Q99615;K7EPP7;K7ESP1;K7EIH8;K7EJL5;K7EN19;K7EJV7;K7ER44	Q99615-2	DNAJC7	DnaJ homolog subfamily C member 7	2;3	2.18E-06	215.83	0	0	0	30412000	618570000	0	0	0	115400000	72376000	750490000	0	0	95538000	94803000	0	567650000	0
AETDLAKRF	9	1049.5506	P13667	P13667	PDIA4	Protein disulfide-isomerase A4	2;3	0.0066537	124.74	0	0	0	0	35417000	0	0	0	0	10075000	100410000	0	0	3954900	0	0	0	0
AETDLSQGVARW	12	1331.647	Q9BSJ8;Q9BSJ8-2	Q9BSJ8	ESYT1	Extended synaptotagmin-1	2	2.07E-11	180.24	0	0	0	4363800	54489000	0	0	0	27984000	6703500	213500000	0	0	23495000	22693000	0	70384000	0
AETDRLREI	9	1101.5778	O95382-3;O95382	O95382-3	MAP3K6	Mitogen-activated protein kinase kinase kinase 6	2;3	0.020409	88.136	0	0	0	0	1294600000	0	0	0	0	0	0	0	0	0	0	0	254950000	0
AETDTPNRATF	11	1221.5626	P04035-2;P04035;P04035-3	P04035-2	HMGCR	3-hydroxy-3-methylglutaryl-coenzyme A reductase	2	2.12E-12	175.74	0	0	0	0	22421000	0	0	0	30958000	0	0	0	0	0	25101000	0	0	0
AETEFFSKA	9	1028.4815	E9PSF2;Q15468;Q15468-2;Q5T0C7	E9PSF2	STIL	SCL-interrupting locus protein	2	0.041513	71.614	0	0	0	0	56867000	0	0	0	0	0	0	0	0	0	0	0	0	0
AETELQRAA	9	987.49852	E5RID3;E5RGD0;H0YC32;A1XBS5-2;A1XBS5-4;A1XBS5-3;A1XBS5	E5RID3	FAM92A1	Protein FAM92A1	2	0.0075565	117.89	19250000	0	0	0	491860000	0	0	0	0	0	0	0	0	0	0	0	0	0
AETELVRFL	9	1076.5866	P46087-3;P46087-2;P46087;P46087-4;F5H5X6;F5H359;F5H8G6;F5GWB7;F5H709	P46087-3	NOP2	Probable 28S rRNA (cytosine(4447)-C(5))-methyltransferase	2	0.01278	101.72	0	0	0	1132900	0	0	0	0	0	0	0	0	0	0	0	0	0	0
AETEPIVKM	9	1016.5212	P60228;H0YBR5;E5RIT4	P60228	EIF3E	Eukaryotic translation initiation factor 3 subunit E	2	0.0033756	166.16	0	0	0	0	0	0	0	0	0	15149000	46605000	0	0	20773000	0	0	22159000	0
AETGFLTQS	9	952.45018	Q9HB75-4;Q9HB75-3;Q9HB75-2;Q9HB75	Q9HB75-4	PIDD1	p53-induced death domain-containing protein 1	2	0.050723	65.224	0	0	0	0	0	0	0	0	0	0	0	0	0	0	0	0	0	0
AETGQVQKI	9	972.52401	Q00610-2;Q00610	Q00610-2	CLTC	Clathrin heavy chain 1	2	0.0028006	136.21	0	0	0	10316000	0	0	0	0	18112000	10226000	198040000	0	0	22126000	0	0	511770000	0
AETGSGKTL	9	862.43961	G3V529;Q9GZR7;Q9GZR7-2;Q9NUL7	G3V529	DDX24;DDX28	ATP-dependent RNA helicase DDX24;Probable ATP-dependent RNA helicase DDX28	2	0.020186	88.392	0	0	0	0	0	0	0	0	0	1581000	0	0	0	208530	0	0	0	0
AETGSVKDF	9	952.45018	Q96GX2	Q96GX2	ATXN7L3B	Putative ataxin-7-like protein 3B	2	0.013657	100.25	0	0	0	0	0	0	0	0	0	3814100	0	0	0	1844600	10730000	0	0	0
AETGVGKTV	9	860.46035	Q14241	Q14241	TCEB3	Transcription elongation factor B polypeptide 3	2	0.0060849	125.97	0	0	0	0	0	0	0	0	0	1784400	0	0	0	1014200	0	0	24542000	0
AETIIQKIK	9	1042.6386	Q92835-2;Q92835;Q92835-3;H0Y5Q9	Q92835-2	INPP5D	Phosphatidylinositol 3,4,5-trisphosphate 5-phosphatase 1	2	0.0074609	118.71	0	0	0	0	0	0	0	0	0	249150	0	0	0	0	0	0	0	0
AETKAESEQL	10	1104.5299	Q13464	Q13464	ROCK1	Rho-associated protein kinase 1	2	0.009588	108.43	0	0	0	0	0	0	0	0	0	0	33268000	0	0	0	0	0	0	0
AETKDLLVA	9	958.53351	Q8WYP5;Q8WYP5-3;Q8WYP5-2	Q8WYP5	AHCTF1	Protein ELYS	2	0.049988	68.016	0	0	0	0	155250000	0	0	0	0	0	0	0	0	0	0	0	0	0
AETKPHPAEGQW	12	1349.6364	Q9BX59	Q9BX59	TAPBPL	Tapasin-related protein	2	0.0014839	115.57	0	0	0	0	0	0	0	0	0	306480	0	0	0	818650	0	0	0	0
AETLIFVKY	9	1082.6012	H0Y3V5;Q6YHU6-2;Q6YHU6-3;Q6YHU6;Q6YHU6-4	H0Y3V5	THADA	Thyroid adenoma-associated protein	2	0.049499	68.224	0	0	0	0	0	0	0	0	3467800	0	0	0	0	0	0	0	0	0
AETNSRVSGVDGY	13	1353.6161	Q14566	Q14566	MCM6	DNA replication licensing factor MCM6	2	0.0011793	109.44	0	0	0	0	0	0	0	0	0	199550	0	0	0	0	0	0	0	0
AETPAREAA	9	914.44576	D6RD57;Q96BN8	D6RD57	OTULIN	Ubiquitin thioesterase otulin	2	0.022501	85.744	2755900	0	0	0	0	0	0	0	0	0	0	0	0	0	0	0	0	0
AETPDIKLF	9	1032.5492	M0R0F0;P46782;M0R0R2;M0QZN2	M0R0F0	RPS5	40S ribosomal protein S5;40S ribosomal protein S5, N-terminally processed	2	0.002784	135.71	0	0	0	1113200000	7369700000	0	0	0	2491600000	402390000	0	0	0	1026600000	3320800000	0	27189000000	0
AETPDIKLFG	10	1089.5706	M0R0F0;P46782;M0R0R2;M0QZN2	M0R0F0	RPS5	40S ribosomal protein S5;40S ribosomal protein S5, N-terminally processed	2	0.021584	80.688	0	0	0	0	0	0	0	0	0	0	0	0	0	7940300	0	0	0	0
AETPDIKLFGKW	12	1403.7449	M0R0F0;P46782;M0R0R2;M0QZN2	M0R0F0	RPS5	40S ribosomal protein S5;40S ribosomal protein S5, N-terminally processed	3	0.022412	84.479	0	0	0	0	0	0	0	0	5097500	0	0	0	0	0	13178000	0	0	0
AETPDLFKL	9	1032.5492	Q96BU1;Q96BU1-2;E9PIY5;E9PMK1;E9PL86;E9PSA0	Q96BU1	S100PBP	S100P-binding protein	2	0.050723	65.224	0	0	0	0	0	0	0	0	0	0	0	0	0	0	0	0	0	0
AETPQAKKI	9	984.5604	Q14978-2;Q14978;Q14978-3	Q14978	NOLC1	Nucleolar and coiled-body phosphoprotein 1	2;3	0.0027879	169.65	0	0	0	0	0	0	0	0	0	79074000	0	0	0	137900000	0	0	306280000	0
AETPVHKQI	9	1021.5556	Q7Z2Z1-2;Q7Z2Z1	Q7Z2Z1-2	TICRR	Treslin	2	0.0096212	107.56	0	0	0	0	0	0	0	0	0	0	0	0	0	0	0	0	0	0
AETRAGLTL	9	930.51345	J3KN36;Q5JPE7-2;Q15155;P69849;Q5JPE7;Q5JPE7-3;H3BPS9	J3KN36	NOMO3;NOMO2;NOMO1	Nodal modulator 2;Nodal modulator 1;Nodal modulator 3	2	0.017231	93.325	0	0	0	0	0	0	0	0	0	0	47896000	0	0	0	0	0	0	0
AETRESTQL	9	1033.504	Q08J23-2;Q08J23;Q08J23-3	Q08J23-2	NSUN2	tRNA (cytosine(34)-C(5))-methyltransferase	2	0.021273	87.149	0	0	0	0	0	0	0	0	0	0	72504000	0	0	0	0	0	0	0
AETVQTVRY	9	1065.5455	Q8N0X7	Q8N0X7	SPG20	Spartin	2	0.0072941	120.15	0	0	0	0	348240000	0	0	0	136610000	4826300	0	0	0	0	12623000	0	82381000	0
AEVAAEKSF	9	950.47091	Q9NW64-2;Q9NW64	Q9NW64-2	RBM22	Pre-mRNA-splicing factor RBM22	2	0.0027879	139.39	0	0	0	0	42927000	0	0	0	0	1970500	0	0	0	31513000	0	0	48520000	0
AEVADEKML	9	1004.4848	E9PHA2;Q15003-2;Q15003;H7C415	E9PHA2	NCAPH	Condensin complex subunit 2	2	0.012578	102.06	0	0	0	0	0	0	0	0	0	0	0	0	0	2065800	0	0	0	0
AEVAEHVQY	9	1044.4876	E2QRF9;O75496	E2QRF9	GMNN	Geminin	2	0.0066537	124.74	0	0	0	0	585740000	0	0	0	364890000	1838200	218360000	0	0	57150000	142900000	0	0	0
AEVAPVISSAY	11	1105.5655	F5H8M1;B4DWF2;Q9UKS7-7;Q9UKS7-2;Q9UKS7;Q9UKS7-4;Q9UKS7-8	F5H8M1	ZNFN1A2;IKZF2	Zinc finger protein Helios	2	0.045219	65.719	0	0	0	0	0	0	0	0	0	0	0	0	0	0	10965000	0	0	0
AEVASRDPKLY	11	1247.651	P48736	P48736	PIK3CG	Phosphatidylinositol 4,5-bisphosphate 3-kinase catalytic subunit gamma isoform	2	0.016398	77.597	0	0	0	0	0	0	0	0	0	469000	0	0	0	0	0	0	0	0
AEVDAAGPA	9	799.3712	H3BSE9;P98161-2;P98161-3;P98161	H3BSE9	PKD1	Polycystin-1	2	0.041778	71.501	198920000	0	0	0	0	0	0	0	0	0	0	0	0	0	0	0	0	0
AEVDAAMAA	9	847.37457	P22626-2;P22626	P22626-2	HNRNPA2B1	Heterogeneous nuclear ribonucleoproteins A2/B1	1	0.018677	110.34	17849000	0	0	0	0	0	0	0	0	0	0	0	0	0	0	0	0	0
AEVDKLRAA	9	971.53999	Q9UDT6-2;Q9UDT6	Q9UDT6-2	CLIP2	CAP-Gly domain-containing linker protein 2	3	0.013645	99.442	0	0	0	0	165440000	0	0	0	0	0	0	0	0	0	0	0	0	0
AEVDKVARL	9	999.57129	Q9UNK9	Q9UNK9	ANGEL1	Protein angel homolog 1	2;3	0.0090108	109.88	0	0	0	0	0	0	0	0	0	5099100	0	0	0	0	0	0	0	0
AEVDKVKALL	10	1084.6492	H7BXY3;Q7L2E3-3;Q7L2E3;Q7L2E3-2	H7BXY3	DHX30	Putative ATP-dependent RNA helicase DHX30	3	0.047131	70.056	0	0	0	0	16564000	0	0	0	0	0	0	0	0	0	0	0	0	0
AEVDKVTGRF	10	1120.5877	P63220;Q8WVC2;Q9BYK1	P63220	RPS21	40S ribosomal protein S21	2;3	6.59E-05	199.68	0	0	0	40890000	19813000000	0	0	0	3328900000	832930000	13109000000	0	0	1871000000	1608600000	0	10190000000	0
AEVDLERTFTF	11	1326.6456	P36959	P36959	GMPR	GMP reductase 1	2	0.0021211	127.83	0	0	0	0	0	0	0	0	0	0	0	0	0	0	10504000	0	0	0
AEVDLERVRVW	11	1370.7306	Q9P0U4;Q9P0U4-2	Q9P0U4	CXXC1	CXXC-type zinc finger protein 1	3	0.0021165	127.76	0	0	0	4372000	26246000	0	0	0	4869300	0	42377000	0	0	0	7783000	0	0	0
AEVDNRSPQKF	11	1289.6364	Q5W0B1	Q5W0B1	RNF219	RING finger protein 219	2;3	2.30E-06	178.95	0	0	0	0	0	0	0	0	0	8651900	14231000	0	0	11705000	0	0	0	0
AEVDRQVIP	9	1025.5506	E9PGQ4;Q96RU3-2;Q96RU3;Q96RU3-4;Q96RU3-3;H0Y7W6	E9PGQ4	FNBP1	Formin-binding protein 1	2	0.049499	68.224	0	0	0	0	1695200000	0	0	0	0	0	0	0	0	0	0	0	0	0
AEVDTVCRHNYG	12	1362.5986	Q9TQE0	Q9TQE0	HLA-DRB1	HLA class II histocompatibility antigen, DRB1-9 beta chain	2	0.0075584	94.791	0	0	0	0	0	0	0	0	0	0	0	0	0	1605800	0	0	0	0
AEVEAILNSGARGY	14	1448.726	Q9H213	Q9H213	MAGEH1	Melanoma-associated antigen H1	2	0.0029013	130.2	0	0	0	0	0	0	0	0	0	0	20976000	0	0	0	0	0	0	0
AEVEAQKAQQL	11	1213.6303	Q9ULW0;Q96RR5	Q9ULW0	TPX2	Targeting protein for Xklp2	2	8.50E-11	208.03	0	0	0	0	348590000	0	0	0	75209000	36206000	548410000	0	0	15390000	74179000	0	0	0
AEVEEKIEQL	10	1186.6081	H0YK42;Q13596-2;Q13596;Q13596-3	H0YK42	SNX1	Sorting nexin-1	2	0.0098582	104.43	0	0	0	0	0	0	0	0	0	0	16719000	0	0	0	0	0	0	0
AEVEENKKM	9	1076.5172	F5GWX5;Q14839;Q14839-2	F5GWX5	CHD4	Chromodomain-helicase-DNA-binding protein 4	2;3	0.0029747	142.92	0	0	0	0	0	0	0	0	0	4542000	0	0	0	22360000	4635100	0	0	0
AEVEGAGVKAW	11	1115.5611	Q5T370;Q8N5I2	Q5T370	ARRDC1	Arrestin domain-containing protein 1	2	0.048072	64.82	0	0	0	0	0	0	0	0	0	0	0	0	0	0	8309200	0	0	0
AEVEGIGEAL	10	986.49204	O95072-2;O95072	O95072-2	REC8	Meiotic recombination protein REC8 homolog	2	0.021381	80.787	0	0	0	0	0	0	0	0	0	0	34079000	0	0	0	0	0	0	0
AEVEGRLPA	9	940.49779	E9PGQ4;Q96RU3-2;Q96RU3;Q96RU3-4;Q96RU3-3;H0Y7W6;E7EPB7	E9PGQ4	FNBP1	Formin-binding protein 1	2	0.025525	82.287	107790000	0	0	0	262670000	0	0	0	0	0	0	0	0	0	0	0	0	0
AEVEKQDKY	9	1108.5401	Q5VV17	Q5VV17	OTUD1	OTU domain-containing protein 1	2	0.015454	96.957	0	0	0	0	0	0	0	0	0	0	0	0	0	850530	0	0	0	0
AEVELKKGA	9	943.53385	H3BTN5;P14618-3;P14618-2;P14618;H3BQ34;H3BT25;H3BUW1;H3BTJ2	H3BTN5	PKM	Pyruvate kinase;Pyruvate kinase PKM	3	0.07987	55.461	0	0	0	0	0	0	0	0	0	0	0	0	0	0	0	0	0	0
AEVELSARRL	10	1142.6408	F5H4B6;Q8IZ83-3;Q8IZ83	F5H4B6	ALDH16A1	Aldehyde dehydrogenase family 16 member A1	2;3	0.008753	110.39	0	0	0	7395800	2120300000	0	0	0	114780000	16876000	0	0	0	48948000	0	0	533850000	0
AEVENTGKNEA	11	1160.5309	H7BXZ5;J3QSW6;O60229;C9IYX8;O60229-6;O60229-4	H7BXZ5	KALRN	Kalirin	2	0.012911	80.014	0	0	0	0	0	0	0	0	0	0	0	1291100	0	0	0	0	0	0
AEVEPGVHL	9	949.4869	A2A3N6;A6PW57;Q99755-4;Q99755-3;Q99755	A2A3N6	PIPSL;PIP5K1A	Putative PIP5K1A and PSMD4-like protein;Phosphatidylinositol 4-phosphate 5-kinase type-1 alpha	2	0.015682	96.492	0	0	0	0	0	0	0	0	0	0	196640000	0	0	0	0	0	59918000	0
AEVEQKKKRTF	11	1362.7619	K7EQJ5;K7ELC2;P62841;K7EJ78;K7EPN6	K7EQJ5	RPS15	40S ribosomal protein S15	3;4	0.0050969	107.06	0	0	0	7708500	2316400	0	0	0	68967000	0	143780000	0	0	13527000	29402000	0	547150000	0
AEVEVKKFK	9	1076.623	Q14764	Q14764	MVP	Major vault protein	2	0.055066	74.424	0	0	0	0	0	0	0	0	0	280400	0	0	0	0	0	0	0	0
AEVFNYREF	9	1173.5455	Q7L311	Q7L311	ARMCX2	Armadillo repeat-containing X-linked protein 2	2	0.025819	81.95	0	0	0	0	0	0	0	0	39074000	1791600	31617000	0	0	0	6501200	0	0	0
AEVFPLKVF	9	1048.5957	Q8NCS4	Q8NCS4	ZMYM6NB	Uncharacterized protein ZMYM6NB	2	0.022159	86.136	0	0	0	0	170760000	0	0	0	0	0	0	0	0	0	0	0	0	0
AEVFPLKVFGY	11	1268.6805	Q8NCS4	Q8NCS4	ZMYM6NB	Uncharacterized protein ZMYM6NB	2	0.028655	70.942	0	0	0	0	27618000	0	0	0	0	0	0	0	0	0	6251700	0	0	0
AEVFPPPVA	9	925.49092	Q9UPN6;Q9UPN6-2	Q9UPN6	SCAF8	Protein SCAF8	2	0.054565	66.073	0	0	0	0	4789300	0	0	0	0	0	0	0	0	0	0	0	0	0
AEVGFVRFF	9	1070.5549	E9PHA6;P43246	E9PHA6	MSH2	DNA mismatch repair protein Msh2	2	0.033594	78.149	0	0	0	1308800	0	0	0	0	0	0	0	0	0	0	0	0	22700000	0
AEVGRVLQV	9	969.56073	Q8N6R0-3;Q8N6R0-4;Q8N6R0;Q8N6R0-2	Q8N6R0-3	METTL13	Methyltransferase-like protein 13	2	0.0258	81.972	0	0	0	0	1068700000	0	0	0	0	0	0	0	0	0	0	0	0	0
AEVIDTPVF	9	989.50696	E7ETE2;B4DDD8;P12081-4;P12081;B3KWE1	E7ETE2	HARS	Histidine--tRNA ligase, cytoplasmic	2	0.042064	71.379	0	0	0	0	50157000	0	0	0	0	0	0	0	0	0	0	0	0	0
AEVISVLQKY	10	1148.6441	H0YNU5;P54132	H0YNU5	BLM	Bloom syndrome protein	2	0.0075965	113.1	0	0	0	0	87822000	0	0	0	9195900	0	128060000	0	0	0	82625000	0	141420000	0
AEVKERVTL	9	1043.5975	E9PC74;Q13144	E9PC74	EIF2B5	Translation initiation factor eIF-2B subunit epsilon	3	0.038405	90.696	0	0	0	0	0	0	0	0	0	0	24074000	0	0	0	0	0	0	0
AEVKGVYQF	9	1039.5338	Q9Y3Q3;G3V1J9;F5H4M7;Q9Y3Q3-2	Q9Y3Q3	TMED3	Transmembrane emp24 domain-containing protein 3	2	0.015156	97.565	0	0	0	0	0	0	0	0	0	0	222200000	0	0	0	0	0	37502000	0
AEVKKPAAA	9	883.51272	P50454;E9PQ34;E9PJH8;E9PIG2;E9PRS3;E9PNX1;E9PK86;E9PMI5;E9PR70;E9PPV6	P50454	SERPINH1	Serpin H1	3	0.056564	65.224	0	0	0	0	28154000	0	0	0	0	0	0	0	0	0	0	0	0	0
AEVKLLRQY	9	1118.6448	Q8IVF7-2;Q8IVF7-3;Q8IVF7;F8W1F5	Q8IVF7-2	FMNL3	Formin-like protein 3	3	0.011526	103.83	0	0	0	0	0	0	0	0	0	0	0	0	0	0	0	0	22663000	0
AEVLDLRRL	9	1083.64	B9ZVN9;O95602	B9ZVN9	POLR1A	DNA-directed RNA polymerase;DNA-directed RNA polymerase I subunit RPA1	3	0.016166	95.502	0	0	0	0	102350000	0	0	0	6813400	0	0	0	0	0	4131600	0	4538900	0
AEVLDLRRLY	10	1246.7034	B9ZVN9;O95602	B9ZVN9	POLR1A	DNA-directed RNA polymerase;DNA-directed RNA polymerase I subunit RPA1	2;3	0.0093517	108.47	0	0	0	12902000	135640000	0	0	0	53749000	2866100	286720000	0	0	16444000	67400000	0	745520000	0
AEVLEAHTI	9	981.51311	Q9P2E3;Q5JXR6	Q9P2E3	ZNFX1	NFX1-type zinc finger-containing protein 1	2	0.0028304	141.39	0	0	0	0	132010000	0	0	0	0	1314300	494590000	0	0	0	12047000	0	129330000	0
AEVLEQSAQTL	11	1187.6034	F8W6L0;E7ERK1;F5GXT2;O43374-2;O43374;C9J798;H0YB35	F8W6L0	RASA4B;RASA4	Ras GTPase-activating protein 4;Putative Ras GTPase-activating protein 4B	2	0.019813	75.229	0	0	0	0	0	0	0	0	0	0	16284000	0	0	0	0	0	0	0
AEVLLRTATA	10	1043.5975	Q969V3-2;Q969V3;K7EMW4	Q969V3-2	NCLN	Nicalin	2	0.019561	82.417	0	0	0	0	123500000	0	0	0	0	0	0	0	0	0	0	0	0	0
AEVLNKHSL	9	1009.5556	P52272;M0R2T0;P52272-2;M0QYQ7;M0R0N3;M0R019	P52272	HNRNPM	Heterogeneous nuclear ribonucleoprotein M	2;3	0.0042824	166.07	0	0	0	0	0	0	0	0	0	12610000	240190000	0	0	2364700	0	0	0	0
AEVLPQHKF	9	1067.5764	F8WEV0;D6RDI8;Q709F0-2;Q709F0	F8WEV0	ACAD11	Acyl-CoA dehydrogenase family member 11	2	0.018116	74.941	0	0	0	0	0	0	0	0	0	945790	0	0	0	0	0	0	0	0
AEVLQSTQRF	10	1177.6091	E7EPN9;Q9Y520-7;Q9Y520-6;Q9Y520-4;Q9Y520-5;Q9Y520;Q9Y520-2;H7C5N8	E7EPN9	PRRC2C	Protein PRRC2C	2	0.010934	94.692	0	0	0	0	64761000	0	0	0	0	0	0	0	0	0	0	0	32984000	0
AEVNLKKKSY	10	1178.6659	Q96B26	Q96B26	EXOSC8	Exosome complex component RRP43	2;3	0.013072	90.05	0	0	0	0	0	0	0	0	0	0	130270000	0	0	6282300	0	0	0	0
AEVNQETIQRL	11	1299.6783	Q9UHA2	Q9UHA2	SS18L2	SS18-like protein 2	2	0.0074117	96.229	0	0	0	0	8751200	0	0	0	0	905740	0	0	0	0	0	0	0	0
AEVNSSGKTI	10	1004.5138	Q9Y385	Q9Y385	UBE2J1	Ubiquitin-conjugating enzyme E2 J1	2	0.0176	84.687	0	0	0	0	0	0	0	0	0	488580	0	0	0	0	0	0	0	0
AEVQIARKL	9	1026.6186	Q96LC9	Q96LC9	BMF	Bcl-2-modifying factor	2	0.0088761	110.53	0	0	0	0	0	0	0	0	0	6189500	0	0	0	1539600	0	0	0	0
AEVSELETRL	10	1145.5928	Q15027	Q15027	ACAP1	Arf-GAP with coiled-coil, ANK repeat and PH domain-containing protein 1	2	0.017926	84.31	0	0	0	0	7161100	0	0	0	0	0	53473000	0	0	0	0	0	0	0
AEVSPMYGVQKY	12	1370.654	Q9H3K2;Q5VT94	Q9H3K2	GHITM	Growth hormone-inducible transmembrane protein	2	0.0031079	100.93	0	0	0	0	0	0	0	0	0	1077600	0	0	0	469080	0	0	0	0
AEVSQPRLAEL	11	1211.651	P22314-2;P22314;Q5JRS1;Q5JRS3;Q5JRS2;Q5JRR9;Q5JRS0	P22314-2	UBA1	Ubiquitin-like modifier-activating enzyme 1	2	0.0055051	99.788	0	0	0	0	0	7422600	0	0	0	0	0	0	0	0	0	0	0	0
AEVTTDDRAY	10	1139.5095	P53992;G5EA31;P53992-2	P53992	SEC24C	Protein transport protein Sec24C	2	0.0085606	110.84	0	0	0	0	0	0	0	0	0	3117300	0	0	0	2187400	0	0	0	0
AEVTTKSQI	9	975.52368	P13010	P13010	XRCC5	X-ray repair cross-complementing protein 5	2	0.036567	74.424	0	0	0	0	0	0	0	0	0	452800	0	0	0	0	0	0	0	0
AEVVEGSRY	9	1008.4876	O43164-2;O43164	O43164-2	PJA2	E3 ubiquitin-protein ligase Praja-2	2	0.0058168	126.55	0	0	0	0	22285000	0	0	0	0	4324800	0	0	0	1118300	0	0	0	0
AEVVKVLVTNGANVN	15	1525.8464	Q12955;D6RHY3;Q12955-5;Q12955-4	Q12955	ANK3	Ankyrin-3	2	0.06366	58.32	0	0	0	0	1395900	0	0	0	0	0	0	0	0	0	0	0	0	0
AEVYKELRL	9	1119.6288	P49327	P49327	FASN	Fatty acid synthase;[Acyl-carrier-protein] S-acetyltransferase;[Acyl-carrier-protein] S-malonyltransferase;3-oxoacyl-[acyl-carrier-protein] synthase;3-oxoacyl-[acyl-carrier-protein] reductase;3-hydroxyacyl-[acyl-carrier-protein] dehydratase;Enoyl-[acyl-carrier-protein] reductase;Oleoyl-[acyl-carrier-protein] hydrolase	2;3	0.010254	105.98	0	0	0	0	252360000	0	0	0	28898000	1776600	54063000	0	0	0	42904000	0	58831000	0
AEWEANPLI	9	1041.5131	E9PDG9;Q86UA6-3;Q86UA6-4;Q86UA6-9;Q86UA6-2;Q86UA6;Q86UA6-8	E9PDG9	RPAIN	RPA-interacting protein	2	0.038325	73.248	0	0	0	0	0	0	0	0	0	0	0	0	0	0	1999200	0	0	0
AEWEERISAW	10	1275.5884	Q9HCG7-3;Q9HCG7-2;Q9HCG7	Q9HCG7-3	GBA2	Non-lysosomal glucosylceramidase	2	0.023692	79.659	0	0	0	0	0	0	0	0	0	0	7219500	0	0	0	0	0	0	0
AEWLGVLKA	9	985.55967	Q93074-3;Q93074;Q93074-2	Q93074-3	MED12	Mediator of RNA polymerase II transcription subunit 12	2	0.051186	67.507	0	0	0	0	29468000	0	0	0	0	0	0	0	0	0	0	0	0	0
AEWSDSAQGSESHSL	15	1589.6594	Q6DU44;P13747	Q6DU44	HLA-E	HLA class I histocompatibility antigen, alpha chain E	2	1.52E-45	189.61	0	0	0	0	0	0	0	0	0	0	149890000	0	0	0	0	0	0	0
AEWSSKTSY	9	1057.4716	F5GWH6;Q9BT92	F5GWH6	TCHP	Trichoplein keratin filament-binding protein	2	0.022116	89.08	0	0	0	0	0	0	0	0	0	0	0	0	0	0	0	0	37358000	0
AEWVIKSKP	9	1056.5968	Q8N392;Q8N392-2	Q8N392	ARHGAP18	Rho GTPase-activating protein 18	2	0.022842	85.355	0	0	0	0	66848000	0	0	0	0	0	0	0	0	0	0	0	0	0
AEYAGRLGVGA	11	1062.5458	B1AH49;P25325;P25325-2	B1AH49	MPST	Sulfurtransferase;3-mercaptopyruvate sulfurtransferase	2	0.01136	81.09	0	0	0	0	171180000	0	0	0	0	0	0	0	0	0	0	0	0	0
AEYARFIRKA	10	1223.6775	X6R3U4;Q7Z736-4;Q7Z736-3;Q7Z736-2;Q7Z736	X6R3U4	PLEKHH3	Pleckstrin homology domain-containing family H member 3	4	0.038944	72.325	0	0	0	0	2921700	0	0	0	0	0	0	0	0	0	0	0	0	0
AEYDEEWAKKI	11	1380.6561	Q92845;Q92845-2;Q92845-3;Q92845-4	Q92845	KIFAP3	Kinesin-associated protein 3	3	0.011465	81.017	0	0	0	0	0	0	0	0	14139000	0	0	0	0	0	15004000	0	0	0
AEYDFRNDSV	10	1214.5204	P19447;H7C309	P19447	ERCC3	TFIIH basal transcription factor complex helicase XPB subunit	2	0.008723	110.46	0	0	0	0	489200000	0	0	0	0	0	0	0	0	0	0	0	0	0
AEYDNFFQHL	10	1282.5619	F8WA11;Q7Z460-2;Q7Z460-4;F5GWS0;Q7Z460-3;Q7Z460;H0Y5T1;C9J151	F8WA11	CLASP1	CLIP-associating protein 1	2	0.0043677	121.73	0	0	0	0	1371000000	0	0	0	0	0	0	0	0	0	0	0	0	0
AEYDQRQLQA	10	1220.5786	U3KQ90;P55199	U3KQ90	ELL	RNA polymerase II elongation factor ELL	2	0.0095713	101.82	0	0	0	0	150440000	0	0	0	0	0	0	0	0	0	0	0	0	0
AEYDSTKQKTEF	12	1445.6674	P19174;P19174-2;V9GY63	P19174	PLCG1	1-phosphatidylinositol 4,5-bisphosphate phosphodiesterase gamma-1;Phosphoinositide phospholipase C	2	2.35E-07	170	0	0	0	0	0	0	0	0	0	946900	0	0	0	0	0	0	0	0
AEYENLTNKL	10	1193.5928	E9PN67;C9J066;Q8N4C6-9;Q8N4C6;Q8N4C6-5;Q8N4C6-7;Q8N4C6-6;Q8N4C6-11	Q8N4C6-6	NIN	Ninein	2	0.0032969	139.38	0	0	0	0	73502000	0	0	0	0	0	0	0	0	0	10383000	0	0	0
AEYGEIKNIHL	11	1285.6667	Q9Y5S9-2;Q9Y5S9	Q9Y5S9-2	RBM8A	RNA-binding protein 8A	2;3	0.0053782	102.05	0	0	0	0	29902000	0	0	0	0	0	193430000	0	0	0	0	0	0	0
AEYGHFVDI	9	1049.4818	Q6P1X5;H0YEX2	Q6P1X5	TAF2	Transcription initiation factor TFIID subunit 2	2	0.053107	66.692	0	0	0	0	474660000	0	0	0	0	0	0	0	0	0	0	0	0	0
AEYGMPSTHAM	11	1193.4845	Q8IWX5-2;Q8IWX5	Q8IWX5-2	SGPP2	Sphingosine-1-phosphate phosphatase 2	2	0.0080805	86.882	0	0	0	0	0	0	0	0	0	519030	0	0	0	172810	0	0	0	0
AEYIQKNVQLY	11	1367.7085	P49721	P49721	PSMB2	Proteasome subunit beta type-2	2	5.14E-10	196.88	0	0	0	0	173760000	0	0	0	73431000	11455000	199340000	0	0	8916200	39057000	0	152330000	0
AEYKGRVTL	9	1035.5713	O60667;O60667-3;E9PQG1;E9PPV1;E9PMT7;E9PN59	O60667	FAIM3	Fas apoptotic inhibitory molecule 3	3	0.021177	87.258	0	0	0	0	184820000	0	0	0	0	0	422680000	0	0	0	0	0	0	0
AEYLLGPLYA	10	1108.5805	Q13535-2;Q13535-3;Q13535;D6RIG7	Q13535-2	ATR	Serine/threonine-protein kinase ATR	2	0.053213	68.371	0	0	0	0	8158400	0	0	0	0	0	0	0	0	0	0	0	0	0
AEYNGRLAA	9	963.47739	Q9NQG5;A2A2M0	Q9NQG5	RPRD1B	Regulation of nuclear pre-mRNA domain-containing protein 1B	2	0.051407	67.414	0	0	0	0	170980000	0	0	0	0	0	0	0	0	0	0	0	0	0
AEYNSDLHQF	10	1222.5255	O43683-2;O43683-3;O43683;C9JQA4;C9JRC7	O43683-2	BUB1	Mitotic checkpoint serine/threonine-protein kinase BUB1	2	0.005246	119.22	0	0	0	0	84170000	0	0	0	0	1874100	0	0	0	0	24121000	0	85115000	0
AEYPFSSEQKW	11	1370.6143	H0Y9V7;P98194-2;P98194-4;P98194;P98194-3;P98194-5;P98194-9;P98194-6;P98194-7;E7ERC6;P98194-8;H0Y9S7;H0Y8X9	H0Y9V7	ATP2C1	Calcium-transporting ATPase type 2C member 1	2	0.0043802	110.54	0	0	0	0	21686000	0	0	0	18015000	0	70160000	0	0	15572000	10994000	0	82150000	0
AEYSRFVNQI	10	1225.6091	Q7Z7F0-3;Q7Z7F0-2;Q7Z7F0	Q7Z7F0-2	KIAA0907	UPF0469 protein KIAA0907	2	0.0092933	99.283	0	0	0	0	221840000	0	0	0	0	0	0	0	0	0	0	0	0	0
AEYVGHLRA	9	1014.5247	Q9UBN7-2;Q9UBN7	Q9UBN7-2	HDAC6	Histone deacetylase 6	2	0.038347	73.233	0	0	0	0	53409000	0	0	0	0	0	0	0	0	0	0	0	0	0
AEYVHGSQAW	10	1146.5094	Q96DX7	Q96DX7	TRIM44	Tripartite motif-containing protein 44	2	0.0079118	112.36	0	0	0	0	27015000	0	0	0	0	1517200	83547000	0	0	0	0	0	190830000	0
AEYVSAREW	9	1109.5142	O75533;H7C341	O75533	SF3B1	Splicing factor 3B subunit 1	2	0.044378	70.028	0	0	0	0	0	0	0	0	0	0	0	0	0	0	0	0	0	0
AFDIPRFVY	9	1126.5811	P56282-3;P56282	P56282-3	POLE2	DNA polymerase epsilon subunit 2	2	0.056564	65.224	0	0	0	0	0	0	0	0	2325900	0	0	0	0	0	0	0	0	0
AFDKIQQLKF	10	1236.6867	Q9P2I0	Q9P2I0	CPSF2	Cleavage and polyadenylation specificity factor subunit 2	2	0.043488	72.434	0	0	0	0	0	0	0	0	0	312420	0	0	0	0	0	0	0	0
AFDLDVVKL	9	1018.5699	Q15459	Q15459	SF3A1	Splicing factor 3A subunit 1	2	0.017945	91.867	0	0	0	0	206430000	0	0	0	0	0	0	0	0	0	0	0	0	0
AFDLSQVLF	9	1038.5386	Q86WA8-2;Q86WA8;E7EN44	Q86WA8-2	LONP2	Lon protease homolog 2, peroxisomal	2	0.017207	94.114	0	0	0	0	12006000	0	0	0	0	0	0	0	0	0	0	0	0	0
AFDLTEQRY	9	1141.5404	J3KRK0;Q86UE8-3;Q86UE8-2;Q86UE8;J3QLK5	J3KRK0	TLK2	Serine/threonine-protein kinase tousled-like 2	2	0.0028124	138.26	0	0	0	0	291190000	0	0	29161000	0	0	0	0	0	0	0	0	209870000	0
AFDPTSTLL	9	963.49131	J3KNP2;Q12788	J3KNP2	TBL3	Transducin beta-like protein 3	2	0.035387	75.213	0	0	0	0	190170000	0	0	65374000	0	0	0	0	0	0	0	0	0	0
AFEQYLNLEDGR	12	1453.6838	Q5SZL4;Q9P0N9;Q5SZL3;U3KPS8;Q5SZL5;Q5SZL6;Q9P0N9-3;Q9P0N9-4;Q9P0N9-2	Q5SZL4	TBC1D7	TBC1 domain family member 7	2	0.0004213	142.83	0	0	0	0	0	0	0	0	0	0	0	6504700	0	0	0	0	0	0
AFFPKHQDLQF	11	1376.6877	Q5T280	Q5T280	C9orf114	Putative methyltransferase C9orf114	2	0.0039031	112.83	0	0	782380	0	0	0	0	0	0	0	0	0	0	0	0	0	0	0
AFHDISPQAPTHF	13	1466.6943	D6REP8;D6RE99;D6RD60;P49773	D6REP8	HINT1	Histidine triad nucleotide-binding protein 1	2	7.85E-16	180.61	0	0	2665100	0	0	0	0	0	0	0	0	0	0	0	0	0	0	0
AFIEKHWTF	9	1177.592	A0A075B6H4;Q9H8E8-2;Q9H8E8	A0A075B6H4	CSRP2BP	Cysteine-rich protein 2-binding protein	2;3	0.012677	101.9	0	0	4675200	0	0	0	0	0	0	0	0	0	0	0	0	0	331630000	5576500
AFLDKQNQVKF	11	1336.7139	P13612;E7EP60	P13612	ITGA4	Integrin alpha-4	2;3	0.00010675	169.52	0	0	1922400	0	0	0	0	0	0	0	0	0	0	0	0	0	0	0
AFQERLNSY	9	1126.5407	E9PF10;O75694-2;O75694	E9PF10	NUP155	Nuclear pore complex protein Nup155	2	0.0027978	152.97	0	0	0	0	355420000	0	0	0	131160000	14737000	156870000	0	0	43804000	144090000	0	0	0
AGAAVLPVK	9	824.51199	J3QQW9;Q15022	J3QQW9	SUZ12	Polycomb protein SUZ12	2	0.029016	79.474	0	0	0	0	622580000	0	0	9681400	0	0	156200000	0	0	0	0	0	0	0
AGASPGPPR	9	808.41915	O15213	O15213	WDR46	WD repeat-containing protein 46	2	0.03224	77.318	0	0	0	2487400	0	0	0	0	0	0	0	0	0	0	0	0	0	0
AGDDAPRAV	9	870.41954	P68032;P68133;P62736;P63267;Q5T8M8;A6NL76;Q5T8M7;C9JFL5;F6UVQ4;F6QUT6;P63267-2;F8WB63;B8ZZJ2;F8WCH0;P63261;P60709;I3L3I0;I3L1U9;G5E9R0;E7EVS6;I3L3R2;J3KT65;K7EM38;Q6S8J3;I3L4N8;P0CG38;P0CG39;A5A3E0;C9JUM1;C9JZR7;C9JTX5	P63261	ACTC1;ACTA1;ACTA2;ACTG2;ACTG1;ACTB;POTEE;POTEI;POTEJ;POTEF	Actin, alpha cardiac muscle 1;Actin, alpha skeletal muscle;Actin, aortic smooth muscle;Actin, gamma-enteric smooth muscle;Actin, cytoplasmic 2;Actin, cytoplasmic 2, N-terminally processed;Actin, cytoplasmic 1;Actin, cytoplasmic 1, N-terminally processed;POTE ankyrin domain family member E;POTE ankyrin domain family member I;POTE ankyrin domain family member J;POTE ankyrin domain family member F	2	0.002806	137.14	0	0	0	212530000	0	0	0	0	0	0	0	0	0	0	0	601650	0	0
AGDGGRVAL	9	814.42972	P30559	P30559	OXTR	Oxytocin receptor	2	0.0024871	126.24	0	0	0	0	0	0	0	0	0	0	0	0	0	0	0	1126900	0	0
AGDGTFQKW	9	1008.4665	Q6DU44;P13747;P13746;P13746-2;P16188;Q5SRN7;Q5SRN5;P04439;Q09160;Q31612;P01893;Q29865;A2AEA2;P10321;P04222;Q31611;P30511;P30511-3;H0Y842;P01892;P30508;Q29963;P30501;P30453;P30510;P30499;Q29960-2;Q29960;A2BF26;Q9TNN7;P30455;P30443;Q07000;P01891;P30512;Q5RJ85;P17693	Q07000	HLA-E;HLA-A;HLA-B;HLA-H;HLA-C;HLA-G2.2;HLA-F;HLA-G	HLA class I histocompatibility antigen, alpha chain E;HLA class I histocompatibility antigen, A-11 alpha chain;HLA class I histocompatibility antigen, A-30 alpha chain;HLA class I histocompatibility antigen, A-3 alpha chain;HLA class I histocompatibility antigen, A-80 alpha chain;HLA class I histocompatibility antigen, B-73 alpha chain;Putative HLA class I histocompatibility antigen, alpha chain …	2	0.00769	116.73	0	0	0	0	275710000	0	0	0	0	0	0	0	0	0	0	0	0	0
AGDKPRTFL	9	1003.5451	O60667;O60667-3;O60667-2	O60667	FAIM3	Fas apoptotic inhibitory molecule 3	2	0.020979	87.485	0	0	0	0	0	0	0	0	0	0	0	0	0	0	0	925110	0	0
AGDTPSGHL	9	853.393	R4GNC4	R4GNC4	RLTPR		2	0.020941	90.37	0	0	0	0	0	0	0	0	0	0	0	0	0	0	0	0	0	0
AGEASRLAHYNKR	13	1471.7644	U3KQK0;Q99877;P33778;Q6DRA6;Q6DN03;O60814;P06899;P62807;Q16778;P58876;Q93079;Q5QNW6;Q5QNW6-2;P23527;Q99879	P62807	HIST1H2BN;HIST1H2BB;HIST2H2BD;HIST2H2BC;HIST1H2BK;HIST1H2BJ;HIST1H2BC;HIST2H2BE;HIST1H2BD;HIST1H2BH;HIST2H2BF;HIST1H2BO;HIST1H2BM	Histone H2B;Histone H2B type 1-N;Histone H2B type 1-B;Putative histone H2B type 2-D;Putative histone H2B type 2-C;Histone H2B type 1-K;Histone H2B type 1-J;Histone H2B type 1-C/E/F/G/I;Histone H2B type 2-E;Histone H2B type 1-D;Histone H2B type 1-H;Histone H2B type 2-F;Histone H2B type 1-O;Histone H2B type 1-M	3	0.012176	94.507	0	0	0	0	0	0	61554000	0	0	0	0	0	0	0	0	0	0	0
AGEKVEKPDTK	11	1200.635	Q02878;F8VZ45;U3KQR5;F8VZA3;F8VWR1;F8VU16	Q02878	RPL6	60S ribosomal protein L6	3;4	0.0019453	125.36	0	0	0	0	16219000	0	0	0	0	75262	19861000	0	0	0	0	2595800	0	0
AGEKVEKPDTKEKKPEAK	18	2011.095	Q02878;F8VZ45;U3KQR5;F8VZA3;F8VWR1;F8VU16	Q02878	RPL6	60S ribosomal protein L6	5	0.00075613	94.281	0	0	0	0	36216000	0	9055700	0	0	0	0	0	0	0	0	0	0	0
AGFAGDDAPRAVFPSIVGRPR	21	2155.1287	P68032;P68133;P62736;P63267;Q5T8M8;A6NL76;Q5T8M7;C9JFL5;F6UVQ4;F6QUT6;P63267-2;F8WB63;B8ZZJ2;F8WCH0;P63261;P60709;I3L3I0;I3L1U9;G5E9R0;E7EVS6;I3L3R2;J3KT65;K7EM38;Q6S8J3;I3L4N8;P0CG38;A5A3E0;C9JUM1;C9JZR7;C9JTX5	P63261	ACTC1;ACTA1;ACTA2;ACTG2;ACTG1;ACTB;POTEE;POTEI;POTEF	Actin, alpha cardiac muscle 1;Actin, alpha skeletal muscle;Actin, aortic smooth muscle;Actin, gamma-enteric smooth muscle;Actin, cytoplasmic 2;Actin, cytoplasmic 2, N-terminally processed;Actin, cytoplasmic 1;Actin, cytoplasmic 1, N-terminally processed;POTE ankyrin domain family member E;POTE ankyrin domain family member I;POTE ankyrin domain family member F	4	0.006505	101.38	0	0	0	0	38901000	0	0	0	0	0	0	0	0	0	0	0	0	0
AGFDATNILNK	11	1162.5982	Q99832-3;Q99832;Q99832-4;Q99832-2	Q99832-3	CCT7	T-complex protein 1 subunit eta	2	0.0020542	136.67	0	0	0	5157900	40413000	0	116250000	30639000	0	0	0	0	0	0	0	0	0	0
AGFKDIRSY	9	1055.54	P17174-2;P17174	P17174-2	GOT1	Aspartate aminotransferase, cytoplasmic	3	0.029485	79.16	0	0	0	0	0	0	0	0	0	1608700	0	0	0	0	0	0	0	0
AGFLRRQAL	9	1030.6036	P43007	P43007	SLC1A4	Neutral amino acid transporter A	3	0.0089221	110.31	0	0	0	22909000	0	0	0	0	0	0	0	0	443690000	0	8750800	0	0	0
AGFQRVQAL	9	988.54541	G3V0E9;H0Y9K3;D6R9W6;D6RJB0;Q659C4-4;Q659C4-3;Q659C4-9;Q659C4-2;Q659C4	G3V0E9	LARP1B	La-related protein 1B	2	0.0073806	119.41	0	0	0	0	0	0	0	0	0	0	0	0	123400000	0	0	0	0	0
AGGAGGQAYSP	11	934.41446	Q9ULL5-3	Q9ULL5-3	PRR12	Proline-rich protein 12	2	0.01416	79.148	0	0	273360	0	0	0	0	0	0	0	0	0	0	0	0	0	0	0
AGGPEGDPEEEDSQAETKSL	20	2044.8709	O75410;O75410-2;O75410-6;E5RJG6	O75410	TACC1	Transforming acidic coiled-coil-containing protein 1	2	0.010382	101.17	0	0	274050	0	0	0	0	0	0	0	0	0	0	0	0	0	0	0
AGGRGSYGDLGGPIITTQ	18	1718.8588	P61978-3;P61978-2;Q5T6W5;P61978;Q5T6W2;S4R359	P61978-3	HNRNPK	Heterogeneous nuclear ribonucleoprotein K	2	2.76E-10	135.09	0	0	646050	0	0	0	0	0	0	204990	0	0	0	0	0	0	0	0
AGGYDVEKNNS	11	1152.5047	P16401	P16401	HIST1H1B	Histone H1.5	2	0.0020414	130.23	0	0	0	0	0	0	0	0	0	501940	0	0	0	531410	0	527290	6306800	0
AGGYDVEKNNSR	12	1308.6058	P16401	P16401	HIST1H1B	Histone H1.5	2	0.00060322	122.34	0	0	203930	0	0	0	0	0	0	0	0	0	0	0	0	0	0	0
AGHKGAAVA	9	780.42424	P29122-3	P29122-3			2	0.044078	70.525	0	0	0	0	0	0	0	0	0	0	0	0	0	0	0	242940	0	0
AGHLSTAQY	9	946.45084	E7EUU4;Q04637-8;Q04637-3;Q04637;Q04637-9;E7EX73;E9PGM1;Q04637-7;Q04637-6;Q04637-5;Q04637-4;H7C0V6	E7EUU4	EIF4G1	Eukaryotic translation initiation factor 4 gamma 1	2	0.0070821	121.99	0	0	543620000	0	0	0	0	0	0	0	0	0	0	0	0	0	0	0
AGHTRPSSL	9	924.47773	O60307	O60307	MAST3	Microtubule-associated serine/threonine-protein kinase 3	2	0.0074658	118.67	0	0	0	0	0	0	0	0	36813000	0	0	0	245540000	0	37738000	0	0	0
AGHVVPTIL	9	905.53345	Q14008-2;Q14008;Q14008-3	Q14008-2	CKAP5	Cytoskeleton-associated protein 5	2	0.072552	67.032	0	0	0	0	0	14327000	0	0	0	0	0	0	0	0	0	0	0	0
AGIAGIRAY	9	890.4974	C9JJU1;C9JMY2;C9JHH7;C9JWG4;C9JNK4;Q8WUX1-2;Q8WUX1	C9JJU1	SLC38A5	Sodium-coupled neutral amino acid transporter 5	2	0.0058079	126.57	0	0	3150800	0	0	0	0	0	0	0	0	0	0	0	0	0	0	0
AGIAHPSAL	9	835.4552	Q92508	Q92508	PIEZO1	Piezo-type mechanosensitive ion channel component 1	2	0.0027981	148.04	0	0	2555400	0	0	0	0	0	0	0	0	0	0	0	0	0	0	0
AGKNPDEVSY	10	1078.4931	O95391	O95391	SLU7	Pre-mRNA-splicing factor SLU7	2	0.045699	80.896	0	0	851560	0	0	0	0	0	0	0	0	0	0	0	0	0	0	0
AGKVRGQTPKVA	12	1210.7146	E9PR30;P62861;E9PM49	E9PR30	FAU	40S ribosomal protein S30	2;3	0.0027408	107.34	0	3935600	9335500	0	0	0	0	0	0	0	158660000	0	142270000	2819600	0	3108000	27884000	0
AGKVRGQTPKVAKQE	15	1595.9107	E9PR30;P62861;E9PM49	E9PR30	FAU	40S ribosomal protein S30	4	0.00063304	125.5	0	0	0	0	47888000	0	0	0	0	0	12300000	0	45116000	0	0	0	0	0
AGLQFPVGRVH	11	1179.6513	Q93077;P16104;Q9BTM1;Q9BTM1-2;P20671;P0C0S8;Q96KK5;Q8IUE6;Q16777;Q6FI13;Q99878	P0C0S8	HIST1H2AC;H2AFX;H2AFJ;HIST1H2AD;HIST1H2AG;HIST1H2AH;HIST2H2AB;HIST2H2AC;HIST2H2AA3;HIST1H2AJ	Histone H2A type 1-C;Histone H2AX;Histone H2A.J;Histone H2A type 1-D;Histone H2A type 1;Histone H2A type 1-H;Histone H2A type 2-B;Histone H2A type 2-C;Histone H2A type 2-A;Histone H2A type 1-J	2	0.0080713	86.898	0	0	1867400	0	0	0	0	0	0	381460	0	0	0	269980	0	0	0	0
AGLSHGPQI	9	878.46102	E9PRF4	E9PRF4	SETDB1		2	0.029543	81.191	0	0	0	0	0	0	0	0	0	0	0	0	0	0	0	0	0	0
AGMALGIQK	9	887.48987	A6NGW1;O95070;C9JST7;E9PP02	A6NGW1	YIF1A	Protein YIF1A	2	0.015967	95.909	0	0	0	0	20520000	0	105160000	0	0	0	0	0	0	0	0	0	0	0
AGNRMLAQQAVKRTAH	16	1750.9373	P04844;Q5JYR3	P04844	RPN2	Dolichyl-diphosphooligosaccharide--protein glycosyltransferase subunit 2	4	2.36E-07	133.23	0	0	1728200	0	0	0	0	0	0	0	0	0	0	0	0	0	0	0
AGPARLSPAA	10	909.50321	Q6UXG8	Q6UXG8	BTNL9	Butyrophilin-like protein 9	2	0.01215	92.051	0	0	0	0	0	4003300	0	0	0	0	0	0	0	0	0	0	0	0
AGPKGADGSPGKDGVRG	17	1524.7645	P02452	P02452	COL1A1	Collagen alpha-1(I) chain	2	0.00077104	106.93	0	0	0	0	0	0	0	0	0	0	0	0	0	312460	0	0	0	0
AGPRTPRPAP	10	1018.5672	Q68EN5-3	Q68EN5-3			2	0.01259	91.095	0	1304400	0	0	0	0	0	0	0	0	0	0	0	0	0	0	0	0
AGPSSRPSGGAA	12	1013.489	A5PLN7-4;A5PLN7-3;A5PLN7	A5PLN7-4	FAM149A	Protein FAM149A	2	0.002276	110.39	0	4608900	0	0	0	7409600	0	0	0	0	0	0	0	12959000	0	0	0	0
AGRHLETSV	9	968.50394	Q96S07	Q96S07	PRR25	Proline-rich protein 25	2	0.042593	71.379	0	0	0	0	0	0	0	0	0	0	0	0	0	0	0	0	0	0
AGRLLLENY	9	1047.5713	K7EPJ1;Q16763	K7EPJ1	UBE2S	Ubiquitin-conjugating enzyme E2 S	2	0.01145	103.87	0	0	0	0	0	0	0	0	0	0	0	0	0	0	0	0	0	0
AGSEKEVEA	9	918.42944	F2Z2J0	F2Z2J0	SETD5		1	0.014134	113.7	0	0	30141000	0	0	0	0	0	0	0	0	0	0	0	0	0	0	0
AGSLRGPPPPPT	12	1145.6193	O95948	O95948	ONECUT2	One cut domain family member 2	2	0.024598	83.182	0	0	0	0	0	0	0	0	0	0	0	0	0	0	0	5849500	0	0
AGSRVTPASSL	11	1044.5564	P55884-2	P55884-2	EIF3B	Eukaryotic translation initiation factor 3 subunit B	2	0.004953	107.79	0	8723100	0	0	0	9443200	0	0	0	0	0	0	0	6726600	0	0	0	0
AGTNRPQL	8	855.45626	P23921;H0YCY7	P23921	RRM1	Ribonucleoside-diphosphate reductase large subunit;Ribonucleoside-diphosphate reductase	2	5.17E-10	231.69	0	0	0	0	88867000	0	0	0	0	27096000	0	0	0	80725000	0	0	0	0
AGVHTVPGSPQA	12	1119.5673	E9PGF5;E9PF55;Q9HBL0;Q59G71	E9PGF5	TNS1	Tensin-1	2	0.01578	75.229	0	0	806600	0	0	0	0	0	0	0	0	0	0	0	0	0	0	0
AGVNTVTTLVENK	13	1344.7249	P62424;Q5T8U3;Q5T8U2	P62424	RPL7A	60S ribosomal protein L7a	2	0.00026276	138.89	0	23208000	0	0	219870000	0	0	0	0	0	10663000	0	0	0	0	971340	0	0
AGYDVEKNN	9	1008.4512	P16403;P22492;Q02539;P10412;P16402	P10412	HIST1H1C;HIST1H1T;HIST1H1A;HIST1H1E;HIST1H1D	Histone H1.2;Histone H1t;Histone H1.1;Histone H1.4;Histone H1.3	2	0.0034645	156.62	0	257060	391320	0	0	529560	0	0	0	601000	0	0	0	1408800	0	963020	0	0
AGYDVEKNNS	10	1095.4833	P16403;P22492;Q02539;P10412;P16402	P10412	HIST1H1C;HIST1H1T;HIST1H1A;HIST1H1E;HIST1H1D	Histone H1.2;Histone H1t;Histone H1.1;Histone H1.4;Histone H1.3	2	3.32E-06	213.81	0	4971400	10341000	0	322400000	6944300	0	0	0	7611000	330470000	0	154990000	8300900	0	11919000	399600000	0
AGYDVEKNNSR	11	1251.5844	P16403;P22492;Q02539;P10412;P16402	P10412	HIST1H1C;HIST1H1T;HIST1H1A;HIST1H1E;HIST1H1D	Histone H1.2;Histone H1t;Histone H1.1;Histone H1.4;Histone H1.3	2;3	0.0020047	126.19	0	1642700	2246700	0	37334000	1719900	0	0	0	2635500	74178000	0	0	2266200	0	1671700	81202000	0
AGYDVEKNNSRI	12	1364.6684	P16403;P22492;Q02539;P10412;P16402	P10412	HIST1H1C;HIST1H1T;HIST1H1A;HIST1H1E;HIST1H1D	Histone H1.2;Histone H1t;Histone H1.1;Histone H1.4;Histone H1.3	2	0.0014	116.19	0	0	1037300	0	0	0	0	0	0	642900	0	0	0	749920	0	282610	0	0
AHDAFRSSL	9	1002.4883	A6NG51;Q13813-3;Q13813;Q13813-2	A6NG51	SPTAN1	Spectrin alpha chain, non-erythrocytic 1	2	0.0077946	115.82	0	0	0	0	0	0	0	0	0	0	0	0	0	0	0	11832000	0	0
AHFAKSISL	9	972.53927	Q8N0T1	Q8N0T1	C8orf59	Uncharacterized protein C8orf59	2	0.014389	99.013	0	0	0	0	0	0	0	0	0	0	0	0	0	0	0	8241000	0	0
AHFGIHEEM	9	1069.4651	H7C2I1;Q99873-3;Q99873-2;Q99873-4;Q99873;E9PKG1;H0YDE4;E9PMW9;E9PI83;E9PQ98;E9PIX6;E9PMZ2;E9PNR9;Q9NR22-2;Q9NR22	H7C2I1	PRMT1;PRMT8	Protein arginine N-methyltransferase 1;Protein arginine N-methyltransferase 8	2	0.016543	119.29	0	0	0	0	0	0	0	0	0	0	0	0	0	0	0	2733200	0	0
AHHSIRQSL	9	1047.5574	Q9NVH2-4;Q9NVH2-3;Q9NVH2;Q9NVH2-2	Q9NVH2-4	INTS7	Integrator complex subunit 7	2	0.023011	85.161	0	0	0	0	0	0	0	0	0	0	0	0	0	0	0	819710	0	0
AHIKLSNL	8	894.5287	P12270	P12270	TPR	Nucleoprotein TPR	2	0.0082037	148.99	0	0	0	0	0	0	0	0	0	0	0	0	0	0	0	2414400	0	0
AHKKAIATL	9	951.58655	Q9UFC0	Q9UFC0	LRWD1	Leucine-rich repeat and WD repeat-containing protein 1	2	0.030743	95.311	0	0	0	0	0	0	0	0	0	0	0	0	0	0	0	1091500	0	0
AHKKAPPAL	9	931.56034	C9JIE2;Q86TI0-2;Q86TI0	C9JIE2	TBC1D1	TBC1 domain family member 1	2	0.025532	82.279	0	0	0	0	0	0	0	0	0	0	0	0	0	0	0	133110	0	0
AHNKRISTL	9	1038.5934	Q12972;Q12972-2	Q12972	PPP1R8	Nuclear inhibitor of protein phosphatase 1;Activator of RNA decay	2	0.020095	88.495	0	0	0	0	0	0	0	0	0	0	0	0	0	0	0	822580	0	0
AHNNIHSQV	9	1018.4944	H0Y858;Q9NR96-2;Q9NR96-5;Q9NR96;Q9NR96-3;Q9NR96-4	H0Y858	TLR9	Toll-like receptor 9	2	0.021506	86.882	0	0	0	0	0	0	0	0	0	0	0	0	0	0	0	467430	0	0
AHNVSMKSL	9	985.5015	O14777;V9GYM9	O14777	NDC80	Kinetochore protein NDC80 homolog	2	0.016507	94.804	0	0	0	0	0	0	0	0	0	0	0	0	0	0	0	3489900	0	0
AHQITHQAM	9	1035.492	P46379-3;X6REW1;F6S6P2	P46379-3	BAG6	Large proline-rich protein BAG6	2	0.0077946	115.82	0	0	0	0	0	0	0	0	0	0	0	0	0	0	0	1242700	0	0
AHQKYVRQAW	10	1285.668	P50914;E7EPB3	P50914	RPL14	60S ribosomal protein L14	2;3	0.0041193	122.44	4408700	0	0	0	0	0	0	0	0	0	0	0	301660000	0	0	0	0	0
AHSSPWPAF	9	998.46102	A8MYR2;H3BS64;Q9NZV6	A8MYR2	MSRB1	Methionine-R-sulfoxide reductase B1	2	0.031336	77.923	0	0	0	0	0	0	0	0	0	0	0	0	0	0	0	1445700	0	0
AHVTHPEL	8	902.46102	O95478	O95478	NSA2	Ribosome biogenesis protein NSA2 homolog	2	0.024184	125.5	0	0	0	0	0	0	0	0	0	0	0	0	0	0	0	2487400	0	0
AHWQFETAL	9	1101.5243	Q8IYN6;K7EM88;Q8TB05	Q8IYN6	UBALD2;UBALD1	UBA-like domain-containing protein 2;UBA-like domain-containing protein 1	2	0.031621	77.732	0	0	0	0	0	0	0	0	0	0	0	0	0	0	0	2343300	0	0
AHYNKRSTI	9	1088.5727	U3KQK0;Q99877;P33778;Q6DRA6;Q6DN03;O60814;P06899;P62807;Q16778;P58876;Q8N257;Q93079;Q5QNW6;Q5QNW6-2;P23527;Q99880;Q99879	P62807	HIST1H2BN;HIST1H2BB;HIST2H2BD;HIST2H2BC;HIST1H2BK;HIST1H2BJ;HIST1H2BC;HIST2H2BE;HIST1H2BD;HIST3H2BB;HIST1H2BH;HIST2H2BF;HIST1H2BO;HIST1H2BL;HIST1H2BM	Histone H2B;Histone H2B type 1-N;Histone H2B type 1-B;Putative histone H2B type 2-D;Putative histone H2B type 2-C;Histone H2B type 1-K;Histone H2B type 1-J;Histone H2B type 1-C/E/F/G/I;Histone H2B type 2-E;Histone H2B type 1-D;Histone H2B type 3-B;Histone H2B type 1-H;Histone H2B type 2-F;Histone H2B type 1-O;Histone H2B type 1-L;Histone H2B type 1-M	2;3	0.0039102	130.66	0	0	0	0	0	0	0	0	0	0	0	0	0	0	0	3555500	0	0
AIALALREK	9	983.61277	P42285	P42285	SKIV2L2	Superkiller viralicidic activity 2-like 2	2;3	0.035794	74.941	0	0	0	0	210970000	0	0	0	0	0	0	0	0	0	0	0	0	0
AIAQAESLRYK	11	1248.6826	E9PL09;P23396;P23396-2;F2Z2S8;H0YF32;H0YCJ7	E9PL09	RPS3	40S ribosomal protein S3	2;3	1.91E-05	175.33	0	0	0	97769000	1677100000	0	584530000	91454000	0	0	1890000000	0	0	0	0	0	0	0
AIARFKFLSK	10	1179.7128	Q9Y2G3;H7C4W6;H7C4E6	Q9Y2G3	ATP11B	Probable phospholipid-transporting ATPase IF;Phospholipid-transporting ATPase	3	0.022917	80.037	0	0	0	0	52800000	0	0	0	0	0	0	0	0	0	0	0	0	0
AIARLKEVL	9	1011.6441	P14324-2;P14324	P14324-2	FDPS	Farnesyl pyrophosphate synthase	2	0.016749	94.309	0	0	0	0	0	0	0	0	0	0	0	0	166270000	0	8110300	0	0	0
AIASTLVHK	9	938.55492	G3XAH6;P51003;G3V2A0;H0YJ00;P51003-2	G3XAH6	PAPOLA	Poly(A) polymerase alpha	3	0.054101	66.27	0	0	0	0	55744000	0	0	0	0	0	0	0	0	0	0	0	0	0
AIDEDVLRY	9	1092.5451	Q13356;Q13356-2	Q13356	PPIL2	Peptidyl-prolyl cis-trans isomerase-like 2	2	0.0075559	117.89	0	0	0	0	0	0	0	0	0	0	0	0	668960000	56905000	0	8531400	0	0
AIDKRFRVF	9	1150.6611	Q6PL18	Q6PL18	ATAD2	ATPase family AAA domain-containing protein 2	3	0.041328	71.692	0	0	622600	0	0	0	0	0	0	0	0	0	0	0	0	0	0	0
AIDQLHLEY	9	1100.5502	O43707-2;O43707;F5GXS2;O43707-3	O43707-2	ACTN4	Alpha-actinin-4	2	0.0066247	124.81	0	0	0	0	0	0	0	0	67791000	0	0	0	1124700000	87595000	0	0	0	0
AIFEVNTDLQK	11	1276.6663	Q92545	Q92545	TMEM131	Transmembrane protein 131	2	0.0047638	108.7	0	0	0	0	0	0	0	0	0	0	15378000	0	0	0	0	0	0	0
AIFKDLVGK	9	989.59097	Q96Q89-3;Q96Q89;Q96Q89-2;Q96Q89-4	Q96Q89-3	KIF20B	Kinesin-like protein KIF20B	3	0.038347	73.233	0	0	0	0	65762000	0	0	0	0	0	0	0	0	0	0	0	0	0
AIFKGVFVHR	10	1172.6818	Q8N3U4;Q8N3U4-2;B1AMT4	Q8N3U4	STAG2	Cohesin subunit SA-2	3	0.012594	91.087	0	0	0	5593900	28408000	0	0	0	0	0	21007000	0	0	0	0	0	0	0
AIFKPVMSK	9	1019.5838	Q13547	Q13547	HDAC1	Histone deacetylase 1	2	0.0050175	128.27	0	2823700	0	0	0	2529400	0	0	0	0	0	0	0	0	0	0	0	0
AIFKVLNEK	9	1060.6281	Q9Y2X3;F8WED0	Q9Y2X3	NOP58	Nucleolar protein 58	2;3	0.008082	114.4	0	0	0	0	380730000	1995700	0	0	0	0	0	0	0	0	0	0	0	0
AIFPRAFPK	9	1045.6073	U3KQ91;O60266-2;O60266;H7C1S5	U3KQ91	ADCY3	Adenylate cyclase type 3	3	0.056725	65.156	0	0	0	0	12466000	0	0	0	0	0	0	0	0	0	0	0	0	0
AIFQEGIQQK	10	1160.619	O60566;O60566-3;O60566-2	O60566	BUB1B	Mitotic checkpoint serine/threonine-protein kinase BUB1 beta	2	0.03924	72.243	0	0	0	0	0	0	0	3296900	0	0	0	0	0	0	0	0	0	0
AIFTQETIKEK	11	1306.7133	P82094;P82094-2	P82094	TMF1	TATA element modulatory factor	3	0.010225	83.045	0	0	0	0	0	0	0	10325000	0	0	0	0	0	0	0	0	0	0
AIHKKILQL	9	1062.6913	J3QSH9;J3KTM2;J3KRL7;O15534-4;O15534	J3QSH9	PER1	Period circadian protein homolog 1	2	0.012052	102.95	0	0	0	0	0	0	0	0	0	0	0	0	61652000	0	0	0	0	0
AIHSQLLEK	9	1037.5869	O60925;E5RGS4	O60925	PFDN1	Prefoldin subunit 1	2;3	0.0028114	140.45	0	4413300	0	0	65560000	3476000	0	0	5963900	0	0	0	0	0	0	0	0	0
AIIARVTTL	9	956.60187	G5E9D4;Q96EB1;Q96EB1-3;Q96EB1-2	G5E9D4	ELP4	Elongator complex protein 4	2	0.017073	93.649	0	0	0	0	0	0	0	0	0	0	0	0	137440000	0	0	0	0	0
AIIDHIFASK	10	1113.6182	Q8TAS1-2;Q8TAS1;Q8TAS1-3	Q8TAS1-2	UHMK1	Serine/threonine-protein kinase Kist	2;3	0.0012411	161.67	55236000	0	0	96893000	2758600000	0	141990000	375930000	339030000	0	752140000	0	0	0	148320000	0	0	0
AIIDILTHY	9	1057.5808	H7BXS3;P48426-2;P48426	H7BXS3	PIP4K2A	Phosphatidylinositol 5-phosphate 4-kinase type-2 alpha	2	0.041778	71.501	0	0	0	0	0	0	0	0	10202000	0	0	0	0	0	0	0	0	0
AIIERVQRY	9	1146.6509	Q99613-2;Q99613;B5ME19	Q99613-2	EIF3C;EIF3CL	Eukaryotic translation initiation factor 3 subunit C;Eukaryotic translation initiation factor 3 subunit C-like protein	2;3	0.0073563	119.62	0	0	40461000	0	0	0	0	0	0	0	0	0	0	0	0	0	0	0
AIIKEPIDLK	10	1138.6962	Q86U86-5;Q86U86-4;Q86U86-7;Q86U86-3;Q86U86-9;Q86U86-2;Q86U86-8;Q86U86;E7EVG2;H0Y5B5;Q86U86-6	Q86U86-5	PBRM1	Protein polybromo-1	3	0.023692	79.659	0	0	0	0	147500000	0	0	0	0	0	0	0	0	0	0	0	0	0
AIIRDRAAL	9	997.60326	C9J0A7;Q9UQN3	C9J0A7	CHMP2B	Charged multivesicular body protein 2b	3	0.015169	97.431	0	1108800	0	0	0	1160000	0	0	0	0	0	0	0	0	0	0	0	0
AIITTHLQY	9	1058.576	Q96B45	Q96B45	C10orf32	UPF0693 protein C10orf32	2	0.020205	88.37	0	0	0	0	0	0	0	0	83950000	0	0	0	0	0	89335000	0	0	0
AIKDKQVKY	9	1091.6339	B3KTM8;Q9UBU8-2;Q9UBU8;H0YMJ0;H0YLJ3;H0YNE0	B3KTM8	MORF4L1	Mortality factor 4-like protein 1	2;3	0.0028051	153.97	0	0	530810000	0	0	0	0	0	0	0	0	0	0	0	0	0	0	0
AIKGQNPSATF	11	1132.5877	Q96NM4-3;Q96NM4-4;Q96NM4-2;Q96NM4	Q96NM4-3	TOX2	TOX high mobility group box family member 2	2	0.002195	128.87	0	0	2700000	0	0	0	0	0	0	0	0	0	0	0	0	0	0	0
AIKGVGRRY	9	1018.6036	P62269	P62269	RPS18	40S ribosomal protein S18	2;3	0.0070211	122.52	0	0	106390000	0	0	0	0	0	0	0	0	0	0	0	0	0	0	0
AIKKPLTQK	9	1025.6597	J3KMX2;Q92925-3;Q92925;Q92925-2	J3KMX2	SMARCD2	SWI/SNF-related matrix-associated actin-dependent regulator of chromatin subfamily D member 2	2;3	0.0069242	123.35	0	24537000	0	0	0	0	0	0	44705000	0	0	0	0	0	52092000	0	0	0
AIKLRPIAV	9	979.65424	Q9Y3I0	Q9Y3I0	RTCB	tRNA-splicing ligase RtcB homolog	2	0.0065423	124.98	0	0	0	0	0	0	0	0	0	0	0	0	257480000	0	0	0	0	0
AIKNVNTAL	9	942.54983	Q13564-2;Q13564;Q13564-4;Q13564-3	Q13564-2	NAE1	NEDD8-activating enzyme E1 regulatory subunit	2	0.0074859	118.5	0	0	0	0	0	5698400	0	0	0	0	0	0	0	0	0	0	0	0
AIKVEQATKPSFESG	15	1590.8253	P38159-2;P38159;H0Y6E7;H3BT71	P38159-2	RBMX	RNA-binding motif protein, X chromosome;RNA-binding motif protein, X chromosome, N-terminally processed	2	4.36E-25	174.39	0	0	0	0	0	0	0	0	0	228100	0	0	0	597480	0	0	0	0
AILDKNFRK	9	1103.6451	Q9Y5Q9	Q9Y5Q9	GTF3C3	General transcription factor 3C polypeptide 3	3	0.020986	87.476	0	0	0	0	103870000	0	0	0	0	0	0	0	0	0	0	0	0	0
AILEKSRLK	9	1056.6655	O94906;O94906-2	O94906	PRPF6	Pre-mRNA-processing factor 6	3	0.024356	83.623	0	0	0	0	0	0	0	0	0	0	0	0	0	0	0	0	0	9050100
AILKKVIQW	9	1097.6961	E5RJR5;P63208;E7ERH2;F8W8N3;P63208-2;E5RGM3	E5RJR5	SKP1	S-phase kinase-associated protein 1	2	0.0083172	113.26	4597700	0	0	0	0	0	0	0	0	5889200	0	0	35823000	0	0	0	0	0
AILLKKISL	9	997.68995	Q00597	Q00597	FANCC	Fanconi anemia group C protein	2;3	0.011308	104.2	0	0	0	0	0	0	0	0	2071500	0	0	0	929360000	0	0	0	0	0
AILLPQPPK	9	975.6117	Q9Y5R6-3;H7C0C5;F8VQZ6;O14521-4;Q9C035-4	Q9C035-4	THOC3;CERS5;TRIM5	Tripartite motif-containing protein 5	2	0.011526	103.83	0	0	0	149810000	1754000000	0	0	523900000	0	0	0	0	0	0	0	0	0	0
AILPALKQTPK	11	1178.7387	Q96AQ1-2;Q96LY2-2;Q96AQ1;Q96LY2;E7ESC5	Q96AQ1-2	CCDC74A;CCDC74B	Coiled-coil domain-containing protein 74A;Coiled-coil domain-containing protein 74B	2;3	0.0021342	128.01	0	10930000	0	0	657170000	0	0	55339000	0	0	0	0	0	0	0	0	0	0
AILPHVISR	9	1004.6131	P42858	P42858	HTT	Huntingtin	3	0.01747	92.838	0	0	0	0	233670000	0	0	0	0	0	0	0	0	0	0	0	0	0
AILRRLVAL	9	1023.6917	Q9HB09-3;Q9HB09	Q9HB09-3	BCL2L12	Bcl-2-like protein 12	2;3	0.017207	93.374	0	0	0	0	0	0	0	0	32272000	0	0	0	1516200000	0	40371000	0	0	0
AILSKFLYY	9	1116.6219	Q3B7T1-5;Q3B7T1;Q3B7T1-4;Q3B7T1-3;E9PJ07	Q3B7T1-5	EDRF1	Erythroid differentiation-related factor 1	2	0.045181	70.056	0	0	0	0	70572000	0	0	0	0	0	0	0	0	0	0	0	0	0
AIMDPLPLR	9	1024.5739	P35869	P35869	AHR	Aryl hydrocarbon receptor	2	0.075331	58.981	0	0	0	0	0	0	0	884800	0	0	0	0	0	0	0	0	0	0
AINDKSIVK	9	986.57605	Q9BT25-2;Q9BT25-3;Q9BT25	Q9BT25-2	HAUS8	HAUS augmin-like complex subunit 8	3	0.02839	79.893	0	0	0	0	33826000	0	0	0	0	0	0	0	0	0	0	0	0	0
AINDKSIVKK	10	1114.671	Q9BT25-2;Q9BT25-3;Q9BT25	Q9BT25-2	HAUS8	HAUS augmin-like complex subunit 8	3;4	0.012714	90.827	0	0	0	0	133540000	0	0	0	0	0	0	0	0	0	0	0	0	0
AINPKLLQL	9	1008.6332	J3KTA4;P17844;P17844-2	J3KTA4	DDX5	Probable ATP-dependent RNA helicase DDX5	2	0.0086286	111.74	0	0	98859000	0	0	0	0	0	0	0	0	0	0	0	0	0	0	0
AINSKQLTY	9	1036.5553	E5RFQ4;O75365-3;O75365-2;O75365	E5RFQ4	PTP4A3	Protein tyrosine phosphatase type IVA 3	2	0.02021	88.364	0	0	0	0	90249000	0	0	0	0	0	0	0	0	0	0	0	0	0
AIPGFTINR	9	987.55016	B5MC22;Q9UDX5;H7C417	B5MC22	MTFP1	Mitochondrial fission process protein 1	2	0.049304	66.299	0	0	0	0	0	0	0	0	0	0	0	0	0	0	0	0	0	0
AIQDAVGPPK	10	994.54475	B5MC15;Q13191-3;Q13191-2;Q13191;C9JU85;C9JRB3	B5MC15	CBLB	E3 ubiquitin-protein ligase CBL-B	2	0.030716	76.228	0	0	0	0	0	0	0	7362900	0	0	0	0	0	0	0	0	0	0
AIQDKLFQV	9	1060.5917	J3QTB2;H0Y922;J3QTA6;Q9BRQ6	J3QTB2	CHCHD6	MICOS complex subunit MIC25	2	0.010522	105.52	0	0	0	0	0	0	79322000	0	0	0	0	0	0	0	0	0	0	0
AIQNPTMINK	10	1128.5961	Q02086-2;Q02086	Q02086-2	SP2	Transcription factor Sp2	2	0.0043453	121.8	0	984720	0	0	10939000	0	56707000	2665300	0	0	0	0	0	0	0	0	0	0
AIQPNTTGK	9	928.49779	P15311;E7EQR4;E9PNP4;E9PQ82;E9PNV3;P26038;V9GZ54;P35241;P35241-5;P35241-3	P26038	EZR;RDX;MSN	Ezrin;Moesin;Radixin	2	0.024028	83.998	0	0	0	24889000	39845000	0	0	4490200	0	0	0	0	0	0	0	0	0	0
AIREAATSNLK	11	1172.6513	P30153;B3KQV6;E9PH38	P30153	PPP2R1A	Serine/threonine-protein phosphatase 2A 65 kDa regulatory subunit A alpha isoform	2;3	0.0043716	110.58	0	7328200	0	0	0	0	0	0	61082000	0	0	0	0	0	9278500	0	0	0
AIRENPVYEK	10	1217.6404	P46777	P46777	RPL5	60S ribosomal protein L5	2;3	0.0043863	121.68	16655000	1742900	0	0	161870000	3702700	0	0	125310000	0	0	0	0	0	22054000	0	0	0
AIRKELNEF	9	1118.6084	Q8IZ21-3;Q8IZ21;Q8IZ21-2;Q4VY12;H0Y518;F8W882;J3KP75;O75167-5;O75167-2;Q9C0D0;O75167;O75167-4	Q8IZ21-3	PHACTR4;PHACTR1;PHACTR2	Phosphatase and actin regulator 4;Phosphatase and actin regulator;Phosphatase and actin regulator 2;Phosphatase and actin regulator 1	2	0.020986	87.476	0	0	7091000	0	0	0	0	0	0	0	0	0	0	0	0	0	0	0
AIRNAMGSL	9	931.49094	Q5VWC4;P55036;H0Y3Y9;H0Y561	Q5VWC4	PSMD4	26S proteasome non-ATPase regulatory subunit 4	2	0.0028261	153.08	0	7912400	0	0	0	8964600	0	0	0	0	0	0	0	47464000	0	0	0	0
AIRNDEELN	9	1072.5149	Q93077;P16104;Q9BTM1;Q9BTM1-2;H0YFX9;P20671;P0C0S8;Q96KK5;Q16777;Q6FI13;Q99878;Q96QV6	P0C0S8	HIST1H2AC;H2AFX;H2AFJ;HIST1H2AD;HIST1H2AG;HIST1H2AH;HIST2H2AC;HIST2H2AA3;HIST1H2AJ;HIST1H2AA	Histone H2A type 1-C;Histone H2AX;Histone H2A.J;Histone H2A;Histone H2A type 1-D;Histone H2A type 1;Histone H2A type 1-H;Histone H2A type 2-C;Histone H2A type 2-A;Histone H2A type 1-J;Histone H2A type 1-A	2	0.0040702	162.49	0	0	2829200	0	0	0	0	0	0	1311300	0	0	0	0	0	1506100	0	0
AIRNDEELNK	10	1200.6099	Q93077;P16104;Q9BTM1;Q9BTM1-2;H0YFX9;P20671;P0C0S8;Q96KK5;Q16777;Q6FI13;Q99878;Q96QV6	P0C0S8	HIST1H2AC;H2AFX;H2AFJ;HIST1H2AD;HIST1H2AG;HIST1H2AH;HIST2H2AC;HIST2H2AA3;HIST1H2AJ;HIST1H2AA	Histone H2A type 1-C;Histone H2AX;Histone H2A.J;Histone H2A;Histone H2A type 1-D;Histone H2A type 1;Histone H2A type 1-H;Histone H2A type 2-C;Histone H2A type 2-A;Histone H2A type 1-J;Histone H2A type 1-A	2;3	7.29E-05	193.3	0	6696700	17974000	0	271480000	5384900	0	0	0	17031000	0	0	328020000	0	0	10378000	374240000	0
AIRNDEELNKLLG	13	1483.7995	Q93077;P16104;Q9BTM1;Q9BTM1-2;H0YFX9;P20671;P0C0S8;Q96KK5;Q16777;Q6FI13;Q99878;Q96QV6	P0C0S8	HIST1H2AC;H2AFX;H2AFJ;HIST1H2AD;HIST1H2AG;HIST1H2AH;HIST2H2AC;HIST2H2AA3;HIST1H2AJ;HIST1H2AA	Histone H2A type 1-C;Histone H2AX;Histone H2A.J;Histone H2A;Histone H2A type 1-D;Histone H2A type 1;Histone H2A type 1-H;Histone H2A type 2-C;Histone H2A type 2-A;Histone H2A type 1-J;Histone H2A type 1-A	2	0.00019685	139.78	0	0	3707800	0	0	0	0	0	0	289270	0	0	0	1063600	0	0	19279000	0
AIRNDEELNKLLGK	14	1611.8944	Q9BTM1;Q9BTM1-2;H0YFX9;P20671;P0C0S8;Q96KK5;Q16777;Q6FI13;Q99878	P0C0S8	H2AFJ;HIST1H2AD;HIST1H2AG;HIST1H2AH;HIST2H2AC;HIST2H2AA3;HIST1H2AJ	Histone H2A.J;Histone H2A;Histone H2A type 1-D;Histone H2A type 1;Histone H2A type 1-H;Histone H2A type 2-C;Histone H2A type 2-A;Histone H2A type 1-J	2;3;4	1.85E-39	202.25	0	0	2971800	0	432670000	0	0	0	0	0	44945000	0	0	273080	0	800530	195810000	0
AIRNDEELNKLLGR	14	1639.9006	Q93077	Q93077	HIST1H2AC	Histone H2A type 1-C	3;4	9.83E-10	157.86	0	0	0	0	99289000	0	0	0	0	0	0	0	67261000	0	0	0	154390000	0
AIRQQIESY	9	1106.572	B5MCL5;G5E975;Q12824-2;Q12824	B5MCL5	SMARCB1	SWI/SNF-related matrix-associated actin-dependent regulator of chromatin subfamily B member 1	2	0.020205	88.37	0	0	97374000	0	0	0	0	0	0	0	0	0	0	0	0	0	0	0
AISAKPLTR	9	955.58147	F8W8A2;J3KP11;F8W9Z1;Q15878-2;Q15878-3;Q15878;K7EQ95;K7EKF7;E9PDR3;F8W760;B1AQK6;B1AQK7;F6RH32;Q00975-2;O00555-7;O00555-5;O00555-3;O00555-2;Q00975;O00555-6;O00555-4;O00555;O00555-8	F8W8A2	CACNA1E;CACNA1A;CACNA1B	Voltage-dependent R-type calcium channel subunit alpha-1E;Voltage-dependent N-type calcium channel subunit alpha-1B;Voltage-dependent P/Q-type calcium channel subunit alpha-1A	2;3	0.028251	79.986	0	0	0	0	48120000	0	0	0	0	0	0	0	0	0	0	0	0	0
AISPKPQSQK	10	1082.6084	F8W9L8;A8MW92-4;A8MW92	F8W9L8	PHF20L1	PHD finger protein 20-like protein 1	2	0.004159	104.43	0	1046800	0	0	0	1136700	0	0	0	0	0	0	0	0	0	0	0	0
AITGASLADIMAK	13	1260.6748	P83731;C9JNW5;C9JXB8	P83731	RPL24	60S ribosomal protein L24	2	0.027954	84.734	0	0	0	0	0	0	0	0	0	0	5847000	0	0	0	0	0	0	0
AIVDKVPSV	9	926.54368	Q9Y678	Q9Y678	COPG1	Coatomer subunit gamma-1	1;2	0.002787	167.12	0	202690000	277130000	0	0	178550000	0	0	0	181030000	2996000000	0	0	604080000	0	300730000	2011100000	0
AIVKEKGTVY	10	1106.6336	Q13451	Q13451	FKBP5	Peptidyl-prolyl cis-trans isomerase FKBP5;Peptidyl-prolyl cis-trans isomerase FKBP5, N-terminally processed	2	0.017755	84.507	0	0	4738900	0	0	0	0	0	0	0	0	0	0	0	0	0	0	0
AIVNFVNQK	9	1031.5764	Q9HBI0-2;Q9HBI0	Q9HBI0-2	PARVG	Gamma-parvin	2	0.041328	71.692	0	0	0	0	92725000	0	0	0	0	0	0	0	0	0	0	0	0	0
AIYATIPVYK	10	1137.6434	Q9P2I0	Q9P2I0	CPSF2	Cleavage and polyadenylation specificity factor subunit 2	2	0.047232	70.028	0	0	0	0	27151000	0	0	0	0	0	0	0	0	0	0	0	0	0
AIYDAILARK	10	1132.6604	P46597;P46597-3;P46597-2;I7HFW6	P46597	ASMT	Acetylserotonin O-methyltransferase	2;3	0.0092214	109.29	53227000	0	0	0	0	0	0	0	0	0	0	0	0	0	0	0	0	0
AIYELAVASFPK	12	1307.7125	D6RIE3;H0UI06;P14406;D6R9C3	D6RIE3	COX7A2	Cytochrome c oxidase subunit 7A2, mitochondrial	2	2.26E-09	125.54	0	0	0	6452300	0	0	144760000	133880000	0	0	221910000	0	0	0	0	0	0	0
AIYEPKTFK	9	1095.5964	Q9BYC9	Q9BYC9	MRPL20	39S ribosomal protein L20, mitochondrial	2;3	0.0027892	134.23	85984000	3416500	0	75204000	2585400000	8424400	0	182610000	0	0	0	0	0	0	0	0	0	0
AIYGTRKFK	9	1082.6237	Q2M385	Q2M385	MPEG1	Macrophage-expressed gene 1 protein	2	0.019629	89.029	0	1856500	0	0	5592400	0	0	0	0	0	0	0	0	0	0	0	0	0
AIYKTPPGIQK	11	1214.7023	Q6W2J9-4;Q6W2J9-2;Q6W2J9;H7BYY2;Q6W2J9-3	Q6W2J9-4	BCOR	BCL-6 corepressor	2;3	0.0021211	131.83	0	627190	0	7835000	0	984400	0	26728000	0	0	519410000	0	0	0	0	0	0	0
AIYLLTKTP	9	1018.6063	O75339	O75339	CILP	Cartilage intermediate layer protein 1;Cartilage intermediate layer protein 1 C1;Cartilage intermediate layer protein 1 C2	3	0.041778	71.501	0	0	448200	0	0	0	0	0	0	0	0	0	0	0	0	0	0	0
AKAAAKAAQF	10	975.55016	G3V0G6;E7ENM0;E7EN65;F8WAH6;P15502-7;P15502-6;P15502-12;P15502-13;P15502-5;P15502-2;P15502-1;P15502-4;P15502-10;P15502;P15502-9;G5E950;P15502-11;P15502-8	G3V0G6	ELN	Elastin	2	0.010048	106.16	0	0	0	0	0	0	0	0	0	0	0	0	0	0	0	778460	0	0
AKADGIVSKNF	11	1148.619	P63220	P63220	RPS21	40S ribosomal protein S21	2	0.0044615	110.15	0	0	0	0	0	0	0	0	0	0	0	0	46135000	0	0	0	0	0
AKAVKPKAAKPKTA	14	1407.8926	P10412	P10412	HIST1H1E	Histone H1.4	4	0.0032904	119.77	0	0	0	0	0	0	0	0	0	0	0	0	0	0	0	0	72092000	0
AKDRSEEERTTEAEKNE	17	2020.9298	P26038	P26038	MSN	Moesin	4	2.90E-06	120.39	0	0	0	0	33734000	0	0	0	0	0	0	0	38776000	0	0	0	0	0
AKEAAEQDVEKKK	13	1472.7835	P26373;P26373-2;J3KS98	P26373	RPL13	60S ribosomal protein L13	2;3;4	8.29E-30	194.98	0	3203600	0	0	0	0	0	0	0	0	0	0	0	0	0	0	6734300	0
AKEKGKFEDMA	11	1252.6122	P09429;Q5T7C4;Q5T7C6;B2RPK0;P23497	P09429	HMGB1;HMGB1P1;SP100	High mobility group protein B1;Putative high mobility group protein B1-like 1;Nuclear autoantigen Sp-100	2	0.0020501	126.83	0	0	968470	0	0	0	0	0	0	0	0	0	0	0	0	0	0	0
AKHAVSEGTKAVTKY	15	1588.8573	U3KQK0;Q99877;P33778;O60814;P06899;P57053;P62807;Q16778;P58876;Q8N257;Q93079;Q5QNW6;Q5QNW6-2;P23527;Q99880;Q96A08;Q99879	P62807	HIST1H2BN;HIST1H2BB;HIST1H2BK;HIST1H2BJ;H2BFS;HIST1H2BC;HIST2H2BE;HIST1H2BD;HIST3H2BB;HIST1H2BH;HIST2H2BF;HIST1H2BO;HIST1H2BL;HIST1H2BA;HIST1H2BM	Histone H2B;Histone H2B type 1-N;Histone H2B type 1-B;Histone H2B type 1-K;Histone H2B type 1-J;Histone H2B type F-S;Histone H2B type 1-C/E/F/G/I;Histone H2B type 2-E;Histone H2B type 1-D;Histone H2B type 3-B;Histone H2B type 1-H;Histone H2B type 2-F;Histone H2B type 1-O;Histone H2B type 1-L;Histone H2B type 1-A;Histone H2B type 1-M	2	1.93E-11	156.86	0	0	1897300	0	0	0	0	0	0	0	0	0	0	0	0	164930	0	0
AKHAVSEGTKAVTKYTSSK	19	1992.064	U3KQK0;Q99877;P33778;P62807;Q16778;P58876;Q8N257;Q93079;Q5QNW6;Q5QNW6-2;P23527;Q99880;Q96A08;Q99879	P62807	HIST1H2BN;HIST1H2BB;HIST1H2BC;HIST2H2BE;HIST1H2BD;HIST3H2BB;HIST1H2BH;HIST2H2BF;HIST1H2BO;HIST1H2BL;HIST1H2BA;HIST1H2BM	Histone H2B;Histone H2B type 1-N;Histone H2B type 1-B;Histone H2B type 1-C/E/F/G/I;Histone H2B type 2-E;Histone H2B type 1-D;Histone H2B type 3-B;Histone H2B type 1-H;Histone H2B type 2-F;Histone H2B type 1-O;Histone H2B type 1-L;Histone H2B type 1-A;Histone H2B type 1-M	3	2.09E-16	149.71	0	0	1119700	0	0	0	0	0	0	0	0	0	0	0	0	0	0	0
AKLSELRAL	9	999.60768	H7BYV6;Q9NQY0-2;Q9NQY0	H7BYV6	BIN3	Bridging integrator 3	2	0.046787	69.375	0	0	0	0	43060000	0	0	0	0	0	0	0	0	0	0	0	0	0
AKNFGPKGFGFGQGAG	16	1538.763	E9PP21;P21291;E9PND2	E9PP21	CSRP1	Cysteine and glycine-rich protein 1	2	1.34E-07	136.92	0	0	0	0	0	0	0	0	0	808650	0	0	0	0	0	0	0	0
AKNFGPKGFGFGQGAGA	17	1609.8001	E9PP21;P21291;E9PND2	E9PP21	CSRP1	Cysteine and glycine-rich protein 1	2	3.43E-09	126.77	0	0	0	0	0	0	0	0	0	0	0	0	0	513120	0	0	0	0
AKNFGPKGFGFGQGAGAL	18	1722.8842	E9PP21;P21291;E9PND2	E9PP21	CSRP1	Cysteine and glycine-rich protein 1	2	0.00098774	92.38	0	0	239500	0	0	0	0	0	0	0	0	0	0	0	0	0	0	0
AKPAPPKPEPKP	12	1255.7289	P05204;Q15651-2;Q15651	P05204	HMGN2;HMGN3	Non-histone chromosomal protein HMG-17;High mobility group nucleosome-binding domain-containing protein 3	2	0.0025312	108.72	0	0	0	0	0	0	0	0	0	0	0	0	0	0	0	472140	0	0
AKPAPPKPEPKPK	13	1383.8238	P05204	P05204	HMGN2	Non-histone chromosomal protein HMG-17	4	0.0004049	117.27	0	0	1437400	0	84105000	0	0	0	0	0	55269000	0	0	0	0	0	0	0
AKPRNQGGYGGSSSSSSY	18	1788.8027	F8W6I7;P09651-3;P09651-2;P09651;H0YH80	F8W6I7	HNRNPA1	Heterogeneous nuclear ribonucleoprotein A1;Heterogeneous nuclear ribonucleoprotein A1, N-terminally processed	2;3	5.55E-172	252.76	0	67012000	58937000	0	229700000	64364000	0	0	0	52106000	366790000	0	482890000	78726000	0	38577000	435710000	0
AKPRNQGGYGGSSSSSSYGSG	21	1989.8777	F8W6I7;P09651-3;P09651-2;P09651;H0YH80	F8W6I7	HNRNPA1	Heterogeneous nuclear ribonucleoprotein A1;Heterogeneous nuclear ribonucleoprotein A1, N-terminally processed	2	9.28E-36	163.79	0	0	0	0	0	0	0	0	0	376240	0	0	0	0	0	0	0	0
AKRAKEAAEQDVEKKK	16	1828.0167	P26373;P26373-2;J3KS98	P26373	RPL13	60S ribosomal protein L13	4;5	3.08E-40	184.22	0	0	0	0	16470000	0	1841700	0	4694500	0	34957000	0	0	0	1504400	0	0	0
AKRKASGPPVSE	12	1225.6779	P10412	P10412	HIST1H1E	Histone H1.4	2;3	0.024598	83.182	0	0	1554800	0	0	0	0	0	0	0	0	0	0	0	0	0	11109000	0
AKTDQAQKAEGAGDA	15	1459.6903	P05204	P05204	HMGN2	Non-histone chromosomal protein HMG-17	2;3	2.44E-111	246.34	0	593660	156370	0	10800000	440880	0	0	0	0	0	0	0	105310	0	641940	18857000	0
AKTDQAQKAEGAGDAK	16	1587.7853	P05204	P05204	HMGN2	Non-histone chromosomal protein HMG-17	2;3;4	8.59E-130	247.4	984070	720200	2457700	294260	63594000	681770	0	0	0	565110	11752000	0	970180	1552100	0	660990	84130000	0
AKTKPREEQY	10	1248.6463	P01857;A0A075B6N8;P01860	P01857	IGHG1;IGHG3	Ig gamma-1 chain C region;Ig gamma-3 chain C region	2;3	0.0032831	144.17	0	0	5772600	0	0	0	0	0	0	205420	0	0	0	0	0	0	0	0
ALAAAGYDVEKNN	13	1334.6466	P16403;P22492;Q02539;P10412;P16402	P10412	HIST1H1C;HIST1H1T;HIST1H1A;HIST1H1E;HIST1H1D	Histone H1.2;Histone H1t;Histone H1.1;Histone H1.4;Histone H1.3	2	0.0039997	102.87	0	0	0	0	0	0	0	0	0	229530	0	0	0	0	0	0	0	0
ALAAAGYDVEKNNS	14	1421.6787	P16403;P22492;Q02539;P10412;P16402	P10412	HIST1H1C;HIST1H1T;HIST1H1A;HIST1H1E;HIST1H1D	Histone H1.2;Histone H1t;Histone H1.1;Histone H1.4;Histone H1.3	2	5.02E-61	231.32	0	4671900	6044300	0	28247000	2980400	0	0	0	5491000	68766000	0	19732000	5849400	0	5159800	122300000	0
ALAAAGYDVEKNNSR	15	1577.7798	P16403;P22492;Q02539;P10412;P16402	P10412	HIST1H1C;HIST1H1T;HIST1H1A;HIST1H1E;HIST1H1D	Histone H1.2;Histone H1t;Histone H1.1;Histone H1.4;Histone H1.3	2	4.49E-11	153.94	0	1639900	624330	0	0	1049200	0	0	0	2665600	0	0	0	1521100	0	709480	0	0
ALAAALAHI	9	849.50724	Q9NR30;Q9NR30-2;Q9BQ39	Q9NR30	DDX21;DDX50	Nucleolar RNA helicase 2;ATP-dependent RNA helicase DDX50	2	0.015398	97.071	0	13854000	18928000	0	0	0	0	0	0	110010	69984000	186960000	0	50503000	0	0	725090000	0
ALAAGGYDVEKNNS	14	1407.663	P16401	P16401	HIST1H1B	Histone H1.5	2	6.26E-06	148.62	0	365720	655050	0	0	0	0	0	0	703520	0	0	0	465890	0	0	0	0
ALAAKALAR	9	883.56034	Q9HAY2	Q9HAY2	MAGEF1	Melanoma-associated antigen F1	3	0.041328	71.692	0	0	0	0	39136000	0	0	0	0	0	0	0	0	0	0	0	0	0
ALAASKLLK	9	913.59605	Q96QK1	Q96QK1	VPS35	Vacuolar protein sorting-associated protein 35	3	0.024072	83.948	0	0	0	0	127470000	0	0	0	0	0	0	0	0	0	0	0	0	0
ALADGVQKV	9	899.50763	O14791;O14791-2;O14791-3	O14791	APOL1	Apolipoprotein L1	2	0.002783	179.36	0	153880000	1154100000	0	0	3282500	0	0	0	165330000	7236500000	0	0	464140000	0	1132000000	2475600000	0
ALADKELLPSV	11	1154.6547	Q9BRQ8;Q9BRQ8-2	Q9BRQ8	AIFM2	Apoptosis-inducing factor 2	2	0.0018798	135.99	0	578250	40499000	0	0	0	161540000	0	0	0	55802000	64550000	0	803320	0	0	0	0
ALAEALKEV	9	942.5386	Q6PI26-2;Q6PI26	Q6PI26-2	SHQ1	Protein SHQ1 homolog	2	0.01747	92.838	0	0	0	0	0	0	0	0	0	0	0	0	0	0	0	0	138970000	0
ALAEEVEQV	9	986.49204	J3KQL8;Q9BQE5;E9PM95	J3KQL8	APOL2	Apolipoprotein L2	2	0.019303	89.401	0	0	0	0	0	0	0	0	0	0	744690000	0	0	0	0	0	52224000	0
ALAEIAKAEL	10	1027.5914	P23246-2;P23246	P23246-2	SFPQ	Splicing factor, proline- and glutamine-rich	2	0.0070392	114.4	0	16662000	138380000	0	0	0	795590000	0	0	9502900	347790000	0	0	80614000	0	9342200	707630000	0
ALAEKTSHV	9	954.51345	Q658P3-3;Q658P3;Q658P3-2	Q658P3-3	STEAP3	Metalloreductase STEAP3	2	0.020409	88.136	0	0	0	0	0	0	0	0	0	308710	0	0	0	933010	0	0	0	0
ALAEYVIYR	9	1096.5917	Q9H2K2	Q9H2K2	TNKS2	Tankyrase-2	2	0.020986	87.476	0	0	0	0	119910000	2664800	0	0	41908000	0	0	0	0	0	28890000	0	0	5285500
ALAFHLISQK	10	1126.6499	P42566;B1AUU8	P42566	EPS15	Epidermal growth factor receptor substrate 15	3	0.036655	73.327	0	0	0	0	27947000	0	0	0	0	0	0	0	0	0	0	0	0	0
ALAGHQDGITFI	12	1241.6404	Q8TEB1-2;Q8TEB1;Q8TEB1-3;H0YL98	Q8TEB1-2	DCAF11	DDB1- and CUL4-associated factor 11	2	0.00051738	123.01	0	16773000	41166000	0	0	0	148550000	0	0	0	101000000	0	0	0	0	0	11891000	0
ALAGHQLIR	9	977.57705	E7EUY0;P78527-2;P78527	E7EUY0	PRKDC	DNA-dependent protein kinase catalytic subunit	2;3	0.011582	103.74	0	4119000	0	0	314850000	0	0	0	12998000	0	0	0	0	0	54634000	0	0	0
ALAGTRLVW	9	985.5709	Q9NS18	Q9NS18	GLRX2	Glutaredoxin-2, mitochondrial	2	0.017073	93.649	0	0	0	0	0	0	0	0	0	0	0	0	298740000	0	0	0	0	0
ALAIKVLNK	9	968.63825	H0YMI6;H0YKS0;H0YMZ1;H0YL69;P25789;H0YMA1;H0YN18;P25789-2;H0YKT8	H0YMZ1	PSMA4	Proteasome subunit alpha type;Proteasome subunit alpha type-4;Proteasome subunit beta type	2;3	9.99E-23	174.52	3754300	18562000	0	0	5404500000	6752200	0	0	100740000	0	0	0	0	0	14307000	0	0	200260000
ALAKIERFEF	10	1222.671	X6R6T9;X6RK00;A2VDF0;A2VDF0-2	X6R6T9	FUOM	Fucose mutarotase	3	0.017024	85.355	0	0	0	0	0	0	0	0	0	0	0	0	24815000	0	0	0	0	0
ALAKLVEAI	9	926.58007	P62424;Q5T8U2	P62424	RPL7A	60S ribosomal protein L7a	2	0.022561	85.676	0	0	0	0	0	0	0	0	0	0	0	0	0	15967000	0	0	0	0
ALALARAPA	9	852.51814	P04839	P04839	CYBB	Cytochrome b-245 heavy chain	2	0.019173	89.55	0	0	310800	0	0	0	0	0	0	0	0	0	0	0	0	0	0	0
ALALRFLAL	9	986.62769	P06280;V9GYN5	P06280	GLA	Alpha-galactosidase A	2	0.017207	93.374	0	0	0	0	0	0	0	0	0	0	0	0	148270000	0	0	0	0	0
ALALSLLLR	9	968.63825	B1AJS0;B1AJR6;A0A075B6G9;B1AJR8;B1AJR9;A0A075B6H0;O14522;O14522-1	B1AJS0	PTPRT	Protein-tyrosine-phosphatase;Receptor-type tyrosine-protein phosphatase T	2	0.011393	104.06	0	0	0	0	0	0	0	0	0	0	0	0	0	0	0	0	0	139730000
ALANHLIKV	9	977.6022	Q9H4M9;Q9NZN3	Q9H4M9	EHD1;EHD3	EH domain-containing protein 1;EH domain-containing protein 3	2;3	0.0027835	151.5	0	18660000	29044000	0	0	4901700	282050000	0	0	27027000	48892000	0	0	3688200	0	7354900	463670000	0
ALANKPLRR	9	1037.6458	Q8NHM5-2;Q8NHM5-3;Q8NHM5;Q8NHM5-4	Q8NHM5-2	KDM2B	Lysine-specific demethylase 2B	2;3;4	0.0093018	108.46	49715000	149270000	0	0	1381200000	37582000	0	0	256850000	0	0	0	0	0	154880000	0	0	100800000
ALANVSIEK	9	943.53385	P53618	P53618	COPB1	Coatomer subunit beta	2	0.044375	70.399	0	0	0	0	90066000	0	0	0	0	0	0	0	0	0	0	0	0	0
ALAPAPPQV	9	862.49125	E9PKH5;Q04206-2;Q04206-3;Q04206-4;Q04206	E9PKH5	RELA	Transcription factor p65	2	0.016239	95.352	0	0	0	0	0	0	0	0	0	0	10689000	0	0	0	0	0	0	0
ALAPGLPTA	9	809.4647	Q9UMX5	Q9UMX5	NENF	Neudesin	2	0.012827	101.64	0	0	0	0	0	0	251190000	0	0	0	0	0	0	0	0	0	0	0
ALAPGVRAV	9	852.51814	Q9Y508;Q9Y508-2	Q9Y508	RNF114	E3 ubiquitin-protein ligase RNF114	2	0.010214	106.04	0	0	7787300	0	0	0	0	0	0	2627400	0	0	0	343660	0	0	0	0
ALAPILDDGW	10	1069.5444	P26010-2;P26010;H3BRX4	P26010-2	ITGB7	Integrin beta-7	2	0.017876	84.368	0	0	0	0	19207000	0	0	0	2963600	0	0	0	0	0	0	0	21027000	0
ALAQARLLY	9	1017.5971	S4R369;Q9BZE1;H0Y4J2;A6NHR2	S4R369	MRPL37	39S ribosomal protein L37, mitochondrial	2	0.02538	82.452	0	0	0	0	43296000	0	0	0	0	0	0	0	0	0	0	0	0	0
ALASRFLKK	9	1032.6444	Q99613-2;Q99613;B5ME19	Q99613-2	EIF3C;EIF3CL	Eukaryotic translation initiation factor 3 subunit C;Eukaryotic translation initiation factor 3 subunit C-like protein	2;3	0.0091315	109.29	0	0	0	0	0	18021000	0	0	45383000	0	0	0	0	0	0	0	0	0
ALATKLLSL	9	928.59572	Q8WWH5	Q8WWH5	TRUB1	Probable tRNA pseudouridine synthase 1	2	0.037839	73.573	0	0	0	0	0	0	0	0	1226500	0	0	0	0	0	0	0	0	0
ALATLIHQV	9	964.57057	F5H4Z0;F5H3M6;G3XAP1;F5GXT7;F5H4U8;F5H7C6;F5GYF7;F5H248;Q9UBW8	F5H4Z0	COPS7A	COP9 signalosome complex subunit 7a	2	0.0028056	137.06	0	9292200	268400000	0	0	1323000	0	0	0	7853000	481560000	0	0	0	0	117110000	947140000	0
ALDDEEAGGRPAM	13	1330.5823	Q00839-2;Q00839	Q00839-2	HNRNPU	Heterogeneous nuclear ribonucleoprotein U	2	0.0054896	100.38	0	0	0	0	0	0	0	0	0	221490	0	0	0	0	0	0	0	0
ALDDTERGSGGFGSTGKN	18	1767.8024	P33316-2;H0YNW5;P33316	P33316-2	DUT	Deoxyuridine 5-triphosphate nucleotidohydrolase, mitochondrial	2;3	6.66E-137	226.75	0	0	20216000	0	0	0	0	0	0	0	0	0	106880000	0	0	953780	2228000	0
ALDENQRLAK	10	1156.62	Q9H2W6	Q9H2W6	MRPL46	39S ribosomal protein L46, mitochondrial	2	0.0031411	128.81	0	0	0	0	0	68153000	0	0	0	0	0	0	0	0	0	0	0	0
ALDEQLVQV	9	1013.5393	F2Z2K5;Q96N16-6;Q96N16-3;Q96N16-7;Q96N16-4;Q96N16;Q96N16-5;Q96N16-2	F2Z2K5	JAKMIP1	Janus kinase and microtubule-interacting protein 1	2	0.025119	82.75	0	0	0	0	0	0	0	0	0	0	49933000	0	0	0	0	0	0	0
ALDESHNQNL	10	1139.5207	O94804;H0YB71	O94804	STK10	Serine/threonine-protein kinase 10	2	0.0032399	144.77	0	1383800	1286800	0	0	0	51424000	0	0	4068800	0	0	0	0	0	0	0	0
ALDEYNMKI	9	1095.527	Q8IY21;H0Y8Z7	Q8IY21	DDX60	Probable ATP-dependent RNA helicase DDX60	2	0.016862	95.358	0	0	0	0	0	0	0	0	0	0	0	0	0	0	0	0	0	0
ALDGLLQQV	9	955.53385	U3KQ90;P55199	U3KQ90	ELL	RNA polymerase II elongation factor ELL	2	0.046551	68.383	0	0	0	0	0	0	0	0	0	0	0	0	0	0	0	0	0	0
ALDKALTSV	9	916.52295	Q5T2B5;Q13617;Q13617-2	Q5T2B5	CUL2	Cullin-2	2	0.0093075	108.43	0	0	8459400	0	0	0	0	0	0	0	0	0	0	0	0	0	0	0
ALDKATVLL	9	942.57498	Q53EL6-2;Q53EL6	Q53EL6-2	PDCD4	Programmed cell death protein 4	2	0.0038675	130.75	0	369210000	312110000	0	0	79611000	1036300000	0	0	21804000	1104900000	418420000	0	188980000	0	29234000	5832100000	0
ALDKDAPLRY	10	1160.619	F5H5D7;F5H172;F5H7C7;F5H5C6;F5H746;Q9BQT9;Q9BQT9-2	F5H5D7	CLSTN3	Calsyntenin-3	2;3	0.0093691	103.69	0	0	0	0	0	0	0	0	0	0	0	0	146630000	1519600	0	3435100	0	0
ALDNGLFTL	9	962.5073	Q14331;E9PRR7	Q14331	FRG1	Protein FRG1	1;2	0.018921	101.6	0	0	0	0	0	0	0	0	0	0	887450	0	0	0	0	0	0	0
ALDPLADKILI	11	1180.7067	Q9UJA2-2;Q9UJA2;Q6NTG3	Q9UJA2-2	CRLS1	Cardiolipin synthase (CMP-forming)	2	0.011019	83.045	0	0	7887900	0	0	0	0	0	0	0	0	4705000	0	0	0	0	0	0
ALDQEIIEV	9	1028.539	P0CW22;P08708;H0YN88;A0A075B716	P0CW22	RPS17L;RPS17	40S ribosomal protein S17-like;40S ribosomal protein S17	2	0.061491	71.708	0	0	0	0	0	0	0	0	0	0	0	0	0	0	0	0	60954000	0
ALDSHPLSR	9	994.51959	Q8IZY2-2;Q8IZY2	Q8IZY2-2	ABCA7	ATP-binding cassette sub-family A member 7	3	0.025211	82.645	4282100	0	0	0	115960000	0	0	0	22205000	0	0	0	0	0	0	0	0	0
ALDSQVPKV	9	955.53385	Q5JSP0-2;Q5JSP0-3;Q5JSP0	Q5JSP0-2	FGD3	FYVE, RhoGEF and PH domain-containing protein 3	2	0.002783	160.74	0	2190100	19746000	0	0	0	0	0	0	14515000	315110000	0	0	11857000	0	36034000	97608000	0
ALDSTNVEA	9	918.42944	H3BN38;B4DQU5;P62491	H3BN38	RAB11A	Ras-related protein Rab-11A	2	0.025532	82.279	0	0	0	0	0	0	0	0	0	0	84683000	0	0	0	0	0	0	0
ALDTKIGRY	9	1035.5713	O60264	O60264	SMARCA5	SWI/SNF-related matrix-associated actin-dependent regulator of chromatin subfamily A member 5	2;3	0.0072736	120.33	0	0	0	0	0	0	0	0	0	0	0	0	96957000	1550000	0	16996000	0	0
ALDTKIGRYK	10	1163.6663	O60264	O60264	SMARCA5	SWI/SNF-related matrix-associated actin-dependent regulator of chromatin subfamily A member 5	2;3;4	0.0093517	101.65	7879600	11950000	0	0	680330000	0	0	0	32179000	0	0	0	0	0	0	0	0	16674000
ALDTNQVLL	9	985.54441	Q96GC6-3;Q96GC6-2;Q96GC6;Q96GC6-4	Q96GC6-3	ZNF274	Neurotrophin receptor-interacting factor homolog	2	0.010752	105.14	0	0	0	0	0	0	59707000	0	0	0	0	0	0	0	0	0	0	0
ALDTNQVSL	9	959.49238	Q96GC6-3;Q96GC6-2;Q96GC6;Q96GC6-4	Q96GC6-3	ZNF274	Neurotrophin receptor-interacting factor homolog	2	0.018335	91.069	0	0	0	0	0	0	0	0	0	0	0	0	0	0	0	0	63010000	0
ALDTTRHEL	9	1054.5407	Q9BT25-2;Q9BT25-3;Q9BT25	Q9BT25-2	HAUS8	HAUS augmin-like complex subunit 8	2	0.033789	76.282	0	0	0	0	0	0	0	0	0	0	0	0	0	0	0	681350	0	0
ALDVSPKHV	9	964.53418	M0R073;M0QYA8;Q8IV63-2;Q8IV63-3;Q8IV63	M0R073	VRK3	Inactive serine/threonine-protein kinase VRK3	2	0.0082419	122.52	0	0	1190400	0	0	494100	0	0	0	2919900	0	0	0	910590	0	0	0	0
ALEENETQKEVPQDQ	15	1756.8115	Q9Y3D9	Q9Y3D9	MRPS23	28S ribosomal protein S23, mitochondrial	2	0.0008689	111.64	0	0	0	0	0	251780	0	0	0	0	0	0	0	0	0	0	0	0
ALEHRVYEV	9	1114.5771	O60308	O60308	CEP104	Centrosomal protein of 104 kDa	2	0.035411	75.197	0	0	0	0	0	0	0	0	0	0	0	0	0	1913800	0	1638700	0	0
ALERKFRQK	9	1174.6935	P28360;P35548	P28360	MSX1;MSX2	Homeobox protein MSX-1;Homeobox protein MSX-2	4	0.05391	66.351	0	0	0	0	19767000	0	0	0	0	0	0	0	0	0	0	0	0	0
ALFDQTRHSLAL	12	1370.7306	Q5SRE5;Q5SRE5-2	Q5SRE5	NUP188	Nucleoporin NUP188 homolog	2	0.00059699	122.39	0	0	635290	0	0	0	0	0	0	0	0	0	0	0	0	0	0	0
ALFEAAREVTL	11	1218.6608	P42858	P42858	HTT	Huntingtin	2	0.0054149	101.39	0	0	0	0	0	0	0	0	0	0	5972300	7278400	0	0	0	0	0	0
ALFKNLLLK	9	1058.6852	P42226;P42226-3;P42226-2;H0YJH6	P42226	STAT6	Signal transducer and activator of transcription 6	2;3	0.0071908	121.05	0	0	0	0	171620000	0	0	0	4151000	0	0	0	0	0	0	0	0	0
ALFLTLTTK	9	1006.6063	P00403	P00403	MT-CO2	Cytochrome c oxidase subunit 2	2	0.0078123	115.71	37882000	112970000	0	0	1148100000	0	0	16862000	143060000	0	0	0	0	0	6385700	0	0	0
ALFPALRPGGFQA	13	1343.735	Q13501;E7EMC7;E3W990;D6RBF1;C9J6J8	Q13501	SQSTM1	Sequestosome-1	2	0.01181	94.767	0	0	2056700	0	0	0	0	0	0	0	0	0	0	0	0	0	0	0
ALFPGVALL	9	899.54804	P30101;F8WBS6;F8WBW5	P30101	PDIA3	Protein disulfide-isomerase A3	2	0.04321	70.912	0	0	0	0	0	0	0	0	0	0	0	0	0	0	0	0	0	0
ALFPHPHIHEY	11	1359.6724	Q86V87	Q86V87	FAM160B2	Protein FAM160B2	2	0.0054224	111.46	0	0	0	0	0	0	0	0	0	675170	0	0	0	0	0	0	0	0
ALFPLLPKVLQK	12	1365.8748	O96006	O96006	ZBED1	Zinc finger BED domain-containing protein 1	2;3	0.0067428	95.483	0	0	0	0	465110000	0	0	0	3911300	0	0	0	0	0	24071000	0	0	0
ALFQHITAL	9	1012.5706	G3V4D0;G3V372;G3V2R2;G3V2M4;Q9P055-2;Q9P055-3;Q9P055-4;Q9P055-5;Q9P055	G3V4D0	JKAMP	JNK1/MAPK8-associated membrane protein	2	0.010277	105.94	0	0	0	0	0	0	33315000	0	0	4232100	117510000	0	0	0	0	0	5871700	0
ALFQRPPLI	9	1053.6335	O60832-2;O60832;H7C0M1;C9IYT0;H7BZF2	O60832-2	DKC1	H/ACA ribonucleoprotein complex subunit 4	2	0.0030233	151.56	0	6809200	17417000	0	0	5290800	121040000	0	0	14501000	62540000	224180000	0	7842500	0	4266100	141350000	0
ALFSRIFGK	9	1037.6022	C9J1Z8;P84085	C9J1Z8	ARF5	ADP-ribosylation factor 5	2;3	0.01263	101.97	0	0	0	1003300	101720000	0	0	0	40317000	0	0	0	0	0	16753000	0	0	0
ALFSSKDFAGK	11	1169.6081	P08842	P08842	STS	Steryl-sulfatase	3	0.032528	69.721	0	0	0	0	0	0	0	3928500	0	0	0	0	0	0	0	0	0	0
ALGDQILFV	9	974.54368	E5RH41;P29084	E5RH41	GTF2E2	Transcription initiation factor IIE subunit beta	1;2	0.019043	104.45	0	0	0	0	0	0	0	0	0	0	0	0	0	1287000	0	0	18855000	0
ALGLSRLAVL	10	1011.6441	Q8NE01-2;Q8NE01-3;Q8NE01	Q8NE01-2	CNNM3	Metal transporter CNNM3	3	0.012235	91.867	0	0	0	0	0	0	0	0	51609000	0	0	0	160330000	0	0	0	0	0
ALGPGVPHI	9	859.49159	Q9GZS1-2;E7EX70;Q9GZS1	Q9GZS1-2	POLR1E	DNA-directed RNA polymerase I subunit RPA49	2	0.068432	58.981	0	0	0	0	0	0	0	0	0	0	0	0	0	0	0	0	0	0
ALGPTGRGV	9	826.4661	O15270;H0YJV2	O15270	SPTLC2	Serine palmitoyltransferase 2	2	0.012887	101.54	0	0	1068200	0	0	0	0	0	0	0	0	0	0	0	0	0	0	0
ALGQINIAK	9	926.55492	Q9BZE4;Q9BZE4-2;Q5T3R7	Q9BZE4	GTPBP4	Nucleolar GTP-binding protein 1	2	0.0053923	127.46	0	0	0	0	394120000	0	0	0	0	0	0	0	0	0	0	0	0	0
ALGRASLAIH	10	1007.5876	Q6PF05;Q6PF05-3;Q6PF05-2	Q6PF05	TTC23L	Tetratricopeptide repeat protein 23-like	3	0.047232	70.028	0	0	0	0	0	0	0	0	0	0	0	0	0	4872000	0	0	0	0
ALGRSAELL	9	928.53418	D6RGD1;Q9HD67	D6RGD1	MYO10	Unconventional myosin-X	2	0.025403	82.426	0	0	0	113130000	0	0	0	0	0	0	0	0	0	0	0	0	0	0
ALGTDAEGQKV	11	1087.551	O00186	O00186	STXBP3	Syntaxin-binding protein 3	2	0.0051901	105.4	0	0	5346500	0	0	0	0	0	0	0	0	0	0	0	0	0	0	0
ALHDHLATI	9	989.52943	B7Z685;D6RC99;E9PCN2;Q02153-2;Q02153-3;Q02153	B7Z685	GUCY1B3	Guanylate cyclase soluble subunit beta-1	2	0.018996	89.752	0	0	0	0	0	0	0	0	0	0	0	0	0	1763400	0	0	0	0
ALHDILTEI	9	1023.5601	P40937;P40937-2	P40937	RFC5	Replication factor C subunit 5	2	0.018116	91.516	0	0	0	0	0	0	0	0	0	0	0	0	0	0	0	0	622080000	0
ALHDQLFYL	9	1118.576	E7EVZ5;Q8NBM8	E7EVZ5	PCYOX1L	Prenylcysteine oxidase-like	2	0.033496	76.478	0	0	0	0	0	0	0	0	0	1140000	0	0	0	0	0	0	0	0
ALHDRAPQL	9	1019.5512	F5H8F7;Q9UBL3-2;Q9UBL3-3;Q9UBL3	F5H8F7	ASH2L	Set1/Ash2 histone methyltransferase complex subunit ASH2	2	0.02357	84.522	0	0	0	0	0	0	0	0	0	745700	0	0	0	0	0	0	0	0
ALHERIQAL	9	1049.5982	Q08378-4;Q08378-2;Q08378	Q08378-4	GOLGA3	Golgin subfamily A member 3	2	0.014917	98.055	0	0	0	0	0	0	0	0	0	0	0	0	433630000	0	0	0	0	0
ALHHRILAL	9	1042.64	K7EIJ4;B7Z7F3;Q9H6Z4-3;Q9H6Z4-2;Q9H6Z4	K7EIJ4	RANBP3	Ran-binding protein 3	2;3	0.0073806	119.41	0	0	0	0	0	0	0	0	0	0	0	0	1995700000	0	0	0	0	0
ALHNRFTQK	9	1113.6043	A0A075B6N8;P01860	A0A075B6N8	IGHG3	Ig gamma-3 chain C region	2;3	0.0027892	166.34	0	0	0	0	1247800000	18614000	0	0	0	0	0	0	0	0	0	0	0	0
ALHRHILSH	9	1082.6097	Q9BS34	Q9BS34	ZNF670	Zinc finger protein 670	3	0.0078155	115.7	0	0	0	0	50812000	0	0	0	0	0	0	0	0	0	0	0	0	0
ALHSISVAK	9	924.53927	Q2M389;Q2M389-2	Q2M389	KIAA1033	WASH complex subunit 7	2;3	0.00036038	138.08	0	4762500	0	0	343570000	2893600	0	0	108160000	0	0	0	0	0	0	0	0	0
ALIARSLGKY	10	1090.6499	A8MUD9;P18124	A8MUD9	RPL7	60S ribosomal protein L7	2	0.0096634	97.452	0	0	10818000	0	0	0	0	0	0	0	0	0	0	0	0	0	0	0
ALIDEGETDWKL	12	1388.6824	Q9H2U2-3;Q9H2U2;H0Y9D8;Q9H2U2-2;D6R967;Q9H2U2-6	Q9H2U2-3	PPA2	Inorganic pyrophosphatase 2, mitochondrial	2	0.024598	83.182	0	0	2404700	0	0	0	0	0	0	0	0	0	0	0	0	0	0	0
ALIDYENSNK	10	1165.5615	Q9Y5X3	Q9Y5X3	SNX5	Sorting nexin-5	2	0.030037	97.472	0	779630	0	0	50685000	0	0	0	0	0	0	0	0	0	0	0	0	0
ALIKHKPSVK	10	1119.7128	P40227-2;P40227	P40227-2	CCT6A	T-complex protein 1 subunit zeta	2;3;4	0.0014072	163.84	0	27844000	0	0	879900000	1893600	0	0	51595000	0	0	0	0	0	0	0	0	0
ALILKNKL	8	911.61679	Q92187	Q92187	ST8SIA4	CMP-N-acetylneuraminate-poly-alpha-2,8-sialyltransferase	2	0.026571	120.65	0	0	0	0	0	0	0	0	0	0	0	0	29581000	0	0	0	0	0
ALIQQATTVK	10	1071.6288	D6RAN4;H0Y9V9;P32969;H0Y9R4	D6RAN4	RPL9	60S ribosomal protein L9	2	0.0080091	112.13	4399500	0	0	0	468590000	767020	0	0	106560000	0	0	0	0	0	34300000	0	0	37614000
ALISRKEAL	9	999.60768	Q14789;Q14789-2;E7EU81	Q14789	GOLGB1	Golgin subfamily B member 1	2	0.01675	94.309	0	0	0	0	0	0	0	0	0	0	0	0	171790000	0	0	0	0	0
ALITQQDLAPQQ	12	1324.6987	O14763-3;O14763-2;O14763	O14763-3	TNFRSF10B	Tumor necrosis factor receptor superfamily member 10B	2	0.037242	75.416	0	0	0	0	0	0	0	0	0	897110	0	0	0	0	0	0	0	0
ALITQQDLAPQQR	13	1480.7998	O14763-3;O14763-2;O14763	O14763-3	TNFRSF10B	Tumor necrosis factor receptor superfamily member 10B	2	0.0089294	96.82	0	0	0	0	0	0	0	0	0	0	0	0	0	0	0	0	1771400	0
ALKAKKAVL	9	940.64334	P62750;K7EJV9;K7ERT8;A8MUS3;H7BY10	P62750	RPL23A	60S ribosomal protein L23a	2;3	0.0084906	112.41	0	0	0	0	0	0	0	0	2054200000	0	0	0	4812900000	0	1419100000	0	0	0
ALKDFVASI	9	962.54368	J3KQ69;P25205;B4DWW4	J3KQ69	MCM3	DNA replication licensing factor MCM3	2	0.018415	90.906	0	0	0	0	0	0	0	0	0	849790	0	0	0	0	0	0	122890000	0
ALKDKIEKA	9	1014.6073	P14625	P14625	HSP90B1	Endoplasmin	2;3	0.0027928	134.84	0	0	7381100	0	0	0	0	0	0	0	0	0	0	1889500	0	3393300	0	0
ALKDLAKQY	9	1048.5917	H3BM14;H3BM74;Q9Y5A7-2;Q9Y5A7;C9JRT6;F8WDB6;C9J7X7;F8WDL9	H3BM14	NUB1	NEDD8 ultimate buster 1	2;3	0.0003439	142	0	0	29092000	0	0	0	0	0	0	0	0	0	0	0	0	0	0	0
ALKDLINEA	9	985.54441	P12004	P12004	PCNA	Proliferating cell nuclear antigen	2	0.0077314	116.37	0	0	0	0	0	0	0	0	0	2145500	0	0	0	0	0	0	254680000	0
ALKEDAATF	9	964.48656	A8MVZ6;Q96G01-4;Q96G01-3;Q96G01;Q8TD16;Q8TD16-2	A8MVZ6	BICD1;BICD2	Protein bicaudal D homolog 1;Protein bicaudal D homolog 2	2	0.0092794	108.57	0	0	6162600	0	0	0	0	0	0	0	0	0	0	0	0	0	0	0
ALKEDDPKAAL	11	1169.6292	P61201;P61201-2;H0YKU5	P61201	COPS2	COP9 signalosome complex subunit 2	2;3	0.0038186	113.24	0	0	2827000	0	0	0	0	0	0	0	0	0	0	0	0	0	0	0
ALKEKVTSL	9	987.59645	H7C0V0;Q8WWC4	H7C0V0	C2orf47	Uncharacterized protein C2orf47, mitochondrial	2	0.0018731	128.52	0	0	0	0	0	0	0	0	0	0	0	0	106110000	0	0	0	0	0
ALKERADSL	9	1001.5506	P18848	P18848	ATF4	Cyclic AMP-dependent transcription factor ATF-4	2	0.016156	95.523	0	0	0	0	0	0	0	0	0	0	0	0	900890000	0	0	0	0	0
ALKERNWEL	9	1157.6193	E9PFB9;J3KP97;Q5T9S5-2;Q5T9S5;Q5T9S2	E9PFB9	CCDC18	Coiled-coil domain-containing protein 18	2	0.02575	82.029	0	0	0	0	0	0	0	0	0	0	0	0	34887000	0	0	0	0	0
ALKKALAAA	9	855.55419	P16403;P22492;Q02539;P10412;P16402	P10412	HIST1H1C;HIST1H1T;HIST1H1A;HIST1H1E;HIST1H1D	Histone H1.2;Histone H1t;Histone H1.1;Histone H1.4;Histone H1.3	2	0.0076905	116.73	0	2416300	3501100	0	0	4356600	0	0	0	2395400	0	0	0	3884300	0	1513200	0	0
ALKKALAAAG	10	912.57565	P16403;P22492;Q02539;P10412;P16402	P10412	HIST1H1C;HIST1H1T;HIST1H1A;HIST1H1E;HIST1H1D	Histone H1.2;Histone H1t;Histone H1.1;Histone H1.4;Histone H1.3	2	0.019364	82.645	0	0	0	0	0	0	0	0	0	2539100	0	0	0	0	0	0	0	0
ALKKALAAAGY	11	1075.639	P16403;P22492;Q02539;P10412;P16402	P10412	HIST1H1C;HIST1H1T;HIST1H1A;HIST1H1E;HIST1H1D	Histone H1.2;Histone H1t;Histone H1.1;Histone H1.4;Histone H1.3	1;2	0.0026539	119.68	0	123000000	225420000	0	1691400000	126060000	0	0	0	151930000	693200000	0	1738900000	189720000	0	107600000	1024400000	0
ALKKALAAAGYDVEKNN	17	1774.9577	P16403;P22492;Q02539;P10412;P16402	P10412	HIST1H1C;HIST1H1T;HIST1H1A;HIST1H1E;HIST1H1D	Histone H1.2;Histone H1t;Histone H1.1;Histone H1.4;Histone H1.3	2;3	1.76E-240	293.2	0	0	3081600	0	0	0	0	0	0	0	0	0	0	0	0	992380	0	0
ALKKALAAAGYDVEKNNS	18	1861.9898	P16403;P22492;Q02539;P10412;P16402	P10412	HIST1H1C;HIST1H1T;HIST1H1A;HIST1H1E;HIST1H1D	Histone H1.2;Histone H1t;Histone H1.1;Histone H1.4;Histone H1.3	2;3	0	308.12	0	1008600	37582000	0	0	850730	0	0	0	3396700	0	0	147090000	5533800	0	3745900	102110000	0
ALKKALAAAGYDVEKNNSR	19	2018.0909	P16403;P22492;Q02539;P10412;P16402	P10412	HIST1H1C;HIST1H1T;HIST1H1A;HIST1H1E;HIST1H1D	Histone H1.2;Histone H1t;Histone H1.1;Histone H1.4;Histone H1.3	2;3;4	3.32E-106	209.85	0	0	5620200	0	0	0	0	0	0	0	0	0	0	0	0	0	0	0
ALKKKDVQL	9	1041.6546	Q9H8H0	Q9H8H0	NOL11	Nucleolar protein 11	2	0.004874	128.58	0	0	331040	0	0	0	0	0	0	0	0	0	42622000	0	14794000	0	0	0
ALKKQLPGV	9	952.60695	P09874	P09874	PARP1	Poly [ADP-ribose] polymerase 1	2	0.02866	79.713	0	0	1556000	0	0	0	0	0	0	0	0	0	0	0	0	0	0	0
ALKLKALWL	9	1054.6903	Q9BTT6	Q9BTT6	LRRC1	Leucine-rich repeat-containing protein 1	2	0.0085859	111.95	0	0	0	0	0	0	0	0	0	0	0	0	94125000	0	0	0	0	0
ALKLKQKSL	9	1027.6754	Q5T7Y7;Q9Y3Y2-3	Q5T7Y7	CHTOP	Chromatin target of PRMT1 protein	2;3	0.0069412	123.21	0	0	0	0	0	0	0	0	0	0	0	0	867940000	0	0	0	0	0
ALKLKQSL	8	899.5804	X6R700;Q9Y3Y2-4;Q9Y3Y2	X6R700	CHTOP	Chromatin target of PRMT1 protein	2;3	0.00020169	169.09	0	0	0	0	0	0	0	0	35110000	0	0	0	359170000	0	21199000	0	0	0
ALKNPGKYK	9	1017.5971	H7BZT7;X6RA14;P10768;U3KQT1	H7BZT7	ESD	S-formylglutathione hydrolase	3	0.034115	76.064	0	0	0	0	0	0	0	0	0	0	0	0	0	0	19341000	0	0	0
ALKNPPINTK	10	1094.6448	B1ALC0;O15511;O15511-2	B1ALC0	ARPC5	Actin-related protein 2/3 complex subunit 5	2;3	3.18E-05	206.84	368830000	180970000	0	0	2621200000	324980000	0	1814300	472870000	0	0	0	0	0	399170000	0	0	236030000
ALKNVTVSF	9	977.55458	Q96H22-5;Q96H22-4;Q96H22;Q96H22-3;H3BRU7;H3BMC7;Q96H22-2	Q96H22-5	CENPN	Centromere protein N	2	0.0050105	161.79	0	0	49237000	0	0	0	0	0	0	0	0	0	0	0	0	0	0	0
ALKQRQQQL	9	1111.6462	I3L0U5;Q6PK04	I3L0U5	CCDC137	Coiled-coil domain-containing protein 137	2	0.0028038	148.99	0	0	0	0	0	0	0	0	6224000	0	0	0	207160000	0	9546600	0	0	0
ALKRQGRTLY	10	1204.704	P62805	P62805	HIST1H4A	Histone H4	2;3	0.010316	96.034	0	0	30981000	0	0	0	0	0	0	0	0	0	0	837420	0	0	0	0
ALKSINNAEK	10	1086.6033	P62244;H3BV27;H3BT37;I3L303;I3L3P7;I3L246;H3BN98	H3BN98	RPS15A	40S ribosomal protein S15a	3	0.0097965	97.163	0	0	0	0	126780000	0	0	0	0	0	0	0	0	0	0	0	0	0
ALKSRLISL	9	999.64407	Q9NUL7	Q9NUL7	DDX28	Probable ATP-dependent RNA helicase DDX28	2	0.054947	63.397	0	0	0	0	0	0	0	0	0	0	0	0	0	0	0	0	0	0
ALKTGIVAK	9	899.5804	Q9BQ61	Q9BQ61	C19orf43	Uncharacterized protein C19orf43	2;3	0.00035293	171.33	662430000	628630000	0	0	5930300000	241180000	0	0	1679400000	0	0	0	0	0	1134500000	0	0	297180000
ALKVPTTEK	9	985.5808	E7EUU4;Q04637-8;Q04637-3;Q04637;Q04637-9;E7EX73;E9PGM1;Q04637-7;Q04637-6;Q04637-5;Q04637-4;C9J2Z7;C9K073;C9J6B6;C9JF13	E7EUU4	EIF4G1	Eukaryotic translation initiation factor 4 gamma 1	2;3	0.0074017	119.22	0	5651000	0	0	172280000	7875200	0	0	3806400	0	0	0	0	0	0	0	0	0
ALLAGSEYL	9	935.4964	O15371;O15371-2;O15371-3	O15371	EIF3D	Eukaryotic translation initiation factor 3 subunit D	1	0.0034132	172.39	0	0	0	0	0	0	0	0	0	0	0	0	0	0	0	0	7644600	0
ALLDGSNVVFK	11	1161.6394	O15212;A2AB88	O15212	PFDN6	Prefoldin subunit 6	2	0.0040496	112.13	7635400	8893300	0	27577000	692600000	6085800	276360000	69268000	92161000	0	139650000	0	0	0	29292000	0	0	0
ALLDKLYAL	9	1018.6063	Q9NV31	Q9NV31	IMP3	U3 small nucleolar ribonucleoprotein protein IMP3	2	0.0073563	119.62	0	75150000	221520000	0	0	0	412650000	0	0	41588000	144750000	1500700000	434340000	220560000	0	47041000	11288000000	0
ALLDQLHTL	9	1022.576	Q9Y6Q9-2;Q9Y6Q9-5;Q9Y6Q9;Q9Y6Q9-3;Q9Y6Q9-4	Q9Y6Q9-2	NCOA3	Nuclear receptor coactivator 3	2	0.014134	99.442	0	0	0	0	0	0	0	0	0	0	139760000	415900000	0	37849000	0	0	0	0
ALLDRIVSV	9	984.59678	Q92621;U3KPX2	Q92621	NUP205	Nuclear pore complex protein Nup205	2	0.0027961	135.43	0	0	223130000	0	0	0	323680000	0	0	11515000	721120000	741000000	78955000	97798000	0	60182000	3181500000	0
ALLDSAHLL	9	951.53893	O14617-3;O14617-4;O14617-2;O14617;O14617-5	O14617-3	AP3D1	AP-3 complex subunit delta-1	2	0.019173	89.55	0	0	0	0	0	0	0	0	0	0	0	0	0	0	0	0	437310000	0
ALLDSQFSY	9	1042.4971	E5RJT0;B3KS98;O15372;E5RGU4;E5RFH0	E5RJT0	EIF3H	Eukaryotic translation initiation factor 3 subunit H	1;2	0.0075559	133.12	0	0	0	0	0	0	0	0	1159700000	87201000	0	0	0	0	408360000	0	0	0
ALLEDEERVVRL	12	1440.7936	H7BXI1;A0FGR8-2;A0FGR8;A0FGR8-6	H7BXI1	ESYT2	Extended synaptotagmin-2	3	0.013551	95.618	0	0	0	0	0	0	0	0	0	0	0	6079800	0	0	0	0	0	0
ALLENGIIHHV	11	1214.6772	Q8TCU6-3;Q8TCU6;Q70Z35-3;Q70Z35-4;Q70Z35-2;Q70Z35	Q8TCU6-3	PREX1;PREX2	Phosphatidylinositol 3,4,5-trisphosphate-dependent Rac exchanger 1 protein;Phosphatidylinositol 3,4,5-trisphosphate-dependent Rac exchanger 2 protein	2;3	0.0024048	131.82	0	0	5150900	0	0	0	0	0	0	0	23158000	3413700	0	0	0	0	0	0
ALLERGYSL	9	1020.5604	P34897-3;P34897-2;P34897;G3V2Y4;H0YIZ0	P34897-3	SHMT2	Serine hydroxymethyltransferase, mitochondrial;Serine hydroxymethyltransferase	2	0.0071117	121.73	0	0	0	0	0	0	0	0	0	0	0	0	149350000	0	0	0	0	0
ALLETVNRL	9	1027.6026	B8ZZW2;Q8IWJ2	B8ZZW2	GCC2	GRIP and coiled-coil domain-containing protein 2	2	0.0085859	111.95	0	0	0	0	0	0	0	0	0	0	0	79286000	0	0	0	0	0	0
ALLEVLSQK	9	999.59645	Q5HY54;P21333-2;P21333;F8WE98;Q14315-2;Q14315;O75369-2;O75369-9;O75369;O75369-8;O75369-6;O75369-3;O75369-5;O75369-4	Q5HY54	FLNA;FLNC;FLNB	Filamin-A;Filamin-C;Filamin-B	2	0.016931	93.938	0	0	0	0	203500000	0	0	0	0	0	0	0	0	0	0	0	0	0
ALLGILQHV	9	962.5913	Q8IVD9	Q8IVD9	NUDCD3	NudC domain-containing protein 3	2	0.022967	85.212	0	0	0	0	0	0	0	0	0	0	0	0	0	0	0	0	160040000	0
ALLGKIEKV	9	969.62227	Q10471;Q10471-2	Q10471	GALNT2	Polypeptide N-acetylgalactosaminyltransferase 2;Polypeptide N-acetylgalactosaminyltransferase 2 soluble form	2;3	0.0076241	117.3	0	0	6603500	0	0	0	0	0	0	1325000	0	0	0	5758700	0	0	0	0
ALLGKLDAI	9	912.56442	P53611	P53611	RABGGTB	Geranylgeranyl transferase type-2 subunit beta	2	0.034115	76.064	0	0	0	0	0	0	0	0	0	0	0	0	0	0	0	0	2845000	0
ALLGQTFSL	9	948.52803	M0R2Z9;Q8IX01-4;Q8IX01-3;Q8IX01;M0R3F6	M0R2Z9	SUGP2	SURP and G-patch domain-containing protein 2	1	0.021568	109.36	0	0	0	0	0	0	0	0	0	0	0	12745000	0	0	0	0	0	0
ALLGRIPSA	9	896.54435	F8W0P7;H0YH81;P06576;H0YI37;F8W079	F8W0P7	ATP5B	ATP synthase subunit beta;ATP synthase subunit beta, mitochondrial	2	0.013382	100.71	0	0	4346500	0	0	0	0	0	0	0	0	0	0	0	0	0	0	0
ALLGRLAEL	9	954.58622	P41229-4;P41229-3;P41229-2;P41229-5;P41229	P41229-4	KDM5C	Lysine-specific demethylase 5C	2	0.025532	82.279	0	0	0	0	0	0	0	0	0	0	0	0	0	0	0	0	38451000	0
ALLHKTIQL	9	1035.6441	Q8N5H7;Q8N5H7-6;Q8N5H7-5;Q8N5H7-2;Q8N5H7-4;Q8N5H7-3	Q8N5H7	SH2D3C	SH2 domain-containing protein 3C	2	0.01507	97.741	0	0	3461600	0	0	0	0	0	0	2185900	0	0	0	0	0	0	0	0
ALLHVSAPR	9	962.56615	D6REC4	D6REC4	CFAP99	Cilia- and flagella-associated protein 99	2	0.022561	85.676	0	0	0	0	0	0	0	0	0	6169200	0	0	0	0	0	0	0	0
ALLKAPAKKK	10	1066.7226	Q9UNZ5;K7ESE5	Q9UNZ5	C19orf53	Leydig cell tumor 10 kDa protein homolog	2	0.013025	90.15	0	794150	0	0	0	391630	0	0	0	0	0	0	0	0	0	0	0	0
ALLKIEGVYA	10	1075.6277	C9K025;P18077;F8WBS5;F8WB72	C9K025	RPL35A	60S ribosomal protein L35a	2	0.027779	77.662	0	0	0	0	0	0	0	0	0	0	0	0	0	15531000	0	0	0	0
ALLKKHEAL	9	1021.6284	A6NG51;Q13813-3;Q13813;Q13813-2	A6NG51	SPTAN1	Spectrin alpha chain, non-erythrocytic 1	2	0.016485	94.85	0	0	0	0	0	0	0	0	0	0	0	0	15844000	0	0	0	0	0
ALLNGEYLL	9	1004.5542	Q9BV38;U3KQC1;K7EIR0;U3KQQ3;K7EML4	Q9BV38	WDR18	WD repeat-containing protein 18	1	0.049896	98.009	0	0	0	0	0	0	0	0	0	0	6595200	0	0	0	0	0	0	0
ALLPDLPAL	9	921.55352	Q8NC60	Q8NC60	NOA1	Nitric oxide-associated protein 1	1	0.015682	114.02	0	0	0	0	0	0	0	0	0	0	0	0	0	769320	0	0	0	0
ALLPKFLLR	9	1069.7012	O14972-2;O14972;A8MY26;A8MTY9	O14972-2	DSCR3	Down syndrome critical region protein 3	3	0.042064	71.379	0	0	0	0	0	0	0	0	3129000	0	0	0	0	0	0	0	0	0
ALLPQNHKL	9	1032.608	Q92797	Q92797	SYMPK	Symplekin	2	0.017181	93.429	0	0	0	0	0	1277600	0	0	0	3809700	0	0	0	1272300	0	0	0	0
ALLPSSPTL	9	897.51713	Q92994-9;Q92994-3;Q92994-7;Q92994-8;Q92994-5;Q92994;B3KWA2	Q92994-9	BRF1	Transcription factor IIIB 90 kDa subunit	1	0.0069951	148.07	0	0	68934000	0	0	0	0	0	0	0	0	0	0	0	0	0	0	0
ALLPWPFRNK	10	1240.7081	Q13077;Q13077-2	Q13077	TRAF1	TNF receptor-associated factor 1	2;3	0.0033347	125.82	0	2282300	0	0	2567800000	1825900	0	0	238460000	0	0	0	0	0	208430000	0	0	33236000
ALLQQVHSA	9	965.52943	Q86XN7-2;Q86XN7	Q86XN7-2	PROSER1	Proline and serine-rich protein 1	2	0.0028304	141.39	0	0	1099000	0	0	0	108020000	0	0	7534800	171080000	46423000	0	20320000	0	2307200	93856000	0
ALLQRLEAL	9	1025.6233	Q9P0R6	Q9P0R6	GSKIP	GSK3-beta interaction protein	2	0.0072941	120.15	0	0	0	0	0	0	11291000	0	0	0	0	0	836000000	0	50375000	0	0	0
ALLRVTPFILK	11	1269.8173	Q8N4H5	Q8N4H5	TOMM5	Mitochondrial import receptor subunit TOM5 homolog	3	0.047761	64.918	0	0	0	0	0	0	0	0	10268000	0	0	0	0	0	0	0	0	0
ALLSGLREA	9	928.53418	O60341;O60341-2;R4GMP9	O60341	KDM1A	Lysine-specific histone demethylase 1A	2	0.018415	90.906	0	0	0	0	0	0	0	0	0	0	0	0	0	0	0	0	45533000	0
ALLSIFSRY	9	1068.5968	Q8N201	Q8N201	INTS1	Integrator complex subunit 1	2	0.014645	98.582	0	0	0	0	0	0	0	0	0	0	0	0	0	0	22903000	0	0	0
ALLSMTFPLK	10	1119.6362	D6RC06	D6RC06	HINT1		2	0.030716	76.228	2699400	0	0	0	0	0	0	0	0	0	0	0	0	0	0	0	0	0
ALLSRLEQI	9	1041.6182	Q5QPM0;Q5QPL9;Q9UKM9-2;Q9UKM9	Q5QPM0	RALY	RNA-binding protein Raly	2	0.0082419	113.62	0	0	0	0	0	0	64142000	0	0	0	97019000	193690000	0	0	0	2426100	0	0
ALLSRRNAL	9	1012.6142	A6NG51;Q13813-3;Q13813;Q13813-2	A6NG51	SPTAN1	Spectrin alpha chain, non-erythrocytic 1	3	0.026391	81.296	0	0	0	0	0	0	0	0	0	0	0	0	75390000	0	0	0	0	0
ALLSSILAK	9	914.58007	H0YFI1;F5H479;F5GX19;F5H3Y3;Q6IAA8	H0YFI1	LAMTOR1	Ragulator complex protein LAMTOR1	2	0.054033	66.299	0	0	0	0	25536000	0	0	0	0	0	0	0	0	0	0	0	0	0
ALLTGIISK	9	914.58007	Q92621;U3KPX2	Q92621	NUP205	Nuclear pore complex protein Nup205	2	0.027101	80.755	0	0	0	0	132070000	0	0	0	0	0	0	0	0	0	0	0	0	0
ALLTVVSQV	9	928.55933	Q9Y5S1;K7EIQ6	Q9Y5S1	TRPV2	Transient receptor potential cation channel subfamily V member 2	2	0.025119	82.75	0	0	0	0	0	0	0	0	0	0	22501000	0	0	0	0	0	0	0
ALMAHAMEEV	10	1100.4995	Q07666-2;Q07666;Q07666-3	Q07666-2	KHDRBS1	KH domain-containing, RNA-binding, signal transduction-associated protein 1	2	0.0092775	102.51	0	1991100	1316800	0	0	0	0	0	0	1713300	0	0	0	0	0	0	0	0
ALMDEVVKA	9	974.51067	P00558-2;P00558	P00558-2	PGK1	Phosphoglycerate kinase 1	2	0.0077904	115.86	0	2054100	12825000	0	0	0	0	0	0	9913300	0	0	0	57923000	0	7112100	0	0
ALMDQVHHM	9	1080.4845	Q96BU1	Q96BU1	S100PBP	S100P-binding protein	2;3	0.0083336	113.18	0	0	2054000	0	0	0	0	0	0	4468700	0	0	0	6227300	0	503900	0	0
ALMEAVSHA	9	927.4484	Q9Y6D5	Q9Y6D5	ARFGEF2	Brefeldin A-inhibited guanine nucleotide-exchange protein 2	2	0.016152	95.531	0	0	354890	0	0	0	0	0	0	633670	0	0	0	0	0	521030	0	0
ALMELFPKL	9	1060.5991	O75691	O75691	UTP20	Small subunit processome component 20 homolog	2	0.031621	77.732	0	0	0	0	0	0	0	0	0	0	0	0	0	899020	0	0	0	0
ALMERNSELQAL	12	1373.6973	E9PQG4;E9PL24;A0A075B749;Q5VU43-6;Q5VU43-7;Q5VU43-2;Q5VU43-3;Q5VU43;Q5VU43-4	E9PQG4	PDE4DIP	Myomegalin	2	0.034595	77.062	0	0	543920	0	0	0	0	0	0	0	0	0	0	0	0	0	0	0
ALMPVLNQV	9	983.54739	Q5RKV6	Q5RKV6	EXOSC6	Exosome complex component MTR3	1;2	0.0028157	181.15	0	0	0	0	0	0	0	0	0	0	0	0	0	64263000	0	14244000	0	0
ALNALILAY	9	960.56442	Q9HD20;Q9HD20-2;Q9HD20-3	Q9HD20	ATP13A1	Manganese-transporting ATPase 13A1	2	0.021121	87.323	0	0	0	0	0	0	0	0	9608000	0	0	0	0	0	7886600	0	0	0
ALNANFVSW	9	1020.5029	C9IY40;Q5T653;C9JZW2;C9JZG7	C9IY40	MRPL2	39S ribosomal protein L2, mitochondrial	2	0.058886	62.107	0	0	0	0	0	0	0	0	0	0	0	0	0	0	0	0	0	0
ALNEEAGRLLL	11	1197.6717	K7EPJ1;Q16763	K7EPJ1	UBE2S	Ubiquitin-conjugating enzyme E2 S	2	0.0021625	133.89	0	8177300	76514000	0	0	27260000	167610000	0	0	5651600	36448000	53192000	0	8603900	0	2837100	59000000	0
ALNEKLVNL	9	1012.5917	O00303	O00303	EIF3F	Eukaryotic translation initiation factor 3 subunit F	2	0.0090108	109.88	0	19888000	0	0	0	24639000	398740000	0	0	25005000	156260000	0	0	100730000	0	29705000	1942100000	0
ALNEKQILEK	10	1184.6765	F8W9W2;P43250-3;P43250;P43250-2;D6RHX8;D6RHC7;P34947	F8W9W2	GRK6;GRK5	G protein-coupled receptor kinase 6;G protein-coupled receptor kinase 5	3	0.0024927	152.04	5496700	0	0	0	98535000	0	0	0	33249000	0	0	0	0	0	16161000	0	0	0
ALNELLQHV	9	1035.5713	Q9Y490	Q9Y490	TLN1	Talin-1	2	0.0069071	123.5	0	2049600	330680000	0	0	80969000	275120000	0	0	0	0	409410000	0	0	0	23512000	0	0
ALNEQIARL	9	1026.5822	O14777	O14777	NDC80	Kinetochore protein NDC80 homolog	2	0.0069242	123.35	0	0	66453000	0	0	16570000	231090000	0	0	34596000	41844000	193850000	0	81953000	0	15591000	258910000	0
ALNEQRLVSW	10	1214.6408	Q96C34-2;Q96C34	Q96C34-2	RUNDC1	RUN domain-containing protein 1	2	0.0094747	108.7	0	0	0	0	0	0	0	0	0	0	0	0	49330000	0	0	0	0	0
ALNHHNLL	8	930.50355	Q5Y7D6;Q5SU54;A2AAZ0;A2AAY8;P01920	Q5Y7D6	HLA-DQB1	Beta-2-microglobulin;HLA class II histocompatibility antigen, DQ beta 1 chain	2	0.054506	100.75	0	0	0	0	0	0	0	0	0	0	0	0	0	0	0	0	0	0
ALNHKVLHY	9	1093.6033	Q5JVZ5;Q96JJ3;Q5JW01;H0YCM7;Q96JJ3-3	Q5JVZ5	ELMO2	Engulfment and cell motility protein 2	2;3;4	0.0086129	111.82	31535000	4910500	0	0	462250000	0	0	0	139470000	2566300	0	0	0	0	86114000	0	0	0
ALNHLREIW	9	1150.6247	O43663-2;O43663-4;O43663;O43663-3;H0YLA0;H0YM42	O43663-2	PRC1	Protein regulator of cytokinesis 1	2;3	0.0031988	144.77	11296000	0	0	0	0	0	0	0	0	0	0	0	473200000	0	0	0	0	0
ALNPAALTAL	10	953.55458	Q86U06-4;Q86U06-2;G3V5Z6;H0YJJ3;G3XAP0;Q86U06-5;Q86U06;H0YJN4	Q86U06-4	RBM23	Probable RNA-binding protein 23	2	0.010024	106.68	0	0	0	0	0	0	11495000	0	0	0	0	0	0	0	0	0	0	0
ALNPLRAVW	9	1038.5974	Q9H8P0	Q9H8P0	SRD5A3	Polyprenol reductase	2	0.044946	69.598	0	0	0	0	0	0	0	0	0	0	0	0	0	0	0	0	0	0
ALNPRTQTH	9	1036.5414	Q12882;Q12882-2	Q12882	DPYD	Dihydropyrimidine dehydrogenase [NADP(+)]	2	0.019584	89.08	0	411680	0	0	0	651600	0	0	0	0	0	0	0	0	0	0	0	0
ALNRLFQQI	9	1101.6295	Q9Y2Z0-2;Q9Y2Z0	Q9Y2Z0-2	SUGT1	Suppressor of G2 allele of SKP1 homolog	2	0.014719	98.458	0	0	0	0	0	0	0	0	0	0	0	8449900	0	0	0	0	0	0
ALNSKATFY	9	1013.5182	P46940;H0YLE8	P46940	IQGAP1	Ras GTPase-activating-like protein IQGAP1	2	0.007761	116.12	0	0	4929600	0	0	0	0	0	0	0	0	0	0	0	0	0	0	0
ALNSKAYKR	9	1049.5982	P51531-2;P51531;F6VDE0	P51531-2	SMARCA2	Probable global transcription activator SNF2L2	3	0.050723	65.224	0	0	0	0	0	0	0	0	0	0	0	0	0	0	0	0	0	0
ALNVPLHNR	9	1032.5829	Q6ZMI0-5;Q6ZMI0-2;Q6ZMI0;Q6ZMI0-4;Q6ZMI0-3	Q6ZMI0-5	PPP1R21	Protein phosphatase 1 regulatory subunit 21	2;3	0.008902	110.41	0	4448900	0	0	10827000	2874000	0	0	0	0	0	0	0	0	0	0	0	0
ALPATGILAF	10	972.56442	O60269	O60269	GPRIN2	G protein-regulated inducer of neurite outgrowth 2	2	0.02407	79.474	0	0	0	0	0	0	0	0	0	0	0	0	0	0	0	0	115140000	0
ALPDQGIAKA	10	982.54475	P78318	P78318	IGBP1	Immunoglobulin-binding protein 1	2	0.0095885	101.97	0	0	4015000	0	0	0	0	0	0	1800300	0	0	0	3499000	0	0	0	0
ALPDRKTASF	10	1104.5928	J3KN56;Q96EP1-5;Q96EP1-3;Q96EP1-2;Q96EP1-4;Q96EP1;F5H375	J3KN56	CHFR	E3 ubiquitin-protein ligase CHFR	2	0.023692	79.659	0	0	22238000	0	0	0	0	0	0	0	0	0	0	0	0	0	0	0
ALPEHSPAK	9	948.50288	Q8NDC0	Q8NDC0	MAPK1IP1L	MAPK-interacting and spindle-stabilizing protein-like	2	0.022566	85.67	0	0	0	0	0	357220	0	0	0	0	0	0	0	0	0	0	0	0
ALPEIFTEL	9	1031.5539	P41091;Q2VIR3;F8W810;Q2VIR3-2	P41091	EIF2S3;EIF2S3L	Eukaryotic translation initiation factor 2 subunit 3;Putative eukaryotic translation initiation factor 2 subunit 3-like protein	1	0.012052	127.31	0	0	0	0	0	0	0	0	0	0	0	0	0	862830	0	0	18495000	0
ALPEKVVNK	9	996.59678	Q4LE39-2;Q4LE39;X6RCR8;Q4LE39-3;Q4LE39-4	Q4LE39-2	ARID4B	AT-rich interactive domain-containing protein 4B	2	0.010524	105.52	0	1941000	0	0	0	0	0	0	0	0	0	0	0	0	0	0	0	0
ALPERLEDL	9	1054.5659	O15020-2;O15020	O15020-2	SPTBN2	Spectrin beta chain, non-erythrocytic 2	2	0.018511	90.709	0	0	0	0	0	0	0	0	0	0	0	0	0	0	0	0	271600000	0
ALPLAFTQKTIDR	13	1472.8351	P01876;P01877;A0A075B6N7	P01876	IGHA1;IGHA2	Ig alpha-1 chain C region;Ig alpha-2 chain C region	2	0.00057813	130.69	0	0	0	0	0	0	0	0	0	0	0	0	0	0	0	3631900	0	0
ALPLDTVTFYK	11	1266.686	P30040-2;P30040	P30040-2	ERP29	Endoplasmic reticulum resident protein 29	2	0.0055335	99.283	0	0	0	23854000	14222000	0	95758000	77106000	0	0	41247000	0	0	0	0	0	0	0
ALPPQQQHY	9	1080.5352	B1AKJ5;O43847;O43847-2;G3V1R5;F5H7V1	B1AKJ5	NRD1	Nardilysin	2	0.0064175	125.25	0	0	7200500	0	0	0	0	0	0	0	0	0	0	0	0	0	0	0
ALPPVLTTV	9	909.55352	Q6PKG0;H0YBJ5;H0YBM7	Q6PKG0	LARP1	La-related protein 1	2	0.022194	86.095	0	0	0	0	0	0	0	0	0	0	40304000	0	0	0	0	0	0	0
ALPSKLPTF	9	972.56442	Q14258	Q14258	TRIM25	E3 ubiquitin/ISG15 ligase TRIM25	2	0.027982	80.165	0	0	56010000	0	0	0	0	0	0	0	0	0	0	0	0	0	134020000	40851000
ALQDFLLLK	9	1059.6328	Q9BPW9-2;Q9BPW9-3;Q9BPW9;Q9BPW9-4	Q9BPW9-2	DHRS9	Dehydrogenase/reductase SDR family member 9	2	0.031621	77.732	0	0	0	14647000	0	0	0	14190000	0	0	0	0	0	0	0	0	0	0
ALQDKGSAF	9	935.47125	E9PR71;Q9P2Y5	E9PR71	UVRAG	UV radiation resistance-associated gene protein	2	0.027979	82.645	0	0	0	0	0	0	0	0	0	0	0	0	0	0	0	0	0	0
ALQEALTEHY	10	1173.5666	P78543	P78543	BTG2	Protein BTG2	2	0.0055573	118.33	0	0	33876000	0	0	0	0	0	0	0	0	0	0	0	0	0	0	0
ALQEIYNQK	9	1105.5768	Q9NRZ7-2;Q9NRZ7;Q9NRZ7-3	Q9NRZ7-2	AGPAT3	1-acyl-sn-glycerol-3-phosphate acyltransferase gamma	2	0.0051447	128	0	0	0	2755200	70678000	0	17554000	9823700	0	0	0	0	0	0	0	0	0	0
ALQEKLWNV	9	1099.6026	Q96HW7;Q96HW7-4	Q96HW7	INTS4	Integrator complex subunit 4	2	0.0059252	126.31	0	0	0	0	0	4106400	201810000	0	0	18454000	440350000	0	0	46352000	0	25335000	0	0
ALQEMVHQV	9	1053.5277	Q14511-3;Q14511	Q14511-3	NEDD9	Enhancer of filamentation 1;Enhancer of filamentation 1 p55	2	0.0090444	109.71	0	1098300	8146600	0	0	958760	45417000	0	0	8376600	0	0	0	0	0	0	0	0
ALQESLVQI	9	999.56006	P08240;P08240-2	P08240	SRPR	Signal recognition particle receptor subunit alpha	2	0.030997	78.149	0	0	0	0	0	0	0	0	0	0	30056000	0	0	0	0	0	0	0
ALQNHENESVY	11	1302.584	P52292	P52292	KPNA2	Importin subunit alpha-1	2	0.02992	63.415	0	0	838040	0	0	0	0	0	0	0	0	0	0	0	0	0	0	0
ALQQKQVSL	9	1013.5869	P51692;K7EK35;P42229-2;P42229;K7EIF9	P51692	STAT5B;STAT5A	Signal transducer and activator of transcription 5B;Signal transducer and activator of transcription;Signal transducer and activator of transcription 5A	2	0.0061494	125.83	0	0	0	0	0	0	0	0	0	0	0	0	417810000	0	0	0	0	0
ALQQNGAPGIAKVKAN	16	1578.8842	Q9BW60-2;Q9BW60	Q9BW60-2	ELOVL1	Elongation of very long chain fatty acids protein 1	2	2.61E-92	218.11	0	177750	0	0	0	0	0	0	0	0	0	0	0	967950	0	319070	0	0
ALRADDPLLK	10	1110.6397	Q96C86	Q96C86	DCPS	m7GpppX diphosphatase	3	0.041834	71.524	0	0	0	0	0	0	0	0	14080000	0	0	0	0	0	0	0	0	0
ALRDNSTMGY	10	1126.5077	P08238;Q58FF7;P07900;P07900-2	P08238	HSP90AB1;HSP90AB3P;HSP90AA1	Heat shock protein HSP 90-beta;Putative heat shock protein HSP 90-beta-3;Heat shock protein HSP 90-alpha	2	0.0053897	118.81	0	0	23734000	0	0	0	0	0	0	0	0	0	0	0	0	0	0	0
ALRDVRQQY	9	1147.6098	B0YJC4;P08670;B0YJC5;Q5JVS8	B0YJC4	VIM	Vimentin	2;3	0.002784	172.59	383210000	0	95597000	0	0	0	0	0	0	0	0	0	1721900000	0	0	0	0	0
ALRDVSEEL	9	1030.5295	P40222	P40222	TXLNA	Alpha-taxilin	2	0.0028223	139.98	0	0	19735000	0	0	0	276600000	0	0	12900000	202880000	0	0	59330000	0	0	325960000	0
ALREENEQL	9	1100.5462	I3L428;Q8IYR2	I3L428	SMYD4	SET and MYND domain-containing protein 4	2	0.0082345	113.66	0	0	4592600	0	0	932000	0	0	0	0	0	0	0	0	0	0	0	0
ALREKTSL	8	916.53418	O75330-4;O75330-2;O75330;O75330-3;E5RIH2;E5RI30	O75330-4	HMMR	Hyaluronan mediated motility receptor	2	0.027663	119.07	0	0	0	0	0	0	0	0	91989000	0	0	0	0	0	35979000	0	0	0
ALRGPAGPM	9	868.45891	P20908	P20908	COL5A1	Collagen alpha-1(V) chain	2	0.020794	87.696	0	0	0	0	0	0	0	0	0	332530	0	0	0	0	0	0	0	0
ALRGPAGPMG	10	925.48037	P20908	P20908	COL5A1	Collagen alpha-1(V) chain	2	0.019945	81.972	0	0	0	0	0	0	0	0	0	1193900	0	0	0	0	0	0	0	0
ALRIPGGLR	9	951.59778	P01920	P01920	HLA-DQB1	HLA class II histocompatibility antigen, DQ beta 1 chain	3	0.019043	89.698	0	0	0	0	451770000	0	0	0	0	0	0	0	0	0	0	0	0	0
ALRISDVHF	9	1056.5716	O95503	O95503	CBX6	Chromobox protein homolog 6	3	0.018239	91.265	0	0	2260800	0	0	0	0	0	0	0	0	0	0	0	0	0	0	0
ALRKIQESY	9	1106.6084	P20020-6;P20020-3;P20020-4;P20020;P20020-5;P20020-2;F8W1V5	P20020-6	ATP2B1	Plasma membrane calcium-transporting ATPase 1	2	0.038316	90.761	0	0	1758300	0	0	0	0	0	0	0	0	0	0	0	0	0	0	0
ALRKSEIEYY	10	1270.6558	P62888;E5RI99	P62888	RPL30	60S ribosomal protein L30	2	0.010047	96.618	0	0	18468000	0	0	0	0	0	0	0	0	0	0	0	0	0	0	0
ALRNINLIVQK	11	1280.7929	Q10567-4;Q10567-3;Q10567-2;Q10567;C9J1E7;P63010-3;P63010;P63010-2	Q10567-4	AP1B1;AP2B1	AP-1 complex subunit beta-1;AP-2 complex subunit beta	2;3	0.0033651	115.42	0	858290	0	0	112070000	988300	0	0	36256000	0	0	0	0	0	0	0	0	0
ALRNSPVNTK	10	1098.6146	Q9BPX5	Q9BPX5	ARPC5L	Actin-related protein 2/3 complex subunit 5-like protein	2;3	0.014624	88.134	8554800	0	0	0	12059000	1151400	0	0	0	0	0	0	0	0	0	0	0	14381000
ALRPVDQNTQSK	12	1355.7157	Q96L73-2;Q96L73-3;Q96L73	Q96L73-2	NSD1	Histone-lysine N-methyltransferase, H3 lysine-36 and H4 lysine-20 specific	2	0.027614	68.277	0	129530	0	0	0	0	0	0	0	0	0	0	0	0	0	0	0	0
ALRRRLEAL	9	1096.6829	Q99941-2;Q99941	Q99941-2	ATF6B	Cyclic AMP-dependent transcription factor ATF-6 beta;Processed cyclic AMP-dependent transcription factor ATF-6 beta	2;3	0.008126	114.19	0	0	0	0	0	0	0	0	107930000	0	0	0	151720000	0	203280000	0	0	0
ALRVLNSYW	9	1120.6029	E7EQV9;E7ENU7;P61313;E7EX53;P61313-2	E7EQV9	RPL15	Ribosomal protein L15;60S ribosomal protein L15	2	0.01732	93.143	0	0	0	0	0	0	0	0	0	12968000	0	0	0	0	0	0	0	0
ALRWIGDKEATY	12	1421.7303	P31350;P31350-2;C9JXC1	P31350	RRM2	Ribonucleoside-diphosphate reductase subunit M2	2	0.00063329	140.62	0	0	3811700	0	0	0	0	0	0	0	0	0	0	0	0	0	0	0
ALRYPMAVGLNK	12	1331.7384	Q9Y3U8;J3QSB5;J3KTD3	Q9Y3U8	RPL36	60S ribosomal protein L36	2	7.01E-05	152.7	0	0	3308600	0	0	0	0	0	0	0	0	0	0	0	0	777240	0	0
ALSALTARL	9	914.55492	P04844;P04844-2;Q5JYR7	P04844	RPN2	Dolichyl-diphosphooligosaccharide--protein glycosyltransferase subunit 2	2	0.0027923	134.77	0	8284400	6677400	0	0	0	0	0	0	6330500	255950000	88926000	0	60842000	0	0	353680000	0
ALSDGVHKI	9	938.51853	Q9NVQ4;Q9NVQ4-3;Q9NVQ4-2;C9JDZ2	Q9NVQ4	FAIM	Fas apoptotic inhibitory molecule 1	2	0.0045	129.38	0	0	0	0	0	0	0	0	0	4061700	0	0	0	4611000	0	0	0	0
ALSDHHIYL	9	1067.54	J3KPS3;P04075;P04075-2;H3BQN4;H3BPS8;H3BU78	J3KPS3	ALDOA	Fructose-bisphosphate aldolase;Fructose-bisphosphate aldolase A	2;3	0.00044291	161.9	0	677600000	805860000	0	0	296720000	4009900000	0	0	342400000	3152600000	551860000	0	1074900000	0	499740000	4438800000	0
ALSDHHVYL	9	1053.5243	P09972;A8MVZ9	P09972	ALDOC	Fructose-bisphosphate aldolase C;Fructose-bisphosphate aldolase	2;3	0.0073806	119.41	0	9395100	0	0	0	0	218910000	0	0	0	0	0	0	14697000	0	357560	179470000	0
ALSDLGKVR	9	957.56073	Q9Y2K3	Q9Y2K3	MYH15	Myosin-15	2	0.036751	74.301	0	0	0	0	0	0	0	0	0	461210	0	0	0	0	0	0	0	0
ALSDSIHTV	9	941.48181	H0YIF6;Q9UKN5;F8VZQ2	H0YIF6	PRDM4	PR domain zinc finger protein 4	2	0.0040884	130.27	0	0	29532000	0	0	0	467160000	0	0	3365200	491700000	73470000	0	66644000	0	47667000	314230000	0
ALSEAMGLF	9	937.4579	Q06055;Q06055-3;Q06055-2;E7EQ97;P05496;E7EPU7;P48201	P48201	ATP5G2;ATP5G1;ATP5G3	ATP synthase F(0) complex subunit C2, mitochondrial;ATP synthase F(0) complex subunit C1, mitochondrial;ATP synthase F(0) complex subunit C3, mitochondrial	1	0.016521	94.777	0	0	10953000	0	0	0	0	0	0	0	0	0	0	0	0	0	0	0
ALSEKIVSV	9	944.55425	F8W9X7;Q567U6	F8W9X7	CCDC93	Coiled-coil domain-containing protein 93	2	0.039837	72.325	0	0	0	0	0	0	0	0	0	0	0	0	0	0	0	0	10264000	0
ALSEKLARL	9	999.60768	Q96CS2;Q96CS2-2	Q96CS2	HAUS1	HAUS augmin-like complex subunit 1	2;3	0.0028051	136.99	0	38002000	920090	0	0	0	34323000	0	0	3294000	0	0	0	32660000	0	0	57062000	0
ALSELATAV	9	873.48075	X6R6S3;Q9BWL3-4;Q9BWL3-2;Q9BWL3	X6R6S3	C1orf43	Uncharacterized protein C1orf43	2	0.018996	89.752	0	0	0	0	0	0	0	0	0	0	26991000	0	0	0	0	0	0	0
ALSERAVAV	9	914.51853	O00487	O00487	PSMD14	26S proteasome non-ATPase regulatory subunit 14	2	0.013465	100.57	0	0	0	0	0	0	0	0	0	1832700	0	0	0	0	0	0	0	0
ALSGHLETV	9	925.4869	P07355;P07355-2;H0YMD0;H0YMU9;H0YN42;H0YMM1;H0YKS4;H0YM50;A6NMY6;H0YKL9;H0YKZ7;H0YLV6;H0YMT9;H0YKX9;H0YMW4;H0YNP5	P07355	ANXA2;ANXA2P2	Annexin A2;Annexin;Putative annexin A2-like protein	2	0.0037358	131.03	0	0	0	0	0	0	0	0	0	1382900	0	0	0	0	0	1232500	0	0
ALSGHVSTV	9	869.46068	Q9Y283-2;Q9Y283	Q9Y283-2	INVS	Inversin	2	0.028084	82.529	0	0	0	0	0	0	0	0	0	0	0	0	0	0	0	0	0	0
ALSGLAVRL	9	898.56	Q96HG1	Q96HG1	SMIM10	Small integral membrane protein 10	2	0.019043	89.698	0	0	0	0	0	0	0	0	0	0	0	0	0	2530200	0	0	47780000	0
ALSGTLSGV	9	803.43888	P33992;B1AHB1	P33992	MCM5	DNA replication licensing factor MCM5;DNA helicase	1	0.0064792	170.72	0	0	0	0	0	0	0	0	0	0	0	65788000	0	0	0	0	0	0
ALSKEGIVAL	10	999.59645	P40227-2;P40227	P40227-2	CCT6A	T-complex protein 1 subunit zeta	2	0.010949	94.66	0	0	0	0	0	0	0	0	0	12448000	0	0	0	0	0	0	426750000	0
ALSKIVASK	9	915.57532	F5H1F7;P29375-2;P29375;F5H322	F5H1F7	KDM5A	Lysine-specific demethylase 5A	3	0.016032	95.775	0	0	0	0	28025000	0	0	0	0	0	0	0	0	0	0	0	0	0
ALSLVRQLY	9	1061.6233	Q08211	Q08211	DHX9	ATP-dependent RNA helicase A	2	0.0027894	141.2	4055500	0	0	0	0	0	0	0	0	0	0	0	334050000	0	0	0	0	0
ALSLVSCKL	9	932.53649	Q16531;F5GY55;Q16531-2;F5H198	Q16531	DDB1	DNA damage-binding protein 1	2	0.017303	93.178	0	0	0	0	0	0	10612000	0	0	0	0	0	0	0	0	0	0	0
ALSNHLNAV	9	937.49813	G3V2P7;G5E9S8;G3V2E7;F8W6L3;G3V3H3;G3V5R9;E7EVH7;Q07866-8;Q07866-2;Q07866-3;Q07866;Q07866-7;Q07866-5;Q07866-10;Q07866-6;Q07866-4;Q07866-9	G3V2P7	KLC1	Kinesin light chain 1	2	0.0070983	121.85	0	0	0	0	0	0	0	0	0	3281000	0	0	0	2785700	0	0	0	0
ALSNLEVKL	9	985.5808	Q86UX7-2;Q86UX7	Q86UX7-2	FERMT3	Fermitin family homolog 3	2	0.0028189	139.38	0	0	0	0	0	65712000	0	0	0	0	471650000	69474000	0	46955000	0	0	372560000	0
ALSPHNILL	9	976.57057	Q5HYF5;D6RDG2;Q8TEA7-2;Q8TEA7	Q5HYF5	DKFZp313C1916;TBCK	TBC domain-containing protein kinase-like protein	2	0.015595	96.668	0	0	0	0	0	0	0	0	0	1686700	0	0	0	0	0	0	0	0
ALSPNHRIY	9	1069.5669	A0AVK6	A0AVK6	E2F8	Transcription factor E2F8	2	0.017073	93.649	0	0	0	0	0	0	0	0	0	0	0	0	0	2697600	0	0	0	0
ALSPNNHEV	9	979.47231	E9PF58;Q92747	E9PF58	ARPC1A	Actin-related protein 2/3 complex subunit 1A	2	0.018213	91.318	0	0	0	0	0	0	0	0	0	296030	0	0	0	305060	0	0	0	0
ALSPSLKNK	9	956.56548	Q7Z333-3;Q7Z333;Q7Z333-4	Q7Z333-3	SETX	Probable helicase senataxin	2;3	0.0069412	123.21	0	0	0	0	0	10420000	0	0	0	0	0	0	0	0	7099400	0	0	25004000
ALSSLIHAL	9	923.54402	P13010	P13010	XRCC5	X-ray repair cross-complementing protein 5	1;2	0.0094179	128.38	0	0	0	0	0	0	0	0	0	8318800	25800000	0	0	0	0	1482100	130250000	0
ALSSSRPTK	9	945.52434	P53618	P53618	COPB1	Coatomer subunit beta	2	0.018415	90.906	0	0	0	0	0	133680	0	0	0	0	0	0	0	0	0	0	0	0
ALSTGEKGFGYK	12	1256.6401	P62937;F8WE65;C9J5S7	P62937	PPIA	Peptidyl-prolyl cis-trans isomerase A;Peptidyl-prolyl cis-trans isomerase A, N-terminally processed;Peptidyl-prolyl cis-trans isomerase	2;3	0.0025545	108.56	0	8722200	0	0	0	0	0	0	0	0	0	0	0	0	0	0	0	0
ALSTPVVEK	9	942.5386	E5RH41;P29084;E5RK24;E5RIW4	E5RH41	GTF2E2	Transcription initiation factor IIE subunit beta	2	0.0088045	110.88	94025000	7994000	0	98433000	851600000	0	0	214910000	215780000	0	0	0	0	0	151590000	0	0	0
ALTAAATLSV	10	916.52295	P54198	P54198	HIRA	Protein HIRA	2	0.0073564	113.66	0	0	3381300	0	0	0	0	0	0	0	0	0	0	0	0	0	0	0
ALTDAYLLY	9	1041.5383	D6RHI7;D6RG18;P51946	D6RHI7	CCNH	Cyclin-H	2	0.047204	69.198	0	0	0	0	0	0	0	0	0	0	0	0	0	0	7535200	0	0	0
ALTELLAKI	9	970.60628	P30279	P30279	CCND2	G1/S-specific cyclin-D2	1;2	0.0027835	188.66	0	56187000	481330000	0	0	31939000	125490000	0	0	13157000	643290000	4926500000	0	100810000	0	17010000	3357300000	0
ALTGAILAA	9	799.48035	Q99595	Q99595	TIMM17A	Mitochondrial import inner membrane translocase subunit Tim17-A	2	0.037644	75.109	0	0	0	0	0	0	0	0	0	0	0	0	0	0	0	0	0	0
ALTGYLHTI	9	987.53893	Q9NYY8-2;Q9NYY8	Q9NYY8-2	FASTKD2	FAST kinase domain-containing protein 2	2	0.0037358	131.03	0	7157400	0	0	0	1024200	16113000	0	0	4631200	95024000	50161000	0	30264000	0	0	456780000	0
ALTNGIYPHKLVF	13	1471.8187	Q02878	Q02878	RPL6	60S ribosomal protein L6	2	0.00072731	113.07	0	0	518050	0	0	0	0	0	0	0	0	0	0	0	0	0	0	0
ALTSGVHTF	9	931.47633	P01857;A0A075B6N8;P01860;P01859;P01861	P01857	IGHG1;IGHG3;IGHG2;IGHG4	Ig gamma-1 chain C region;Ig gamma-3 chain C region;Ig gamma-2 chain C region;Ig gamma-4 chain C region	2	0.016845	94.114	0	0	541240	0	0	0	0	0	0	0	0	0	0	0	0	0	0	0
ALTSLLKTV	9	944.59063	O43747;O43747-2	O43747	AP1G1	AP-1 complex subunit gamma-1	2	0.036324	76.1	0	0	0	0	0	0	0	0	0	0	0	0	0	0	0	0	0	0
ALTSVVVTL	9	901.54843	Q00534	Q00534	CDK6	Cyclin-dependent kinase 6	2	0.021583	86.794	0	0	0	0	0	0	0	0	0	0	12311000	0	0	0	0	0	0	0
ALVDHVAEL	9	965.5182	B0I1T2;B0I1T2-3;B0I1T2-4	B0I1T2	MYO1G	Unconventional myosin-Ig;Minor histocompatibility antigen HA-2	2	0.0048606	128.61	0	5238200	11782000	0	0	0	0	0	0	10243000	739420000	0	0	46707000	0	77057000	521660000	0
ALVDQRELYL	10	1218.6608	H3BP13;Q9UL33-2;Q9UL33;H3BPN3;H3BUK6	H3BP13	TRAPPC2L	Trafficking protein particle complex subunit 2-like protein	2	0.0060165	117.02	0	16296000	5020700	0	0	21784000	237860000	0	0	8275200	64402000	127450000	0	0	0	2141700	289090000	0
ALVKAGKVY	9	947.5804	P39748;P39748-2	P39748	FEN1	Flap endonuclease 1	2;3	0.0070211	122.52	0	0	24933000	0	0	0	0	0	0	0	0	0	0	0	0	0	0	0
ALVQDLAKA	9	927.53893	P14635;P14635-2	P14635	CCNB1	G2/mitotic-specific cyclin-B1	2	0.022561	86.67	0	0	0	0	0	0	0	0	0	3247300	0	0	0	0	0	0	87446000	0
ALVSGKSTAK	10	960.5604	Q5SRE5;Q5SRE5-2	Q5SRE5	NUP188	Nucleoporin NUP188 homolog	2;3	0.013175	89.827	0	0	0	0	0	621510	0	0	0	0	0	0	0	0	0	0	0	0
ALVVQVAEA	9	898.51238	P07686	P07686	HEXB	Beta-hexosaminidase subunit beta;Beta-hexosaminidase subunit beta chain B;Beta-hexosaminidase subunit beta chain A	1;2	0.0094179	127.31	0	0	0	0	0	0	114550000	0	0	0	19676000	0	0	26251000	0	0	430570000	0
ALWDIETGQQTV	12	1359.667	E7EP32;P62879;C9JIS1;C9JXA5;P62879-2	E7EP32	GNB2	Guanine nucleotide-binding protein G(I)/G(S)/G(T) subunit beta-2	2	7.01E-05	152.7	0	2230900	27840000	0	0	0	73894000	0	0	2570400	0	16200000	0	0	0	6043500	46086000	0
ALWEDEGVRA	10	1144.5513	P63092-3;P63092-2;P63092;P63092-4;Q5JWF2-2;Q5JWF2;S4R3E3;S4R3V9;Q5JWE9;H0Y7F4	P63092-3	GNAS	Guanine nucleotide-binding protein G(s) subunit alpha isoforms short;Guanine nucleotide-binding protein G(s) subunit alpha isoforms XLas	2	0.01538	87.258	0	0	0	0	0	0	0	0	0	1549500	17457000	0	0	0	0	0	0	0
ALWGGTQPLLK	11	1182.6761	Q8WY98-4;Q8WY98-3;Q8WY98;Q8WY98-2	Q8WY98-4	TMEM234	Transmembrane protein 234	2	0.0074237	88.056	2665500	0	0	0	0	0	0	0	0	0	0	0	0	0	0	0	0	0
ALWGRTTLK	9	1044.608	V9GZ03;V9GYL9;P51398-2;P51398-3;P51398;V9GYJ9;V9GYC9;V9GYW1;V9GYA7	V9GZ03	DAP3	28S ribosomal protein S29, mitochondrial	2	0.048235	68.76	0	0	0	0	28520000	0	0	0	0	0	0	0	0	0	0	0	0	0
ALWKGVQSL	9	1000.5706	H3BN02;P20702	H3BN02	ITGAX	Integrin alpha-X	2	0.0092306	108.81	0	0	0	0	0	0	0	0	0	0	0	0	121060000	0	0	0	0	0
ALWPPVREK	9	1094.6237	Q9Y4C2-2;Q9Y4C2	Q9Y4C2-2	TCAF1	TRPM8 channel-associated factor 1	3	0.11643	48.423	0	0	0	0	0	0	0	0	0	0	0	0	0	0	0	0	0	0
ALYARRRSY	9	1154.6309	F8VPZ7;P55061;P55061-2;F8VVJ4;F8W1V3	F8VPZ7	TMBIM6	Bax inhibitor 1	3	0.029016	79.474	17939000	0	0	0	0	0	0	0	0	0	0	0	158260000	0	0	0	0	0
ALYASRLYL	9	1068.5968	C9JAH0;F8WD54;Q96IJ6;Q96IJ6-2	C9JAH0	GMPPA	Mannose-1-phosphate guanyltransferase alpha	2	0.0086869	111.46	0	0	0	0	0	0	100350000	0	0	0	51005000	0	0	0	0	0	0	0
ALYATKGSLNK	11	1164.6503	Q96N46;Q96N46-2;Q96N46-3	Q96N46	TTC14	Tetratricopeptide repeat protein 14	2	0.0044767	110.08	0	0	0	0	0	209670	0	0	0	0	0	0	0	0	0	0	0	0
ALYDNVEKL	9	1063.555	P08243-2;P08243;P08243-3;F8WEJ5	P08243-2	ASNS	Asparagine synthetase [glutamine-hydrolyzing]	2	0.10579	50.473	0	0	0	0	0	0	0	0	0	0	0	0	0	0	0	0	0	0
ALYEQSLHI	9	1072.5553	P61201;P61201-2;H0YKU5;B4DIH5;H0YM03	P61201	COPS2	COP9 signalosome complex subunit 2	2	0.0076905	116.73	0	0	0	0	0	0	19508000	0	0	0	0	0	0	0	0	0	0	0
ALYEYARRR	9	1196.6414	Q9Y679-2;Q9Y679	Q9Y679-2	AUP1	Ancient ubiquitous protein 1	3;4	0.029016	79.474	0	0	0	0	198410000	0	0	0	45010000	0	0	0	0	0	17566000	0	0	0
ALYGHTQAV	9	958.48723	Q6ZS81-4;Q6ZS81;H3BLT2	Q6ZS81-4	WDFY4	WD repeat- and FYVE domain-containing protein 4	2	0.033712	78.06	0	0	0	0	0	0	0	0	0	0	0	0	0	0	0	0	0	0
ALYGNLILRK	10	1159.7077	X6R6T9;X6RK00;A2VDF0	X6R6T9	FUOM	Fucose mutarotase	2;3	0.010561	95.502	10012000	418990	0	0	81700000	0	0	0	29625000	0	0	0	0	0	7848400	0	0	33565000
ALYGQPLLL	9	986.58007	Q13107-2;Q13107;H7C189	Q13107-2	USP4	Ubiquitin carboxyl-terminal hydrolase 4;Ubiquitin carboxyl-terminal hydrolase	2	0.016239	95.352	0	0	0	0	0	0	41712000	0	0	0	0	56721000	0	7288000	0	0	196160000	0
ALYGVVNVK	9	961.55967	H0YHF6;O94952-1;O94952	H0YHF6	FBXO21	F-box only protein 21	2	0.045539	69.905	0	0	0	0	264550000	0	0	0	0	0	0	0	0	0	0	0	0	0
ALYHDPDPSGK	11	1198.5619	C9J7E5;Q9Y5L0-5;Q9Y5L0-3;Q9Y5L0;Q9Y5L0-1	C9J7E5	TNPO3	Transportin-3	2	0.0055071	99.752	0	247600	0	0	0	0	0	0	0	0	0	0	0	0	0	0	0	0
ALYHFNHSL	9	1100.5403	Q5T4S7-3;Q5T4S7-4;Q5T4S7;Q5T4S7-2;Q5T4S7-5	Q5T4S7-3	UBR4	E3 ubiquitin-protein ligase UBR4	2	0.013948	99.755	0	0	0	0	0	0	0	0	0	1202500	0	0	0	0	0	0	0	0
ALYHLAIKL	9	1040.6383	Q9UKA4	Q9UKA4	AKAP11	A-kinase anchor protein 11	3	0.015042	97.798	0	0	0	0	0	0	0	0	0	0	52242000	0	0	0	0	0	45478000	0
ALYHNNEEK	9	1116.52	Q5W111;Q5W111-2	Q5W111	SPRYD7	SPRY domain-containing protein 7	2;3	0.011191	104.39	0	0	0	0	8504500	0	0	0	19330000	0	0	0	0	0	0	0	0	0
ALYKDLTAK	9	1021.5808	Q8NBP0-2;Q8NBP0	Q8NBP0-2	TTC13	Tetratricopeptide repeat protein 13	3	0.038461	73.157	0	0	0	0	39926000	0	0	0	0	0	0	0	0	0	0	0	0	0
ALYKKILKY	9	1138.7114	Q9NX57	Q9NX57	RAB20	Ras-related protein Rab-20	2;3;4	0.0090444	109.71	0	0	0	0	672920000	0	0	0	0	0	0	0	0	0	0	0	0	0
ALYKRVLQL	9	1102.6863	F8W9V1;Q9NRP4	F8W9V1	SDHAF3	Succinate dehydrogenase assembly factor 3, mitochondrial	2	0.0055967	127.02	0	0	0	0	0	0	0	0	0	0	0	0	46301000	0	0	0	0	0
ALYKWLLKK	9	1161.7274	B4DF87;Q13772;Q13772-3;Q13772-4;B4DZ85	B4DF87	NCOA4	Nuclear receptor coactivator 4	3	0.035641	75.043	0	0	0	0	74241000	0	0	0	0	0	0	0	0	0	0	0	0	0
ALYMASQPKNK	11	1249.6489	O14548	O14548	COX7A2L	Cytochrome c oxidase subunit 7A-related protein, mitochondrial	2	7.66E-11	208.33	0	4645400	0	0	0	4553500	0	0	0	0	0	0	0	0	0	0	0	0
ALYPHFPAH	9	1051.524	Q9H1A4;H0Y564	Q9H1A4	ANAPC1	Anaphase-promoting complex subunit 1	2	0.016023	95.793	0	0	0	0	31960000	573070	0	0	0	0	0	0	0	0	0	0	0	0
ALYPNVVQV	9	1001.5546	Q6P158;H7C109	Q6P158	DHX57	Putative ATP-dependent RNA helicase DHX57	2	0.021244	87.181	0	0	0	0	0	0	0	0	0	0	77319000	0	0	0	0	0	0	0
ALYQPLFDK	9	1093.5808	Q99733;Q99733-2;E9PNW0;E9PJJ2;E9PS34;E9PNJ7;A8MXH2;E9PKT8;C9J6D1;C9JZI7	Q99733	NAP1L4	Nucleosome assembly protein 1-like 4	2	0.025525	82.287	12698000	0	0	0	0	0	0	0	0	0	0	0	0	0	0	0	0	0
ALYSVPRNH	9	1055.5512	E5RFQ1;Q9H4W6-2;Q9UH73-2;Q9UH73;Q9H4W6	E5RFQ1	EBF1;EBF3	Transcription factor COE3;Transcription factor COE1	2;3	0.016236	95.358	0	752460	0	0	9679200	956390	0	0	0	0	0	0	0	0	0	0	0	0
ALYSVYRQK	9	1126.6135	Q969V5	Q969V5	MUL1	Mitochondrial ubiquitin ligase activator of NFKB 1	2;3	0.0070484	122.28	0	0	0	0	304270000	323180	0	0	0	0	0	0	0	0	0	0	0	0
AMAARPHSI	9	952.49127	P22626-2;P22626	P22626-2	HNRNPA2B1	Heterogeneous nuclear ribonucleoproteins A2/B1	2	0.032429	77.192	0	0	0	0	0	0	0	0	0	1224200	0	0	0	0	0	0	0	0
AMAASPHAV	9	853.41162	Q13151	Q13151	HNRNPA0	Heterogeneous nuclear ribonucleoprotein A0	2	0.010983	104.75	0	0	636350	0	0	0	0	0	0	0	0	0	0	1785200	0	453640	0	0
AMAQMQGEESL	11	1193.5057	O95600	O95600	KLF8	Krueppel-like factor 8	2	0.0057927	96.342	0	0	7970800	0	0	0	0	0	0	0	0	0	0	0	0	0	0	0
AMDNTVRVW	9	1090.523	Q96DI7;Q96DI7-2	Q96DI7	SNRNP40	U5 small nuclear ribonucleoprotein 40 kDa protein	2	0.0070211	122.52	0	0	0	0	0	0	0	0	0	2063500	0	0	0	0	0	0	0	0
AMFDQSQIQEF	11	1342.5864	J3QRS3;P19105;O14950;J3KTJ1;P24844-2;P24844	J3QRS3	MYL12A;MYL12B;MYL9	Myosin regulatory light chain 12A;Myosin regulatory light chain 12B;Myosin regulatory light polypeptide 9	2	0.0014846	141.29	0	0	0	0	0	0	0	0	0	0	0	0	62640000	0	0	0	0	0
AMFGKLMTI	9	1010.5293	Q29RF7;Q29RF7-3	Q29RF7	PDS5A	Sister chromatid cohesion protein PDS5 homolog A	2	0.026171	81.547	0	0	0	0	0	0	0	0	0	2229500	0	0	0	0	0	0	0	0
AMGIMNSFVNDIFER	15	1742.812	U3KQK0;Q99877;P33778;O60814;P06899;P57053;P62807;Q16778;P58876;Q8N257;Q93079;Q5QNW6;Q5QNW6-2;P23527;Q99880;Q99879	P62807	HIST1H2BN;HIST1H2BB;HIST1H2BK;HIST1H2BJ;H2BFS;HIST1H2BC;HIST2H2BE;HIST1H2BD;HIST3H2BB;HIST1H2BH;HIST2H2BF;HIST1H2BO;HIST1H2BL;HIST1H2BM	Histone H2B;Histone H2B type 1-N;Histone H2B type 1-B;Histone H2B type 1-K;Histone H2B type 1-J;Histone H2B type F-S;Histone H2B type 1-C/E/F/G/I;Histone H2B type 2-E;Histone H2B type 1-D;Histone H2B type 3-B;Histone H2B type 1-H;Histone H2B type 2-F;Histone H2B type 1-O;Histone H2B type 1-L;Histone H2B type 1-M	2	0.012785	100.11	0	0	0	0	0	0	0	0	0	441810	0	0	0	0	0	0	0	0
AMHDIIAAEK	10	1097.5539	E7EUY0;P78527-2;P78527	E7EUY0	PRKDC	DNA-dependent protein kinase catalytic subunit	2	0.0068423	114.86	0	542220	0	0	0	334560	0	0	0	0	0	0	0	0	0	0	0	0
AMHGVFLYH	9	1073.5117	B7ZLW7;Q99707;B1ANE3	B7ZLW7	MTR	Methionine synthase	2	0.074787	66.087	0	0	0	0	0	198530	0	0	0	0	0	0	0	0	0	0	0	0
AMKKVFRVY	9	1140.6478	E9PM53;E5KP25;Q9UIF7-6;Q9UIF7-5;Q9UIF7-4;Q9UIF7-3;Q9UIF7-2;Q9UIF7;H0YCA8;H0YCY5;E9PNY0	E9PM53	MUTYH	A/G-specific adenine DNA glycosylase	3	0.017311	93.162	0	0	1644200	0	0	0	0	0	0	0	0	0	0	0	0	0	0	0
AMKPKPLSV	9	969.56812	Q9NR09	Q9NR09	BIRC6	Baculoviral IAP repeat-containing protein 6	2	0.023011	85.161	0	0	0	0	0	0	0	0	0	0	0	0	38788000	0	0	0	0	0
AMKPPGAQGSQSTY	14	1421.6609	E9PKR4;O75956	E9PKR4	CDK2AP2	Cyclin-dependent kinase 2-associated protein 2	2	4.72E-09	153.32	0	0	9480600	0	0	0	0	0	0	0	0	0	0	0	0	0	0	0
AMLDTVVFK	9	1022.5471	O00487	O00487	PSMD14	26S proteasome non-ATPase regulatory subunit 14	2	0.033195	76.679	0	0	0	70906000	213530000	0	0	133980000	41707000	0	0	0	0	0	33511000	0	0	0
AMNGHVPAV	9	894.43817	Q8IWZ3;Q8IWZ3-4;Q8IWZ3-6;E9PDP5;H7C2F5;H3BLS9	Q8IWZ3	ANKHD1	Ankyrin repeat and KH domain-containing protein 1	2	0.006054	126.04	0	0	0	0	0	0	0	0	0	2557500	0	0	0	0	0	0	0	0
AMQQKPTAY	9	1036.5012	P51825;P51825-3;P51825-2;E7ETI4;E7EMC5	P51825	AFF1	AF4/FMR2 family member 1	2	0.002783	133.13	0	0	727160	0	0	0	0	0	0	0	0	0	0	0	0	0	0	0
AMRWFQQKY	9	1256.6124	P62913-2;P62913	P62913-2	RPL11	60S ribosomal protein L11	2	0.006303	185.47	0	0	6569200	0	0	0	0	0	0	0	0	0	0	0	0	0	0	0
AMSERALAQK	10	1103.5757	P18583-2;P18583-4;P18583-7;P18583;P18583-5;P18583-9;P18583-10;H7C1M2;J3QSZ5;H7C1S4;H7C2G8	P18583-2	SON	Protein SON	2;3	0.010098	106.62	0	1168600	0	0	0	2122700	0	0	0	0	0	0	0	0	0	0	0	0
AMVPGHHIVSI	11	1159.6172	I3L3Z2;I3L4V0;Q9BRA0;Q9BRA0-2	I3L3Z2	NAA38	N-alpha-acetyltransferase 38, NatC auxiliary subunit	2	0.0056517	97.741	0	1254100	4086600	0	0	143130	0	0	0	778440	0	0	0	0	0	2225500	0	0
AMWKKLAEW	9	1161.6005	O15297-2;O15297	O15297-2	PPM1D	Protein phosphatase 1D	2	0.02585	81.915	0	0	0	0	0	0	0	0	0	0	0	0	4239700	0	0	0	0	0
AMYDKGPFRSK	11	1298.6441	P15559;H3BNV2	P15559	NQO1	NAD(P)H dehydrogenase [quinone] 1	2;3	0.0005124	163.45	0	7699600	0	0	0	4865300	0	0	0	0	0	0	0	0	0	0	0	0
ANDMIHAENM	10	1144.4641	P26038	P26038	MSN	Moesin	2	0.0023572	152.7	0	240090	689970	0	0	603980	0	0	0	0	0	0	0	699210	0	722610	0	0
ANHVFFLLY	9	1122.5862	O60427-2;O60427;F5H0Y2;F5H2H3;F5H5X5;C9JJB3;F5GYH4;F5H852;F5GWE3;H0YB97;F5H1Q7;H7C2V0	O60427-2	FADS1	Fatty acid desaturase 1	2	0.035542	75.109	0	0	1383300	0	0	0	0	0	0	0	0	0	0	0	0	0	0	0
ANLQRAYSL	9	1034.5509	H3BUD0;H3BS86;Q9UNE7-2;Q9UNE7	H3BUD0	STUB1	E3 ubiquitin-protein ligase CHIP	2	0.0079599	113.74	0	0	0	0	0	0	0	0	0	0	0	0	41568000	0	0	0	0	0
ANQNRAPVL	9	981.53558	Q96F86	Q96F86	EDC3	Enhancer of mRNA-decapping protein 3	2	0.037903	91.064	0	0	897410	0	0	0	0	0	0	0	0	0	0	0	0	0	0	0
ANTLVDLAK	9	943.53385	Q9H2S1-2;Q9H2S1	Q9H2S1-2	KCNN2	Small conductance calcium-activated potassium channel protein 2	2	0.035126	75.387	0	0	0	0	1505000000	0	0	0	0	0	0	0	0	0	0	0	0	0
ANVGAGKKPKE	11	1097.6193	P62847	P62847	RPS24	40S ribosomal protein S24	3	0.018463	76.165	0	0	0	0	0	0	0	0	0	1196400	0	0	0	0	0	3313300	0	0
ANVGWNNSTFA	11	1179.5309	P14174	P14174	MIF	Macrophage migration inhibitory factor	2	0.0084726	86.18	0	0	0	0	0	0	0	0	0	0	0	0	55954000	0	0	0	0	0
ANVSLLALY	9	962.54368	P62266	P62266	RPS23	40S ribosomal protein S23	2	0.043298	70.856	0	0	0	0	0	0	0	0	0	0	0	0	0	0	22942000	0	0	0
ANVTGPGGVPVQGSKY	16	1529.7838	P67809;H0Y449;C9J5V9	P67809	YBX1	Nuclease-sensitive element-binding protein 1	2	0.018951	92.8	0	0	0	0	0	0	0	0	0	0	0	0	0	385530	0	0	0	0
ANVVRNISY	9	1034.5509	A2ACR1;P28065-2;P28065;A2ACR0;A2ACQ9	A2ACR1	PSMB9	Proteasome subunit beta type;Proteasome subunit beta type-9	2	0.00023495	208.72	85177000	0	0	0	702070000	0	0	0	363910000	171960000	917370000	0	0	99578000	61695000	0	0	0
ANYIKNQL	8	962.51853	P29350-2;P29350;P29350-3;P29350-4	P29350-2	PTPN6	Tyrosine-protein phosphatase non-receptor type 6	2	0.026396	104.21	0	0	0	0	0	0	0	0	0	0	0	0	57275000	0	0	0	0	0
APAAGSAPAA	10	782.39227	P05387;H0YDD8	P05387	RPLP2	60S acidic ribosomal protein P2	2	0.0032683	144.38	0	0	0	0	0	0	8208700000	0	0	0	0	0	0	0	0	0	0	0
APAAGSGHL	9	779.3926	H7C1F9;Q2PPJ7-3;Q2PPJ7-2;Q2PPJ7	H7C1F9	RALGAPA2	Ral GTPase-activating protein subunit alpha-2	2	0.0043617	129.68	0	2052100	0	0	0	0	0	0	0	0	0	0	0	0	0	0	0	0
APAALRGRLL	10	1036.6505	Q5RKV6	Q5RKV6	EXOSC6	Exosome complex component MTR3	2;3	6.24E-05	189.7	0	246250000	0	0	0	100640000	0	0	0	0	0	0	0	229800000	0	0	0	98970000
APAANSDQTVTVKE	14	1429.7049	P80723-2;P80723	P80723-2	BASP1	Brain acid soluble protein 1	2	0.016111	100.11	0	0	254080	0	0	0	0	0	0	0	0	0	0	0	0	0	0	0
APAAPAPAEKTPVK	14	1346.7558	P10412	P10412	HIST1H1E	Histone H1.4	2;3	0.0026156	123.29	0	881340	5324100	0	0	550010	0	0	0	1790300	0	0	0	3065300	0	0	0	0
APAAPAPAEKTPVKKKAR	18	1830.084	P10412	P10412	HIST1H1E	Histone H1.4	5	0.014449	74.141	0	0	0	0	0	0	0	0	0	0	0	0	13510000	0	0	0	0	0
APAAPAPRL	9	862.50249	Q92585	Q92585	MAML1	Mastermind-like protein 1	2	0.036867	75.692	0	0	0	0	0	0	0	0	0	0	0	0	0	0	0	0	0	0
APAAPRPAL	9	862.50249	Q8N2E6	Q8N2E6	TOR2A	Prosalusin;Salusin-alpha;Salusin-beta	2	0.040107	73.26	0	0	0	0	0	0	0	0	0	0	0	0	0	0	0	0	0	0
APAAPTPP	8	720.38064	Q15772-1;Q15772	Q15772-1	SPEG	Striated muscle preferentially expressed protein kinase	2	0.022373	105.27	0	0	0	0	2062200	0	0	0	0	0	0	0	0	0	0	0	0	0
APAAQSPLP	9	850.45487	O95081;H7BZA5	O95081	AGFG2	Arf-GAP domain and FG repeat-containing protein 2	2	0.027208	80.684	0	0	0	0	0	0	0	0	0	0	0	0	0	0	0	0	0	41607000
APAARFNNSQF	11	1221.5891	Q99967-2;Q99967	Q99967-2	CITED2	Cbp/p300-interacting transactivator 2	2	0.00078335	153.66	0	6077600	0	0	0	15908000	0	0	0	0	0	0	0	13512000	0	0	0	0
APAARPAAA	9	794.43989	Q96L91-4;Q96L91-3;Q96L91-5;Q96L91-2;Q96L91	Q96L91-4	EP400	E1A-binding protein p400	2	0.0094179	107.9	0	0	0	0	0	0	0	0	0	0	0	0	0	2872300	0	0	0	0
APAARPAAAKL	11	1035.6189	Q96L91-4;Q96L91-3;Q96L91-5;Q96L91-2;Q96L91	Q96L91-4	EP400	E1A-binding protein p400	2	0.041154	68.626	0	240280	0	0	0	0	0	0	0	0	0	0	0	0	0	0	0	0
APAAVKSESQSL	12	1186.6194	Q96B01-2;Q96B01	Q96B01-2	RAD51AP1	RAD51-associated protein 1	2	5.15E-15	162.23	0	0	0	0	0	0	0	0	0	0	0	0	0	0	0	0	0	0
APADPGKAGVPGVAA	15	1276.6776	P53350;I3L387	P53350	PLK1	Serine/threonine-protein kinase PLK1	2	0.00084658	111.98	0	0	0	0	0	0	654490000	0	0	0	0	0	0	0	0	0	0	0
APADVRRLL	9	1009.6033	Q86XI8	Q86XI8	C19orf68	Uncharacterized protein C19orf68	3	0.044664	69.812	0	0	0	0	0	0	0	0	0	0	0	0	0	0	0	0	0	0
APAEILNGKEISA	13	1311.7034	F5H2F4;P11586	F5H2F4	MTHFD1	C-1-tetrahydrofolate synthase, cytoplasmic;Methylenetetrahydrofolate dehydrogenase;Methenyltetrahydrofolate cyclohydrolase;Formyltetrahydrofolate synthetase;C-1-tetrahydrofolate synthase, cytoplasmic, N-terminally processed	2	8.28E-14	135.24	0	0	0	0	0	0	39360000	0	0	0	0	0	0	0	0	0	0	0
APAERPLRL	9	1021.6033	Q6F5E8	Q6F5E8	RLTPR	Leucine-rich repeat-containing protein 16C	2;3	0.002783	149.57	0	202150000	0	0	0	152890000	0	0	0	0	0	0	0	132230000	0	0	0	8939400
APAFAHTSQVL	11	1140.5928	P27708;F8VPD4	P27708	CAD	CAD protein;Glutamine-dependent carbamoyl-phosphate synthase;Aspartate carbamoyltransferase;Dihydroorotase	2	0.011838	80.758	0	0	0	0	0	661820	0	0	0	0	0	0	0	0	0	0	0	0
APAGGDKKVI	10	954.54983	P67809;C9J5V9	P67809	YBX1	Nuclease-sensitive element-binding protein 1	2	0.024897	79.07	0	0	0	0	0	401270	0	0	0	0	0	0	0	0	0	0	0	0
APAGGWGPAGQGHVL	15	1373.684	K7ELG3	K7ELG3	MKNK2		2	0.00046835	128.68	0	361340	0	0	0	194190	0	0	0	0	0	0	0	0	0	0	0	0
APAGRKVGL	9	867.52904	P62917;E9PP36;E9PKU4	P62917	RPL8	60S ribosomal protein L8	2	0.0028229	140.09	0	2378100000	0	0	0	2873100000	0	0	0	0	0	0	0	2700300000	0	0	0	1679400000
APAGRKVGLIAA	12	1122.6873	P62917;E9PP36;E9PKU4	P62917	RPL8	60S ribosomal protein L8	2	0.0030225	102.52	0	0	0	0	0	15516000	782240000	0	0	0	0	0	0	0	0	0	0	0
APAGTRSQV	9	885.46683	J3KQ96;E7ETY2;Q13428-5;Q13428-6;Q13428-7;Q13428;Q13428-3;Q13428-4	J3KQ96	TCOF1	Treacle protein	2	0.007598	117.53	0	0	0	0	0	373270	0	0	0	0	0	0	0	31313000	0	0	0	0
APAGTTSSRVL	11	1058.572	Q96JP5-2;Q96JP5	Q96JP5-2	ZFP91	E3 ubiquitin-protein ligase ZFP91	2	0.001971	129.89	0	17612000	0	0	0	7088100	0	0	0	0	0	0	0	5060300	0	0	0	0
APAIGRYIRTL	11	1229.7244	J3KN16;Q5VYK3;R4GMY1	J3KN16	KIAA0368;ECM29	Proteasome-associated protein ECM29 homolog	3	0.0093073	84.687	0	0	0	0	0	6785100	0	0	0	0	0	0	0	5331500	0	0	0	0
APAIRDKL	8	882.5287	G3V529;Q9GZR7	G3V529	DDX24	ATP-dependent RNA helicase DDX24	2	0.020526	145.16	0	3470900	0	0	0	0	0	0	0	0	0	0	0	0	0	0	0	0
APAKEPKAP	9	907.51272	Q5TA89	Q5TA89	HES5	Transcription factor HES-5	2	0.017181	93.429	0	0	0	0	2036500000	0	0	0	0	0	0	0	0	0	0	0	0	0
APAKNIATSL	10	984.5604	V9GYR7;V9GY97;A0A075B7G8;J3KPL8;O00213-4;O00213-6;O00213-3;O00213-5;O00213-2;O00213	V9GYR7	APBB1	Amyloid beta A4 precursor protein-binding family B member 1	2	0.002916	146.68	0	19900000	0	0	0	0	0	0	0	0	0	0	0	0	0	0	0	0
APAKPPRHL	9	985.58213	Q5JSH3-4;Q5JSH3-2;Q5JSH3;H7BY83	Q5JSH3-4	WDR44	WD repeat-containing protein 44	3	0.02538	82.452	0	2228700	0	0	0	1677000	0	0	0	0	0	0	0	1018300	0	0	0	0
APALARTLQSL	11	1139.6663	Q96HA7-2;Q96HA7	Q96HA7-2	TONSL	Tonsoku-like protein	2	0.0033715	115.39	0	0	0	0	0	18844000	0	0	0	0	0	0	0	0	0	0	0	0
APALKRHL	8	904.56067	Q9GZM3-2	Q9GZM3-2			2	0.028448	117.93	0	2190700	0	0	0	322780	0	0	0	0	0	0	0	0	0	0	0	0
APALLHTL	8	834.49634	Q9ULI0-2;Q9ULI0;H7BYF1	Q9ULI0-2	ATAD2B	ATPase family AAA domain-containing protein 2B	2	0.045657	99.139	0	0	0	0	0	5305700	0	0	0	0	0	0	0	0	0	0	0	0
APALRPLVI	9	948.61204	P49715	P49715	CEBPA	CCAAT/enhancer-binding protein alpha	2	0.034198	93.374	0	0	0	0	0	0	0	0	0	0	0	0	0	465390	0	0	0	0
APALVSKKL	9	925.59605	P06733;K7EM90	P06733	ENO1	Alpha-enolase;Enolase	2;3	0.0027981	133.05	0	3078000	0	0	0	2093500	0	0	0	0	0	0	0	0	0	0	0	0
APAPAAHVA	9	803.42899	P16989-2;P16989-3;P16989	P16989-2	YBX3	Y-box-binding protein 3	2	0.008044	114.59	0	87544000	0	0	0	33556000	4579100000	0	0	0	0	0	0	96195000	0	0	0	36531000
APAPAAQRL	9	893.5083	Q99504-4;Q99504-5;Q99504-3;Q99504;B1APR7;Q99504-2	Q99504-4	EYA3	Eyes absent homolog 3;Eyes absent homolog	2	0.0027874	133.9	0	67866000	0	0	0	55155000	0	0	0	0	0	0	0	71018000	0	0	0	24903000
APAPAEKTPVK	11	1107.6288	P10412	P10412	HIST1H1E	Histone H1.4	2;3	0.00097073	147.28	0	13368000	15683000	0	0	10466000	0	0	0	16689000	0	0	0	22739000	0	10417000	0	0
APAPAEKTPVKK	12	1235.7238	P10412	P10412	HIST1H1E	Histone H1.4	2;3;4	0.0018666	113.07	0	2468100	5567000	0	27357000	417680	0	0	0	1863600	0	0	0	5473800	0	2364000	0	0
APAPAEKTPVKKKA	14	1434.8558	P10412	P10412	HIST1H1E	Histone H1.4	2	0.038646	93.424	0	0	532540	0	0	0	0	0	0	0	0	0	0	0	0	0	0	0
APAPAEKTPVKKKAR	15	1590.957	P10412	P10412	HIST1H1E	Histone H1.4	4;5	0.00081697	112.42	0	0	0	0	0	0	2933700	0	4775100	0	0	0	0	0	0	0	0	0
APAPAPIHNQF	11	1161.5931	Q15011-2;Q15011;Q15011-4;H3BQM2	Q15011-2	HERPUD1	Homocysteine-responsive endoplasmic reticulum-resident ubiquitin-like domain member 1 protein	2	0.055539	63.076	0	0	0	0	0	0	0	2520700	0	0	0	0	0	0	0	0	0	0
APAPARPSGPSKAL	14	1318.7357	B0YIW6;P48444;P48444-2	B0YIW6	ARCN1	Coatomer subunit delta	2	0.0023599	132.51	0	4383200	0	0	0	12533000	0	0	0	0	0	0	0	0	0	0	0	0
APAPARPYQGV	11	1125.5931	Q16633;E9PKH4	Q16633	POU2AF1	POU domain class 2-associating factor 1	2	0.00047419	163.88	0	24587000	0	0	0	21342000	0	0	0	0	0	0	0	12113000	0	0	0	0
APAPDEPEGGDGAAP	15	1349.5735	P16150	P16150	SPN	Leukosialin	2	0.026983	60.157	0	0	0	0	0	0	0	0	0	0	0	0	0	0	0	0	0	0
APAPEVGRTL	10	1009.5556	Q96CS7-6	Q96CS7-6	PLEKHB2	Pleckstrin homology domain-containing family B member 2	2	0.0068289	114.89	0	23242000	0	0	0	4880900	0	0	0	0	0	0	0	0	0	0	0	0
APAPEVGRTLSL	12	1209.6717	Q96CS7-6	Q96CS7-6	PLEKHB2	Pleckstrin homology domain-containing family B member 2	2	0.066598	60.301	0	0	0	0	0	0	0	0	0	0	0	0	0	0	0	0	0	0
APAPIHNQF	9	993.50321	Q15011-2;Q15011;Q15011-4;H3BQM2	Q15011-2	HERPUD1	Homocysteine-responsive endoplasmic reticulum-resident ubiquitin-like domain member 1 protein	2	0.0027884	169.06	0	951540000	0	0	0	918160000	0	289630000	0	0	0	0	0	601200000	0	0	0	135810000
APAPKPEAA	9	850.45487	A6NFI3	A6NFI3	ZNF316	Zinc finger protein 316	2	0.0070428	122.33	0	41577000	0	0	0	273170000	0	0	0	0	0	0	0	799380000	0	0	0	0
APAPPKAEA	9	850.45487	P62750;K7EJV9;K7ERT8;A8MUS3	P62750	RPL23A	60S ribosomal protein L23a	2	0.0034645	131.62	0	108140000	0	0	0	1224500000	0	0	0	0	0	0	0	820180000	0	0	0	477470000
APAPPSKVIKT	11	1107.6652	Q7Z5K2;Q7Z5K2-2;Q7Z5K2-3	Q7Z5K2	WAPAL	Wings apart-like protein homolog	2;3	0.011936	80.69	0	0	0	0	0	2350400	0	0	0	0	0	0	0	0	0	0	0	0
APAPQGVRL	9	907.52395	Q5T2Z0;Q5T2Z1;Q6PGN9-3;Q6PGN9-2;Q6PGN9	Q5T2Z0	PSRC1	Proline/serine-rich coiled-coil protein 1	2	0.014719	98.458	0	0	0	0	0	0	0	0	0	0	0	0	0	1893000	0	0	0	0
APAPRPSL	8	807.46029	Q92620;Q92620-2;H3BV01;H3BQT9;J3KRT1	Q92620	DHX38	Pre-mRNA-splicing factor ATP-dependent RNA helicase PRP16	2	0.00083203	157.33	0	16957000	0	0	0	0	0	0	0	0	0	0	0	0	0	0	0	0
APAPRPSLL	9	920.54435	Q92620;Q92620-2;H3BV01;H3BQT9;J3KRT1	Q92620	DHX38	Pre-mRNA-splicing factor ATP-dependent RNA helicase PRP16	2	0.0051447	128	0	218870000	0	0	0	19322000	0	0	0	0	0	0	0	202560000	0	0	0	0
APAPRRAPP	9	931.53518	Q504Q3-2;Q504Q3-3;Q504Q3	Q504Q3-2	PAN2	PAB-dependent poly(A)-specific ribonuclease subunit PAN2	2;3	0.00044291	159.04	0	24281000	0	0	0	6131400	0	0	0	0	0	0	0	16238000	0	0	0	52708000
APAPSKGQTL	10	968.5291	Q6ZRI6;Q6ZRI6-2;H3BMJ2	Q6ZRI6	C15orf39	Uncharacterized protein C15orf39	2	0.0012619	157.99	0	539810000	0	0	0	305540000	0	0	0	0	0	0	0	263600000	0	0	0	101830000
APAPSTVHF	9	925.46577	Q13118-2;Q13118	Q13118-2	KLF10	Krueppel-like factor 10	2	0.0027856	152.47	0	176240000	0	0	0	199290000	0	41805000	0	0	0	0	0	97796000	0	0	0	76544000
APAPTARNKL	10	1037.5982	P41218	P41218	MNDA	Myeloid cell nuclear differentiation antigen	2;3	0.0029681	147.73	0	202190000	0	0	0	196630000	0	0	0	0	0	0	0	252820000	0	0	0	46909000
APAPVIISSSA	11	1011.5601	H0YEH2;Q5T1Z4;Q5T1Z8;Q14671-2;Q14671;Q14671-3;Q14671-4;H0YDK8;E9PR38	H0YEH2	PUM1	Pumilio homolog 1	2	0.019093	76.572	0	0	0	0	0	0	0	0	0	0	0	0	0	0	0	0	0	0
APAQARPTVF	10	1056.5716	Q9Y478	Q9Y478	PRKAB1	5-AMP-activated protein kinase subunit beta-1	2	0.0042988	121.93	0	14899000	0	0	0	1283300	0	0	0	0	0	0	0	2061200	0	0	0	0
APAQPPSQTF	10	1042.5084	P51825;P51825-3;P51825-2;E7ETI4;E7EMC5	P51825	AFF1	AF4/FMR2 family member 1	2	0.012512	91.265	0	4850900	0	0	0	0	0	0	0	0	0	0	0	0	0	0	0	0
APAQRAQSL	9	940.50903	Q63ZY3-3;Q63ZY3;Q63ZY3-2;K7ERU2	Q63ZY3-3	KANK2	KN motif and ankyrin repeat domain-containing protein 2	2	0.0027961	150.62	0	12827000	0	0	0	8480300	0	0	0	0	0	0	35688000	87906000	0	0	0	0
APARPGPAA	9	806.43989	E7EUU4;Q04637-8;Q04637-3;Q04637;Q04637-9;C9J2Z7;C9K073;C9JIH5;C9JWH9;C9JHW9	E7EUU4	EIF4G1	Eukaryotic translation initiation factor 4 gamma 1	2	0.0062634	125.58	0	1968800	0	0	0	1107700	335320000	0	0	0	0	0	0	18149000	0	0	0	7415600
APARPGPAAH	10	943.4988	E7EUU4;Q04637-8;Q04637-3;Q04637;Q04637-9;C9J2Z7;C9K073;C9JIH5;C9JWH9;C9JHW9	E7EUU4	EIF4G1	Eukaryotic translation initiation factor 4 gamma 1	2	0.0090403	109.71	0	0	0	0	0	366850	0	0	0	0	0	0	0	0	0	0	0	0
APARPLSTNL	10	1038.5822	Q6UB99	Q6UB99	ANKRD11	Ankyrin repeat domain-containing protein 11	2	0.0035893	123.96	0	16099000	0	0	0	5732300	0	0	0	0	0	0	0	10627000	0	0	0	0
APARPSARP	9	921.51445	A6NKF1-2	A6NKF1-2	SAC3D1	SAC3 domain-containing protein 1	2	0.031621	77.732	0	0	0	0	0	0	0	0	0	0	0	0	0	212800	0	0	0	0
APARPSGP	8	751.39769	B0YIW6;P48444;P48444-2	B0YIW6	ARCN1	Coatomer subunit delta	2	0.0036469	109.01	0	0	0	0	0	16204000	0	0	0	0	0	0	0	0	0	0	0	0
APARPSGPSKAL	12	1150.6459	B0YIW6;P48444;P48444-2	B0YIW6	ARCN1	Coatomer subunit delta	2	0.00054792	105.65	0	5347300	0	0	0	10215000	0	0	0	0	0	0	0	1845400	0	0	0	0
APARPYQGV	9	957.50321	Q16633;E9PKH4	Q16633	POU2AF1	POU domain class 2-associating factor 1	2	0.0027888	143.89	0	0	0	0	0	0	764480000	0	0	0	0	0	0	0	0	0	0	0
APARRPPAP	9	931.53518	Q9H4M7-2;Q9H4M7	Q9H4M7-2	PLEKHA4	Pleckstrin homology domain-containing family A member 4	3	0.0068855	123.69	0	2208900	0	0	0	703790	0	0	0	0	0	0	0	1310500	0	0	0	28115000
APASAPARDAA	11	996.49886	Q9BTY7	Q9BTY7	HGH1	Protein HGH1 homolog	2	0.0059512	94.767	0	0	0	0	0	0	20582000	0	0	0	0	0	0	0	0	0	0	0
APASASQKL	9	871.47633	H3BRB3;Q14807-2;Q14807	H3BRB3	KIF22	Kinesin-like protein;Kinesin-like protein KIF22	2	0.019584	89.08	0	0	0	0	0	0	0	0	0	0	0	0	0	146820	0	0	0	0
APASPADHL	9	877.42938	Q6WKZ4;Q6WKZ4-1	Q6WKZ4	RAB11FIP1	Rab11 family-interacting protein 1	2	0.026227	84.568	0	0	0	0	0	0	0	0	0	0	0	0	0	0	0	0	0	0
APASPFRQL	9	985.53451	Q07021	Q07021	C1QBP	Complement component 1 Q subcomponent-binding protein, mitochondrial	2	0.002804	136.8	0	14383000	0	0	0	81807000	0	0	0	0	0	0	0	44192000	0	0	0	35766000
APASRPPAL	9	878.4974	Q9UPU3	Q9UPU3	SORCS3	VPS10 domain-containing receptor SorCS3	2	0.0069473	123.16	0	3076200	0	0	0	1246500	0	0	0	0	0	0	0	11492000	0	0	0	0
APASVPAQA	9	810.42357	P47914	P47914	RPL29	60S ribosomal protein L29	2	0.0068855	123.69	0	0	0	0	0	0	402640000	0	0	0	0	0	0	0	0	0	0	0
APATGGVKKP	10	924.53927	Q16695;Q71DI3;P68431;Q5TEC6	Q71DI3	HIST3H3;HIST2H3A;HIST1H3A;HIST2H3PS2	Histone H3.1t;Histone H3.2;Histone H3.1;Histone H3	2	0.010027	105.98	0	0	0	0	0	0	0	0	0	0	0	0	0	124240	0	0	0	0
APATTRTSTM	10	1035.5019	M0R0A6;M0R2U9;M0R368	M0R0A6	C19orf54		2	0.019561	82.417	0	0	0	0	0	0	0	0	0	0	0	0	0	276380	0	0	0	0
APAVIHAL	8	790.47012	Q6PL18	Q6PL18	ATAD2	ATPase family AAA domain-containing protein 2	2	0.11605	85.061	0	0	0	0	0	0	0	0	0	0	0	0	0	0	0	0	0	0
APAVPALRL	9	906.56509	F8VV93;F8W1L6;F8VS97;F8VR74;B7Z3R2;Q9ULQ1;Q9ULQ1-3	F8VV93	TPCN1	Two pore calcium channel protein 1	2	0.027467	83.206	0	0	0	0	0	0	0	0	0	0	0	0	0	0	0	0	0	0
APAYFILG	8	850.45889	E7EMM4;Q13510-3;Q13510;Q13510-2	E7EMM4	ASAH1	Acid ceramidase;Acid ceramidase subunit alpha;Acid ceramidase subunit beta	2	0.1544	72.021	0	0	0	0	0	403400	0	0	0	0	0	0	0	0	0	0	0	0
APAYQRFHAL	10	1172.6091	Q9H211	Q9H211	CDT1	DNA replication factor Cdt1	2;3	5.34E-05	187.3	0	4919200	0	0	0	4975500	0	0	0	0	0	0	0	23402000	0	0	0	0
APAYSRALSRQL	12	1331.731	P04792;F8WE04	P04792	HSPB1	Heat shock protein beta-1	2	0.00055815	136.27	0	6967100	0	0	0	2913900	0	0	0	0	0	0	0	0	0	0	0	0
APDAAPAPASI	11	979.49746	Q9H8Y5;F8WD44;C9J5H7;C9JQZ3;C9K022	Q9H8Y5	ANKZF1	Ankyrin repeat and zinc finger domain-containing protein 1	2	0.0054007	101.65	0	502840000	0	0	0	101300000	0	0	0	0	0	0	0	446530000	0	0	0	0
APDERRQEM	9	1130.5139	Q92556	Q92556	ELMO1	Engulfment and cell motility protein 1	2	0.023312	84.817	0	0	0	0	0	1401300	0	0	0	0	0	0	0	0	0	0	0	0
APDGSQRAVL	10	1012.5302	Q9GZS1-2	Q9GZS1-2	POLR1E	DNA-directed RNA polymerase I subunit RPA49	2	0.008753	110.39	0	53538000	0	0	0	27119000	0	0	0	0	0	0	0	16819000	0	0	0	0
APDGSQRAVLVQF	13	1386.7256	Q9GZS1-2	Q9GZS1-2	POLR1E	DNA-directed RNA polymerase I subunit RPA49	2	0.00087581	111.88	0	0	5839200	0	0	0	0	0	0	0	0	0	0	0	0	0	0	0
APDGTRNLTA	10	1014.5094	F2Z2X4;Q9C0E2	F2Z2X4	XPO4	Exportin-4	2	0.012535	91.215	0	0	0	0	0	0	0	0	0	0	0	0	0	4188900	0	0	0	0
APDKHHITPLL	11	1240.6928	P58546	P58546	MTPN	Myotrophin	2	0.00051076	163.46	0	3920600	0	0	0	2531600	0	0	0	0	0	0	0	2500500	0	0	0	0
APDQDEIQR	9	1070.4993	U3KQF1;U3KQ41;U3KQU6;Q5JZG9;X6R5C5;X6R8A1;P10619-2;P10619	U3KQF1	CTSA	Carboxypeptidase;Lysosomal protective protein;Lysosomal protective protein 32 kDa chain;Lysosomal protective protein 20 kDa chain	2	0.0027986	135.86	0	0	1017400	0	0	0	0	0	0	0	68427000	0	0	1195000	0	795310	0	0
APDSQRLKL	9	1026.5822	Q9UQE7	Q9UQE7	SMC3	Structural maintenance of chromosomes protein 3	2;3	0.0027978	164.34	0	287230000	0	0	0	221890000	0	0	0	0	0	0	0	187540000	0	0	0	0
APDSQRLKLL	10	1139.6663	Q9UQE7	Q9UQE7	SMC3	Structural maintenance of chromosomes protein 3	2;3	0.00015051	179.72	0	83716000	0	0	0	59311000	0	0	0	0	0	0	0	28768000	0	0	0	0
APDVGRMGIEI	11	1156.591	J3QLD9;E7EMK3;Q14254;K7EKW9	J3QLD9	FLOT2	Flotillin-2	2	0.0069914	88.83	0	0	0	0	0	582740	0	0	0	0	0	0	0	0	0	0	0	0
APEARRSATL	10	1070.5833	Q9NQT8;H0YBA8;Q9NQT8-2	Q9NQT8	KIF13B	Kinesin-like protein KIF13B	2	0.013026	90.149	0	2625700	0	0	0	0	0	0	0	0	0	0	0	9415700	0	0	0	0
APEEHPVL	8	890.44978	P63261;P60709;I3L3I0;I3L1U9;G5E9R0;E7EVS6;I3L3R2;J3KT65;K7EM38;I3L4N8;A5A3E0	P63261	ACTG1;ACTB;POTEF	Actin, cytoplasmic 2;Actin, cytoplasmic 2, N-terminally processed;Actin, cytoplasmic 1;Actin, cytoplasmic 1, N-terminally processed;POTE ankyrin domain family member F	2	0.01192	147.83	0	0	0	0	0	0	0	0	0	0	0	0	0	10062000	0	0	0	0
APEEHPVLL	9	1003.5338	P63261;P60709;I3L3I0;I3L1U9;G5E9R0;E7EVS6;I3L3R2;J3KT65;K7EM38;I3L4N8;A5A3E0	P63261	ACTG1;ACTB;POTEF	Actin, cytoplasmic 2;Actin, cytoplasmic 2, N-terminally processed;Actin, cytoplasmic 1;Actin, cytoplasmic 1, N-terminally processed;POTE ankyrin domain family member F	2	0.0027888	134.15	0	6883600	0	0	0	3904800	0	0	0	0	0	0	0	855510	0	0	0	0
APEFRRLGL	9	1057.6033	A8MZB2;P61599;P61599-2	A8MZB2	NAA20	N-alpha-acetyltransferase 20	2;3	0.0049647	128.38	0	203340000	0	0	0	253580000	0	0	0	0	0	0	0	191270000	0	0	0	288410000
APELLRALL	9	994.61752	Q00653-4;Q00653	Q00653-4	NFKB2	Nuclear factor NF-kappa-B p100 subunit;Nuclear factor NF-kappa-B p52 subunit	2	0.050587	80.165	0	27707000	0	0	0	0	0	0	0	0	0	0	0	0	0	0	0	0
APELQRHEL	9	1091.5724	Q8N8A6	Q8N8A6	DDX51	ATP-dependent RNA helicase DDX51	2;3	0.0071384	121.5	0	0	0	0	0	4229900	0	0	0	0	0	0	0	7826400	0	0	0	0
APEPKRPHI	9	1043.5876	Q9Y6X8	Q9Y6X8	ZHX2	Zinc fingers and homeoboxes protein 2	2	0.034061	76.1	0	0	0	0	0	1573100	0	0	0	0	0	0	0	0	0	0	0	0
APESIKPLT	9	954.5386	Q96RV3-3;Q96RV3;Q96RV3-2;Q96RV3-4	Q96RV3-3	PCNX	Pecanex-like protein 1	2	0.061528	71.692	0	1681400	0	0	0	0	0	0	0	0	0	0	0	0	0	0	0	0
APEVAKSWAAL	11	1141.6132	Q96Q15;J3KRA9;Q96Q15-2;Q96Q15-4;Q96Q15-3	Q96Q15	SMG1	Serine/threonine-protein kinase SMG1	2	0.0053	103.44	0	5301500	0	0	0	2084500	0	0	0	0	0	0	0	4854400	0	0	0	0
APEVLPKPRM	10	1136.6376	P09669	P09669	COX6C	Cytochrome c oxidase subunit 6C	2	0.0093739	100.02	0	498220	0	0	0	451710	0	0	0	0	0	0	0	0	0	0	0	0
APEWRNGSTSSL	12	1303.6157	Q460N5;Q460N5-1;Q460N5-4;H7C5R8;Q460N5-3;Q460N5-5	Q460N5	PARP14	Poly [ADP-ribose] polymerase 14	2	4.49E-05	158.34	0	7207400	0	0	0	6000700	0	0	0	0	0	0	0	4443200	0	0	0	0
APFAAHGYGA	10	960.44537	P49721	P49721	PSMB2	Proteasome subunit beta type-2	2	0.0093035	99.375	0	0	0	0	0	0	63092000	0	0	0	0	0	0	0	0	0	0	0
APFDKTANITF	11	1223.6186	Q9UPN7	Q9UPN7	PPP6R1	Serine/threonine-protein phosphatase 6 regulatory subunit 1	2	0.0076968	87.568	0	0	0	0	0	0	0	4333100	0	0	0	0	0	0	0	0	0	0
APFDRRATSL	10	1132.5989	Q92466;Q92466-3;Q92466-2;Q92466-5	Q92466	DDB2	DNA damage-binding protein 2	2;3	0.00092143	172.27	0	1238600000	0	0	0	380710000	0	0	0	0	0	0	0	490710000	0	0	0	268870000
APFDSRFPNQNQT	13	1520.7008	P14854;K7EQD3	P14854	COX6B1	Cytochrome c oxidase subunit 6B1	2	0.00051516	126.09	0	0	0	0	0	0	19279000	0	0	0	0	0	0	0	0	0	0	0
APFEPLASGIL	11	1113.607	Q5H9B4;Q5H9B5;P01033	Q5H9B4	TIMP1	Metalloproteinase inhibitor 1	1	0.0096611	110.12	0	768480	0	0	0	0	0	0	0	0	0	0	0	0	0	0	0	0
APFLRNVEL	9	1057.592	A5YKK6-2;A5YKK6;A5YKK6-3;B5MDN3	A5YKK6-2	CNOT1	CCR4-NOT transcription complex subunit 1	2	0.00030179	170.05	0	391360000	0	154430000	0	575130000	0	0	0	0	0	0	0	362290000	0	0	0	64092000
APFPGKKHL	9	993.57599	Q92621	Q92621	NUP205	Nuclear pore complex protein Nup205	2	0.069357	68.383	0	380190	0	0	0	0	0	0	0	0	0	0	0	0	0	0	0	0
APFQGDQRSL	10	1117.5516	H0YNP4;Q00978;H7BXP4;H0YMB0	H0YNP4	IRF9	Interferon regulatory factor 9	2	0.0040324	122.69	0	17175000	0	0	0	26174000	0	0	0	0	0	0	0	0	0	0	0	0
APFQNILPRV	10	1153.6608	H7C229;E7EW33;F5H583;E7EVJ5;Q96F07-2;Q96F07;Q7L576-2;Q7L576-3;Q7L576	H7C229	CYFIP2;CYFIP1	Cytoplasmic FMR1-interacting protein 2;Cytoplasmic FMR1-interacting protein 1	2	0.0015467	156.62	0	0	0	0	0	0	12493000	0	0	0	0	0	0	0	0	0	0	0
APGAGAPVQSQGSQ	14	1253.6	Q6UWV6	Q6UWV6	ENPP7	Ectonucleotide pyrophosphatase/phosphodiesterase family member 7	2	0.037927	63.091	0	0	0	0	29729000	0	0	0	0	0	0	0	0	0	0	0	0	0
APGAGNGSL	9	742.36097	Q9H841;Q9H841-2	Q9H841	NIPAL2	NIPA-like protein 2	1	0.03848	111.29	0	0	0	0	0	0	0	0	0	0	0	0	0	202470	0	0	0	0
APGEFRAIM	9	990.49569	P55265;P55265-4;H0YCK3;P55265-3;P55265-2;P55265-5	P55265	ADAR	Double-stranded RNA-specific adenosine deaminase	2	0.013657	100.25	0	0	0	0	0	0	0	0	0	0	0	0	0	7546200	0	0	0	0
APGGGPGTL	9	725.3708	Q13263-2;Q13263;M0R0K9	Q13263-2	TRIM28	Transcription intermediary factor 1-beta	1	1.57E-32	186.84	0	928330	0	0	0	1069900	0	0	0	0	0	0	0	0	0	0	0	0
APGGGRLLL	9	852.51814	Q68E01-2;Q68E01	Q68E01-2	INTS3	Integrator complex subunit 3	2	0.01756	92.653	0	0	0	0	0	0	0	0	0	0	0	0	0	6728700	0	0	0	0
APGGKINRPRTEL	13	1407.7946	E9PLD3;E9PRG8	E9PLD3	C11orf98	Uncharacterized protein C11orf98	2	0.00042	124.38	0	11495000	0	0	0	6971900	0	0	0	0	0	0	0	0	0	0	0	0
APGGPHQDL	9	890.42463	Q13488;E9PMC5;E9PM12;E9PNA6	Q13488	TCIRG1	V-type proton ATPase 116 kDa subunit a isoform 3;V-type proton ATPase subunit a	2	0.0061494	125.83	0	0	0	0	0	4560800	0	0	0	0	0	0	0	0	0	0	0	0
APGIQITRI	9	967.58147	O43825	O43825	B3GALT2	Beta-1,3-galactosyltransferase 2	2	0.022446	85.807	0	0	0	0	0	0	0	0	0	0	0	0	0	30220000	0	0	0	0
APGIRDHESL	10	1093.5516	P51858-2;P51858;P51858-3	P51858-2	HDGF	Hepatoma-derived growth factor	2	0.0031225	141.88	0	67256000	0	0	0	76235000	0	0	0	0	0	0	0	11597000	0	0	0	0
APGKGLSQSAL	11	1027.5662	E9PS50;J3KMX5;P62277	P62277	RPS13	40S ribosomal protein S13	2	0.0019722	125.74	0	2800500	0	0	0	28874000	0	0	0	0	0	0	0	0	0	0	0	0
APGKKTSGL	9	857.49707	B3KTM8;Q9UBU8-2;Q9UBU8;H0YMJ0;Q9UBU8-3;H0YNE0;H0YM21;H0YLV1;H0YMT8;H0YNI8;H0YNX3	B3KTM8	MORF4L1	Mortality factor 4-like protein 1	2	0.011139	104.48	0	40741000	0	0	0	19591000	0	0	0	0	0	0	0	0	0	0	0	0
APGKRILVL	9	965.63859	O60870-2;O60870;S4R357	O60870-2	KIN	DNA/RNA-binding protein KIN17	2	0.013948	99.755	0	27378000	0	0	0	9585300	0	0	0	0	0	0	0	55834000	0	0	0	0
APGLAKGSHP	10	933.50321	Q08828	Q08828	ADCY1	Adenylate cyclase type 1	2	0.028557	63.216	0	0	0	0	0	0	0	0	0	0	0	0	0	13915000	0	0	0	0
APGPAPPVSA	10	862.45487	Q12962	Q12962	TAF10	Transcription initiation factor TFIID subunit 10	2	0.0092029	106.04	0	0	0	0	0	0	325790000	0	0	0	0	0	0	0	0	0	0	0
APGPGRKEL	9	923.51886	F5GXB1;Q9HBH0-2;Q9HBH0	F5GXB1	RHOF	Rho-related GTP-binding protein RhoF	2	0.0076571	117.01	0	754700000	0	0	0	181570000	0	0	0	0	0	0	0	0	0	0	0	0
APGPKDGPGETDA	13	1210.5466	O94925-2;O94925-3;O94925	O94925-2	GLS	Glutaminase kidney isoform, mitochondrial	2	0.00043897	120.87	0	0	1014800	0	0	0	0	0	0	0	0	0	0	216820	0	0	0	0
APGPPGRSML	10	981.50659	E9PAU2;Q8IY67-2;Q8IY67	E9PAU2	RAVER1	Ribonucleoprotein PTB-binding 1	2	0.010319	77.14	0	0	0	0	0	43091000	0	0	0	0	0	0	0	0	0	0	0	0
APGPPHSAH	9	869.4144	Q9NYZ3	Q9NYZ3	GTSE1	G2 and S phase-expressed protein 1	2	0.026391	81.296	0	0	0	0	0	234200	0	0	0	0	0	0	0	0	0	0	0	0
APGPRGSYL	9	916.47667	B7Z8Z7;A0AV96	B7Z8Z7	RBM47	RNA-binding protein 47	2	0.017945	91.867	0	0	0	0	0	0	0	0	0	0	0	0	0	1850400	0	0	0	0
APGPSGQSV	9	798.38718	Q13432-2;Q13432;J3QQT8;C9JSK0	Q13432-2	UNC119	Protein unc-119 homolog A	1	0.015617	118.05	0	0	0	0	0	0	0	0	0	0	0	0	0	7255500	0	0	0	0
APGQRLQI	8	881.5083	O60883	O60883	GPR37L1	Prosaposin receptor GPR37L1	2	0.04976	97.473	0	551140	0	0	0	0	0	0	0	0	0	0	0	0	0	0	0	0
APGQRVGML	9	927.49602	P36956;P36956-4;B5MD58	P36956	SREBF1	Sterol regulatory element-binding protein 1;Processed sterol regulatory element-binding protein 1	2	0.0048606	128.61	0	77105000	0	0	0	83183000	0	0	0	0	0	0	0	120210000	0	0	0	0
APGQTPASA	9	798.38718	O00303;E9PQV8	O00303	EIF3F	Eukaryotic translation initiation factor 3 subunit F	2	0.0075565	117.89	0	0	0	0	0	0	48955000	0	0	0	0	0	0	0	0	0	0	0
APGRDKNIPAG	11	1094.5833	F2Z2T0;Q3YEC7-4;Q3YEC7-5;Q3YEC7-6;Q3YEC7-3;Q3YEC7;Q3YEC7-2	F2Z2T0	RABL6	Rab-like protein 6	2	0.017341	76.943	0	0	0	0	92945000	0	0	0	0	0	0	0	0	0	0	0	99824000	0
APGRDKNIPAGL	12	1207.6673	F2Z2T0;Q3YEC7-4;Q3YEC7-5;Q3YEC7-6;Q3YEC7-3;Q3YEC7;Q3YEC7-2	F2Z2T0	RABL6	Rab-like protein 6	2	0.003995	97.813	0	0	6294300	0	24735000	0	0	0	0	0	0	0	0	0	0	5720500	0	0
APGSARRPL	9	923.5301	P11279-2;P11279	P11279-2	LAMP1	Lysosome-associated membrane glycoprotein 1	2	0.0073278	119.86	0	270670000	0	0	0	142100000	0	0	0	0	0	0	0	346940000	0	0	0	130120000
APGSARRPLL	10	1036.6142	P11279-2;P11279	P11279-2	LAMP1	Lysosome-associated membrane glycoprotein 1	3	0.0128	90.64	0	0	0	0	0	27559000	0	0	0	0	0	0	0	0	0	0	0	0
APGSARRPLLL	11	1149.6982	P11279-2;P11279	P11279-2	LAMP1	Lysosome-associated membrane glycoprotein 1	2	0.0023393	121.61	0	24662000	0	0	0	22136000	0	0	0	0	0	0	0	0	0	0	0	0
APGVRAVEL	9	910.52362	Q9Y508;Q9Y508-2	Q9Y508	RNF114	E3 ubiquitin-protein ligase RNF114	2	0.0028124	138.26	0	145640000	0	0	0	103270000	0	0	0	0	0	0	0	174790000	0	0	0	31973000
APHARNGLSL	10	1034.5621	Q13422-6;Q13422-5;Q13422-4;Q13422-3;Q13422-2;Q13422-7;Q13422	Q13422-6	IKZF1	DNA-binding protein Ikaros	2	0.01111	94.309	0	56354000	0	0	0	0	0	0	0	0	0	0	0	0	0	0	0	0
APHDFANIKA	10	1082.5509	P53618	P53618	COPB1	Coatomer subunit beta	2;3	0.0092997	103.31	0	0	0	0	0	0	742070000	0	0	0	0	0	0	0	0	0	0	0
APHEPVKTL	9	990.54983	E9PB19;K7EPJ5;O60291-4;O60291;O60291-3;O60291-2;B4DR12;K7EIM7;K7ERA1;K7EJN3	E9PB19	MGRN1	E3 ubiquitin-protein ligase MGRN1	2;3	0.0050175	128.27	0	10029000	0	0	0	5265300	0	0	0	0	0	0	0	571410	0	0	0	0
APHLGRSL	8	849.48209	E9PP00;Q9C0D7;Q9C0D7-2	E9PP00	ZC3H12C	Probable ribonuclease ZC3H12C	2	0.052078	102	0	0	0	0	0	0	0	0	0	0	0	0	0	0	0	0	0	0
APHLSQTSQAL	11	1151.5935	Q6ZW49-2;Q6ZW49-1;Q6ZW49	Q6ZW49-2	PAXIP1	PAX-interacting protein 1	2	0.0061868	92.428	0	401960	0	0	0	366330	0	0	0	0	0	0	0	0	0	0	0	0
APHLTHHTL	9	1025.5407	C9JJ71;Q9H974;Q9H974-4;C9K0B6	C9JJ71	QTRTD1	Queuine tRNA-ribosyltransferase subunit QTRTD1	2;3	0.0028104	208.35	0	17792000	0	0	0	8329800	0	0	0	0	0	0	0	5426900	0	0	0	0
APHLVGPHL	9	939.52904	C9J5B6;C9JGM0;Q96GK7;Q6P2I3	C9J5B6	FAHD2A;FAHD2B	Fumarylacetoacetate hydrolase domain-containing protein 2A;Fumarylacetoacetate hydrolase domain-containing protein 2B	2;3	0.00281	160.69	0	127400000	0	0	0	171140000	0	0	0	0	0	0	0	59152000	0	0	0	15839000
APHPFPHPAF	10	1116.5505	Q14687-2;Q14687-3;Q14687;H0Y613;C9JLW9	Q14687-2	GSE1	Genetic suppressor element 1	3	0.045289	85.813	0	831590	0	0	0	0	0	0	0	0	0	0	0	0	0	0	0	0
APHPGKRGL	9	931.53518	Q9C0C6	Q9C0C6	CIPC	CLOCK-interacting pacemaker	2;3	0.016049	95.741	0	16851000	0	0	0	1202900	0	0	0	0	0	0	0	1477900	0	0	0	0
APHSRETEL	9	1038.5094	O94964-2;H0YDM2;O94964;X6R3R3;O94964-4	O94964-2	SOGA1	Protein SOGA1;N-terminal form;C-terminal 80 kDa form	2	0.0075781	117.7	0	0	0	0	0	18168000	0	0	0	0	0	0	0	2997800	0	0	0	0
APHTWPHIVA	10	1127.5876	O14777;V9GYM9	O14777	NDC80	Kinetochore protein NDC80 homolog	2;3	0.0029732	131.41	0	0	0	0	0	0	580280000	0	0	0	0	0	0	0	0	0	0	0
APIAKVGVL	9	866.55894	F8VQE1;Q9UHB6-2;Q9UHB6-5;Q9UHB6;Q9UHB6-4;F8VS07;Q9UHB6-3	F8VQE1	LIMA1	LIM domain and actin-binding protein 1	2	0.012614	102	0	0	0	0	0	0	0	0	0	0	0	0	0	97211000	0	0	0	0
APIAPLKITV	10	1021.6536	U3KQ89;Q86V20;Q86V20-2	U3KQ89	FAM35A	Protein FAM35A	2	0.013029	90.142	0	0	0	0	0	0	75307000	0	0	0	0	0	0	0	0	0	0	0
APIDKKGNF	9	988.53418	J3QRS3;P19105;O14950;P24844-2;P24844	J3QRS3	MYL12A;MYL12B;MYL9	Myosin regulatory light chain 12A;Myosin regulatory light chain 12B;Myosin regulatory light polypeptide 9	2	0.011139	104.48	0	744970	0	0	0	1583400	0	0	0	0	0	0	0	0	0	0	0	0
APIDRVGQTI	10	1068.5928	P52272;P52272-2;M0QZM1;M0R2I7	P52272	HNRNPM	Heterogeneous nuclear ribonucleoprotein M	2	0.0095344	101.48	0	3174600	0	0	0	3234800	0	0	0	0	0	0	0	0	0	0	0	0
APIEKTISKA	10	1056.6179	P01857	P01857	IGHG1	Ig gamma-1 chain C region	3	0.01469	88.056	0	0	0	0	0	0	75045000	0	0	0	0	0	0	0	0	0	0	0
APIERVKL	8	924.57565	P05141;P12236;I7HJJ0;V9GYG0;P12235;Q9H0C2	P05141	SLC25A5;SLC25A6;SLC25A4;SLC25A31	ADP/ATP translocase 2;ADP/ATP translocase 2, N-terminally processed;ADP/ATP translocase 3;ADP/ATP translocase 3, N-terminally processed;ADP/ATP translocase 1;ADP/ATP translocase 4;ADP/ATP translocase 4, N-terminally processed	2	0.032779	111.74	0	0	0	0	0	0	0	0	0	0	0	0	0	4204600	0	0	0	0
APIERVKLL	9	1037.6597	P05141;P12236;I7HJJ0;V9GYG0;P12235;Q9H0C2	P05141	SLC25A5;SLC25A6;SLC25A4;SLC25A31	ADP/ATP translocase 2;ADP/ATP translocase 2, N-terminally processed;ADP/ATP translocase 3;ADP/ATP translocase 3, N-terminally processed;ADP/ATP translocase 1;ADP/ATP translocase 4;ADP/ATP translocase 4, N-terminally processed	2	0.016032	95.775	0	8784900	0	0	0	0	0	0	0	0	0	0	0	9964300	0	0	0	0
APIGPHLQSM	10	1049.5328	Q14152-2;Q14152	Q14152-2	EIF3A	Eukaryotic translation initiation factor 3 subunit A	2	0.0029394	148.91	0	4471300	0	0	0	437190	0	0	0	0	0	0	0	4195800	0	0	0	0
APIGRRQLL	9	1022.6349	Q2TAL8	Q2TAL8	QRICH1	Glutamine-rich protein 1	3	0.057796	62.464	0	0	0	0	0	0	0	0	0	0	0	0	0	0	0	0	0	0
APIGVHPSL	9	889.50215	Q9Y4C2-2;Q9Y4C2;C9K0E7;C9J9F4;C9JD13	Q9Y4C2-2	TCAF1	TRPM8 channel-associated factor 1	2	0.0027926	134.81	0	745250	0	0	0	0	0	0	0	0	0	0	0	0	0	0	0	0
APIIRVGGAL	10	965.6022	O60566;O60566-3;O60566-2;H0YMK5	O60566	BUB1B	Mitotic checkpoint serine/threonine-protein kinase BUB1 beta	2	0.026548	86.67	0	0	0	0	0	97012	0	0	0	0	0	0	0	9619800	0	0	0	0
APILVPHTA	9	917.53345	Q8N1B4-2;Q8N1B4	Q8N1B4-2	VPS52	Vacuolar protein sorting-associated protein 52 homolog	2	0.0029991	143.12	0	0	0	0	0	0	294480000	0	0	0	0	0	0	0	0	0	0	0
APINFHQNDPVEIK	14	1620.826	Q92544;F8WCN2;F2Z2L1	Q92544	TM9SF4	Transmembrane 9 superfamily member 4	2	1.21E-05	146.96	0	0	0	0	0	0	0	0	0	214790	0	0	0	0	0	0	0	0
APINFTSRL	9	1017.5607	Q9Y4B6-2;Q9Y4B6;H0Y4P3;Q9Y4B6-3	Q9Y4B6-2	VPRBP	Protein VPRBP	2	0.018258	93.649	0	0	0	0	0	0	0	0	0	0	0	0	0	0	0	0	0	0
APIPNAPPA	9	846.45995	Q12834	Q12834	CDC20	Cell division cycle protein 20 homolog	2	0.012827	101.64	0	0	0	0	0	0	337040000	0	0	0	0	0	0	0	0	0	0	0
APIQGNREEL	10	1125.5778	E9PPJ0;Q13435;E9PJ04;E9PJT3;H0YCG1	E9PPJ0	SF3B2	Splicing factor 3B subunit 2	2	0.0030133	144.28	0	176050000	0	0	0	129280000	0	0	0	0	0	0	0	37721000	0	0	0	14347000
APIQGSRNL	9	954.52468	A8MYV6;Q16665;Q16665-3;F8W9L0	A8MYV6	HIF1A	Hypoxia-inducible factor 1-alpha	2	0.01466	98.055	0	0	0	0	0	0	0	0	0	0	0	0	0	0	0	0	0	0
APIQGSRNLL	10	1067.6087	A8MYV6;Q16665;Q16665-3;F8W9L0	A8MYV6	HIF1A	Hypoxia-inducible factor 1-alpha	2	0.018313	83.862	0	0	0	0	0	0	0	0	0	0	0	0	0	4709000	0	0	0	0
APIRLPEHVTV	11	1230.7085	Q9HBI1-3;Q9HBI1;Q9HBI1-2	Q9HBI1-3	PARVB	Beta-parvin	2	0.0063619	90.689	0	1111900	0	0	0	721280	0	0	0	0	0	0	0	0	0	0	0	0
APIRPDIVNF	10	1140.6291	P36578;H3BTP7;H3BU31	P36578	RPL4	60S ribosomal protein L4	2	0.0033451	125.66	0	0	0	0	0	4832500	0	0	0	0	0	0	0	4288000	0	0	0	0
APITGQVSA	9	842.44978	Q9UBB5	Q9UBB5	MBD2	Methyl-CpG-binding domain protein 2	2	0.0078575	115.49	0	0	0	0	0	0	1165900000	0	0	0	0	0	0	0	0	0	0	0
APKAGTTTV	9	844.46543	Q659A1	Q659A1	ICE2	Little elongation complex subunit 2	2	0.0060392	126.07	0	1145800	0	0	0	0	0	0	0	0	0	0	0	1053700	0	0	0	0
APKAPDATA	9	840.43413	Q9NTJ4-3;Q9NTJ4-2;Q9NTJ4;Q9NTJ4-4	Q9NTJ4-3	MAN2C1	Alpha-mannosidase 2C1	2	0.020488	90.919	0	0	0	0	0	0	0	0	0	0	0	0	0	0	0	0	0	0
APKATPVAA	9	824.4756	Q66K74;Q66K74-2	Q66K74	MAP1S	Microtubule-associated protein 1S;MAP1S heavy chain;MAP1S light chain	2	0.014134	99.442	0	0	0	0	0	0	766170000	0	0	0	0	0	0	0	0	0	0	0
APKDSSSDL	9	918.42944	Q6IQ32	Q6IQ32	ADNP2	ADNP homeobox protein 2	2	0.0074609	118.71	0	3716500	0	0	0	0	0	0	0	0	0	0	0	8095400	0	0	0	0
APKEAGPSKEASL	13	1283.6721	Q9ULJ3-2;Q9ULJ3	Q9ULJ3-2	ZBTB21	Zinc finger and BTB domain-containing protein 21	2	4.88E-05	142.1	0	510130	0	0	0	467190	0	0	0	0	0	0	0	327080	0	0	0	0
APKGPSRESV	10	1026.5458	Q96J88-2;Q96J88;Q96J88-3;F5H4H1	Q96J88-2	EPSTI1	Epithelial-stromal interaction protein 1	2;3	0.014224	88.596	0	12856000	0	0	0	5095000	0	0	0	0	0	0	0	19160000	0	0	0	0
APKGPSRESVV	11	1125.6142	Q96J88-2;Q96J88;Q96J88-3;F5H4H1	Q96J88-2	EPSTI1	Epithelial-stromal interaction protein 1	2	0.003118	116.84	0	0	0	0	0	0	0	0	0	0	0	0	0	27124000	0	0	0	0
APKGTKRDPAL	11	1152.6615	P11388-4;P11388;P11388-2;P11388-3	P11388-4	TOP2A	DNA topoisomerase 2-alpha	2;3	0.0044766	110.08	0	2204300	0	0	0	1727300	0	0	0	0	0	0	0	0	0	0	0	0
APKIGPLGL	9	864.54329	P30050;P30050-2	P30050	RPL12	60S ribosomal protein L12	2	0.0016181	129.47	0	2152000	0	0	0	5106900	0	0	0	0	0	0	0	1011800	0	0	0	0
APKKKIQTTL	10	1126.7074	Q5T670;Q7L590-2;Q7L590	Q5T670	MCM10	Protein MCM10 homolog	2	0.0033316	143.5	0	4821100	0	0	0	4587400	0	0	0	0	0	0	0	5768100	0	0	0	0
APKKSATQF	9	976.53418	Q8NCW5-2;Q8NCW5	Q8NCW5-2	APOA1BP	NAD(P)H-hydrate epimerase	2	0.022511	85.733	0	0	0	0	0	0	0	0	0	0	0	0	0	8516700	0	0	0	0
APKLPERTVL	10	1122.6761	H0YJX4;Q9BUY7-6;Q9BUY7-3;Q9BUY7-2;Q9BUY7-5;Q9BUY7	H0YJX4	EFCAB11	EF-hand calcium-binding domain-containing protein 11	3	0.060538	88.155	0	0	0	0	0	0	0	0	0	0	0	0	0	0	0	0	0	0
APKPGGLSL	9	838.49125	H0YN65;Q8NCH0	H0YN65	CHST14	Carbohydrate sulfotransferase 14	2	0.0086286	111.74	0	6432200	0	0	0	0	0	0	0	0	0	0	0	35849000	0	0	0	0
APKPKWTQL	9	1067.6128	Q3KRA9;Q3KRA9-2;H0YD83;H0YEC4;E9PI76;Q3KRA9-3;S4R3C7	Q3KRA9	ALKBH6	Alpha-ketoglutarate-dependent dioxygenase alkB homolog 6	2	0.0010651	160.36	0	289950000	0	0	0	272370000	0	0	81759000	0	0	0	1124800000	122330000	88783000	0	0	0
APKPPFQSHF	10	1154.5873	A6NMQ1;P09884	A6NMQ1	POLA1	DNA polymerase;DNA polymerase alpha catalytic subunit	2	0.019537	82.445	0	4186300	0	0	0	0	0	0	0	0	0	0	0	0	0	0	0	0
APKPQGPAF	9	911.4865	Q99704;Q99704-3	Q99704	DOK1	Docking protein 1	2	0.0044623	129.47	0	16815000	0	0	0	9715600	0	0	0	0	0	0	0	15770000	0	0	0	0
APKPQGTKI	9	938.55492	B9ZVN9;O95602	B9ZVN9	POLR1A	DNA-directed RNA polymerase;DNA-directed RNA polymerase I subunit RPA1	2;3	0.0081142	113.15	0	4292800	0	0	0	331240	0	0	0	0	0	0	0	0	0	0	0	0
APKPRLNQL	9	1035.6189	Q9HCS7	Q9HCS7	XAB2	Pre-mRNA-splicing factor SYF1	2	0.025532	82.279	0	0	0	0	0	0	0	0	0	0	0	0	56680000	0	0	0	0	0
APKPSSRPSL	10	1038.5822	Q9P1W9	Q9P1W9	PIM2	Serine/threonine-protein kinase pim-2	2;3	0.0029855	134.84	0	124960000	0	0	0	452220000	0	0	0	0	0	0	0	416330000	0	0	0	0
APKQELPSA	9	939.50255	P17028	P17028	ZNF24	Zinc finger protein 24	2	0.0093662	108.15	0	0	0	0	0	0	76423000	0	0	0	0	0	0	0	0	0	0	0
APKQELPSAL	10	1052.5866	P17028	P17028	ZNF24	Zinc finger protein 24	2	0.0067583	115.06	0	0	0	0	0	5303600	0	0	0	0	0	0	0	1696700	0	0	0	0
APKRPPLAF	9	995.59164	P23497	P23497	SP100	Nuclear autoantigen Sp-100	2	0.020271	93.162	0	31169000	0	0	0	5828100	0	0	0	0	0	0	0	14598000	0	0	0	0
APKRPPSAF	9	969.5396	P09429;Q5T7C4;Q5T7C6;B2RPK0;P26583;D6R9A6	P09429	HMGB1;HMGB1P1;HMGB2	High mobility group protein B1;Putative high mobility group protein B1-like 1;High mobility group protein B2	2;3	0.0028051	139.78	0	1056900000	0	0	0	896620000	0	0	0	0	0	0	0	515820000	0	0	0	65094000
APKRPPSAFF	10	1116.608	P09429;Q5T7C4;Q5T7C6;B2RPK0;P26583;D6R9A6	P09429	HMGB1;HMGB1P1;HMGB2	High mobility group protein B1;Putative high mobility group protein B1-like 1;High mobility group protein B2	2	0.0059255	117.28	0	71182000	0	0	0	42320000	0	0	0	0	0	0	0	27778000	0	0	0	0
APKSGNTGEL	10	972.48762	Q16666-6;Q16666-2;Q16666;Q16666-3	Q16666-6	IFI16	Gamma-interferon-inducible protein 16	2	0.0029855	134.84	0	13873000	0	0	0	13813000	0	0	0	0	0	0	0	55064000	0	0	0	0
APKSVNGSV	9	857.46068	Q02040	Q02040	AKAP17A	A-kinase anchor protein 17A	2	0.0027923	134.77	0	0	0	0	0	1996900	0	0	0	0	0	0	0	1530000	0	0	0	0
APKTQTNSSV	10	1031.5247	P18850	P18850	ATF6	Cyclic AMP-dependent transcription factor ATF-6 alpha;Processed cyclic AMP-dependent transcription factor ATF-6 alpha	2	0.0029167	149.23	0	0	0	0	0	455090	0	0	0	0	0	0	0	579630	0	0	0	0
APKWFDGQRA	10	1174.5883	P14598;C9J155;P14598-2;A6NI72;H7C1S1;A8MVU1	P14598	NCF1;NCF1B;NCF1C	Neutrophil cytosol factor 1;Putative neutrophil cytosol factor 1B;Putative neutrophil cytosol factor 1C	3	0.008716	110.47	0	0	0	0	0	0	151460000	0	0	0	0	0	0	0	0	0	0	0
APLAAARAP	9	836.48684	Q5EBL2	Q5EBL2	ZNF628	Zinc finger protein 628	2	0.013691	100.19	0	0	0	0	0	0	0	0	0	0	0	0	0	3616400	0	0	0	0
APLDAALHA	9	877.46577	P80217;P80217-2	P80217	IFI35	Interferon-induced 35 kDa protein	2	0.026537	84.227	0	0	0	0	0	0	0	0	0	0	0	0	0	0	0	0	0	0
APLDSIHSL	9	951.50255	P49327	P49327	FASN	Fatty acid synthase;[Acyl-carrier-protein] S-acetyltransferase;[Acyl-carrier-protein] S-malonyltransferase;3-oxoacyl-[acyl-carrier-protein] synthase;3-oxoacyl-[acyl-carrier-protein] reductase;3-hydroxyacyl-[acyl-carrier-protein] dehydratase;Enoyl-[acyl-carrier-protein] reductase;Oleoyl-[acyl-carrier-protein] hydrolase	2	0.0027896	160.54	0	36388000	0	0	0	43801000	0	0	0	0	0	0	0	0	0	0	0	0
APLDSIHSLAA	11	1093.5768	P49327	P49327	FASN	Fatty acid synthase;[Acyl-carrier-protein] S-acetyltransferase;[Acyl-carrier-protein] S-malonyltransferase;3-oxoacyl-[acyl-carrier-protein] synthase;3-oxoacyl-[acyl-carrier-protein] reductase;3-hydroxyacyl-[acyl-carrier-protein] dehydratase;Enoyl-[acyl-carrier-protein] reductase;Oleoyl-[acyl-carrier-protein] hydrolase	2	0.0038368	113.15	0	0	0	0	0	0	225540000	0	0	0	0	0	0	0	0	0	0	0
APLEEARQFAA	11	1201.6091	Q92575	Q92575	UBXN4	UBX domain-containing protein 4	2	0.012127	89.266	0	0	0	0	0	0	0	0	0	0	0	0	0	0	0	0	0	0
APLGVGLGL	9	795.48544	Q9H3K2;Q5VT94	Q9H3K2	GHITM	Growth hormone-inducible transmembrane protein	1	0.0092501	124.34	0	245920	0	0	0	320770	0	0	0	0	0	0	0	0	0	0	0	0
APLKSNNSETSSV	13	1332.6521	J3KQ37;J3KNE0;A6NKT7;Q99666;O14715;H7BZ48;P49792	P49792	RGPD8;RGPD3;RGPD5;RGPD6;RANBP2	RanBP2-like and GRIP domain-containing protein 3;RANBP2-like and GRIP domain-containing protein 5/6;RANBP2-like and GRIP domain-containing protein 8;E3 SUMO-protein ligase RanBP2	2	6.77E-09	163.71	0	0	0	0	0	2034800	0	0	0	0	0	0	0	2232300	0	0	0	0
APLLKRLSL	9	1009.6648	P54886-2;P54886	P54886-2	ALDH18A1	Delta-1-pyrroline-5-carboxylate synthase;Glutamate 5-kinase;Gamma-glutamyl phosphate reductase	2	0.0086999	111.39	0	0	0	0	0	0	0	0	0	0	0	0	266590000	0	0	0	0	0
APLLRHWEL	9	1133.6346	P06340	P06340	HLA-DOA	HLA class II histocompatibility antigen, DO alpha chain	2	0.014922	98.044	0	853030	0	0	0	0	0	0	0	0	0	0	0	0	0	0	0	0
APLNLGMIAA	10	969.53174	O75643;B4E0P5	O75643	SNRNP200	U5 small nuclear ribonucleoprotein 200 kDa helicase	2	0.013569	89.355	0	0	0	0	0	0	34465000	0	0	0	0	0	0	0	0	0	0	0
APLNPKANREK	11	1236.6939	P68032;P68133;P62736;P63267;C9JFL5;F6UVQ4;F6QUT6;P63267-2;P63261;P60709;I3L3I0;I3L1U9;G5E9R0;E7EVS6;I3L3R2;J3KT65;Q6S8J3;I3L4N8;P0CG38;P0CG39;Q9BYX7	P63261	ACTC1;ACTA1;ACTA2;ACTG2;ACTG1;ACTB;POTEE;POTEI;POTEJ;POTEKP	Actin, alpha cardiac muscle 1;Actin, alpha skeletal muscle;Actin, aortic smooth muscle;Actin, gamma-enteric smooth muscle;Actin, cytoplasmic 2;Actin, cytoplasmic 2, N-terminally processed;Actin, cytoplasmic 1;Actin, cytoplasmic 1, N-terminally processed;POTE ankyrin domain family member E;POTE ankyrin domain family member I;POTE ankyrin domain family member J;Putative beta-actin-like protein 3;Pu…	4	0.030336	70.412	4538300	0	0	0	0	0	0	0	0	0	0	0	0	0	0	0	0	0
APLPPAPAY	9	895.48035	Q9Y6K9-3;Q9Y6K9;Q9Y6K9-2	Q9Y6K9-3	IKBKG	NF-kappa-B essential modulator	2	0.055201	65.803	0	0	0	0	0	0	0	3677300	0	0	0	0	0	0	0	0	0	0
APLPPLSGL	9	863.51165	Q9H0V9;Q9H0V9-2;Q9H0V9-3	Q9H0V9	LMAN2L	VIP36-like protein	2	0.034749	77.282	0	0	0	0	0	0	0	0	0	0	0	0	0	0	0	0	0	0
APLQEKVVF	9	1029.5859	C9JNM5;Q96A54;C9J0W7;Q86V24	C9JNM5	ADIPOR1;ADIPOR2	Adiponectin receptor protein 1;Adiponectin receptor protein 2	2	0.039476	72.478	0	0	0	0	0	0	0	6523400	0	0	0	0	0	0	0	0	0	0
APLQHRHVL	9	1069.6145	Q504T8;K7EN89	Q504T8	MIDN	Midnolin	2;3	0.0028038	152.63	0	25453000	0	0	0	8892100	0	0	0	0	0	0	0	24715000	0	184070	0	3164100
APLQRSQSL	9	998.55089	F8WDP1;Q8WUA7-3;Q8WUA7-4;Q8WUA7	F8WDP1	TBC1D22A	TBC1 domain family member 22A	2	0.016367	95.09	0	0	0	4137500	0	0	0	0	0	0	0	0	113920000	0	0	0	0	0
APLRPAAPGQTPL	13	1287.7299	Q12796	Q12796	PNRC1	Proline-rich nuclear receptor coactivator 1	2	1.31E-07	150.44	0	19598000	0	0	0	11190000	0	0	0	0	0	0	0	10831000	0	0	0	0
APLSAPTSA	9	813.42323	Q53H80	Q53H80	AKIRIN2	Akirin-2	2	0.0061568	125.81	0	0	0	0	0	0	134090000	0	0	0	0	0	0	0	0	0	0	0
APLSEDQRTAL	11	1199.6146	O15397-2;O15397;H0YH64	O15397-2	IPO8	Importin-8	2	0.0021611	122.7	0	2276100	0	0	0	3790800	0	0	0	0	0	0	0	0	0	0	0	0
APLSGSKEM	9	918.44807	O95391;E5RGM7;E5RK41	O95391	SLU7	Pre-mRNA-splicing factor SLU7	2	0.0088045	110.88	0	567530	0	0	0	538920	0	0	0	0	0	0	0	107760	0	0	0	0
APLSMEQRRP	10	1183.6132	O75051-2	O75051-2			2	0.011415	93.649	0	1117800	0	0	0	0	0	0	0	0	0	0	0	0	0	0	0	0
APLVHATL	8	820.48069	O14980	O14980	XPO1	Exportin-1	2	0.043952	110.61	0	0	0	8321700	0	0	0	0	0	0	0	0	0	0	0	0	0	0
APMGREGVTAM	11	1118.5212	Q5SV16;H0Y2W2;Q5T2N8;Q9NVI7-3;Q9NVI7-2;Q5T9A4-3;Q9NVI7;Q5T9A4	Q5SV16	ATAD3A;ATAD3C;ATAD3B	ATPase family AAA domain-containing protein 3C;ATPase family AAA domain-containing protein 3A;ATPase family AAA domain-containing protein 3B	2	0.0041066	111.86	0	1154100	0	0	0	0	0	0	0	0	0	0	0	1004100	0	0	0	0
APMIKKIAF	9	1017.6045	Q5UIP0-2;Q5UIP0;H7BZN3	Q5UIP0-2	RIF1	Telomere-associated protein RIF1	2	0.0081066	114.28	0	22595000	0	0	0	25009000	0	0	0	0	0	0	0	60613000	0	0	0	12777000
APMNVRRGL	9	1012.56	Q53G59;Q53G59-2;Q9H7R2	Q53G59	KLHL12	Kelch-like protein 12	2	0.022591	85.642	0	7989400	0	0	0	0	0	0	0	0	0	0	0	0	0	0	0	0
APMPGTDSSSRSM	13	1322.5595	Q96S82;H3BUV9;H3BSQ2	Q96S82	UBL7	Ubiquitin-like protein 7	2	0.00053429	126.83	0	3569200	0	0	0	871270	0	0	0	0	0	0	0	0	0	0	0	0
APMPYLIGVHA	11	1167.6111	Q8IV53-2;Q8IV53	Q8IV53-2	DENND1C	DENN domain-containing protein 1C	2	0.0052832	103.74	0	0	0	0	0	0	506080000	0	0	0	0	0	0	0	0	0	0	0
APMRSLVQEM	10	1160.5682	O75643;O75643-2	O75643	SNRNP200	U5 small nuclear ribonucleoprotein 200 kDa helicase	2	0.010047	106.16	0	0	0	0	0	694350	0	0	0	0	0	0	0	0	0	0	0	0
APMSAAHQL	9	924.44874	P54259	P54259	ATN1	Atrophin-1	2	0.024502	83.456	0	0	0	0	0	0	0	0	0	0	0	0	0	300390	0	0	0	0
APNAGKSTL	9	857.46068	J3QT61;J3QSB2;J3QRV9;O75616-2;O75616	J3QT61	ERAL1	GTPase Era, mitochondrial	2	0.013913	99.815	0	4375900	0	0	0	0	0	0	0	0	0	0	0	0	0	0	0	0
APNAGKSTLSNQL	13	1299.6783	J3QT61;J3QSB2;J3QRV9;O75616-2;O75616	J3QT61	ERAL1	GTPase Era, mitochondrial	2	5.59E-30	197.38	0	6207900	0	0	0	3384900	0	0	0	0	0	0	0	3343400	0	0	0	0
APNAGSRMTQTV	12	1231.5979	G5E9S2;E7ET17;E7EWE5;P51659-3;P51659;P51659-2;E7ER27	G5E9S2	HSD17B4	Peroxisomal multifunctional enzyme type 2;(3R)-hydroxyacyl-CoA dehydrogenase;Enoyl-CoA hydratase 2	2	1.94E-05	163.71	0	32085000	0	0	0	12952000	0	0	0	0	0	0	0	14259000	0	0	0	0
APNEKMKQVL	10	1156.6274	D3DSE6;C9J818;F8VZ95;P57076;C9JX57;H7BZW1	D3DSE6	C21orf59	UPF0769 protein C21orf59	2	0.0033729	125.23	0	11878000	0	0	0	15589000	0	0	0	0	0	0	0	3581700	0	0	0	0
APNERPYSL	9	1045.5193	Q01151	Q01151	CD83	CD83 antigen	2	0.007519	118.21	0	6153100	0	0	0	0	0	0	0	0	0	0	0	0	0	0	0	0
APNINRRNEI	10	1195.6422	Q96J88-2;Q96J88;Q96J88-3	Q96J88-2	EPSTI1	Epithelial-stromal interaction protein 1	2	0.0092327	98.73	0	12968000	0	0	0	6429600	0	0	0	0	0	0	0	4289400	0	0	0	0
APNLGRSFHIL	11	1223.6775	K7ELV2;Q96EE3;Q96EE3-1	K7ELV2	SEH1L	Nucleoporin SEH1	2	0.016479	77.541	0	748660	0	0	0	0	0	0	0	0	0	0	0	0	0	0	0	0
APNLKILNL	9	994.61752	E9PIN3;Q9UBU9;B4E227;Q9UBU9-2	E9PIN3	NXF1	Nuclear RNA export factor 1	2	0.019812	93.143	0	3241900	0	0	0	2029300	0	0	0	0	0	0	0	0	0	0	0	0
APNLRGSGV	9	869.47191	E9PP16;Q8ND30-3;Q8ND30-2;Q8ND30;H0YFE4;F5GZP6;Q86W92-3;Q86W92-4;Q86W92-2;Q86W92	E9PP16	PPFIBP2;PPFIBP1	Liprin-beta-2;Liprin-beta-1	2	0.010531	106.88	0	0	0	0	0	7926400	0	0	0	0	0	0	0	0	0	0	0	0
APNNGQNKSL	10	1041.5203	J3KN32;Q9UKL0	J3KN32	RCOR1	REST corepressor 1	2	0.0029067	146.71	0	8721500	0	0	0	6254500	0	0	0	0	0	0	0	0	0	0	0	0
APNNYRSPIST	11	1218.5993	Q15762;J3QR77	Q15762	CD226	CD226 antigen	2	0.002186	122.55	0	3824900	0	0	0	275120	0	0	0	0	0	0	0	1288600	0	0	0	0
APNPAKATVTA	11	1039.5662	Q5JW30;O95793-2;O95793-3;O95793	Q5JW30	STAU1	Double-stranded RNA-binding protein Staufen homolog 1	2	0.0022394	135.16	0	9284200	0	0	0	0	0	0	0	0	0	0	0	0	0	0	0	0
APNPAKATVTAMI	13	1283.6908	Q5JW30;O95793-2;O95793-3;O95793	Q5JW30	STAU1	Double-stranded RNA-binding protein Staufen homolog 1	2	1.20E-05	127.56	0	1469400	0	0	0	332100	0	0	0	0	0	0	0	971870	0	0	0	0
APNPIHLTV	9	960.53927	O00303	O00303	EIF3F	Eukaryotic translation initiation factor 3 subunit F	2	0.0077685	116.05	0	0	0	0	0	0	109980000	0	0	0	0	0	0	0	0	0	0	0
APNPSRSEKL	10	1097.5829	E9PFB9;J3KP97;Q5T9S5-2;Q5T9S5;H0YCD6;H7C0C9	E9PFB9	CCDC18	Coiled-coil domain-containing protein 18	2	0.0073512	113.67	0	9357800	0	0	0	6888300	0	0	0	0	0	0	0	8696700	0	0	0	0
APNPYRQAIM	10	1159.5808	Q7RTS9;J3KRG4;Q7RTS9-2	Q7RTS9	DYM	Dymeclin	2	0.0012503	161.79	0	316520	0	0	0	0	0	0	0	0	0	0	0	5330300	0	0	0	0
APNPYRQAIMSF	12	1393.6813	Q7RTS9;J3KRG4;Q7RTS9-2	Q7RTS9	DYM	Dymeclin	2	0.00073053	121.36	0	1256800	0	0	0	0	0	0	0	0	0	0	0	498230	0	0	0	0
APNQRRRLL	9	1122.6734	E9PDU5;Q9NNW5;E9PBK6	E9PDU5	WDR6	WD repeat-containing protein 6	2	0.019071	92.653	0	0	0	0	0	0	0	0	0	0	0	0	0	0	0	0	0	0
APNQRRRLLL	10	1235.7575	E9PDU5;Q9NNW5;E9PBK6	E9PDU5	WDR6	WD repeat-containing protein 6	2;3	0.011415	93.649	0	5723400	0	0	0	2354100	0	0	0	0	0	0	0	10134000	0	0	0	72024000
APNSRPALL	9	937.53451	G3XAL9;P55011-3;P55011	G3XAL9	SLC12A2	Solute carrier family 12 member 2	2	0.0086557	111.61	0	0	0	0	0	29539000	0	0	0	0	0	0	0	75417000	0	0	0	20529000
APNTGRANQQM	11	1186.5513	Q9NZS9	Q9NZS9	BFAR	Bifunctional apoptosis regulator	2	0.00076219	154.15	0	4542900	0	0	0	2652500	0	0	0	0	0	0	0	13161000	0	0	0	0
APNYRLKSL	9	1060.6029	D6RGK3;D6RIV9;D6RIE8;Q9HBM6;Q16594	D6RGK3	TAF9;TAF9B	Transcription initiation factor TFIID subunit 9B;Transcription initiation factor TFIID subunit 9	2	0.0027909	195.04	0	218170000	0	0	0	166920000	0	0	0	0	0	0	0	163100000	0	0	0	27543000
APPEYHRKAV	10	1166.6196	B3KTM8;Q9UBU8-2;Q9UBU8;Q9UBU8-3	B3KTM8	MORF4L1	Mortality factor 4-like protein 1	2;3	0.001154	160.53	0	1011100000	0	0	0	959370000	0	0	0	0	0	0	0	1046800000	0	0	0	554440000
APPHGGIAL	9	831.46029	Q6PI48	Q6PI48	DARS2	Aspartate--tRNA ligase, mitochondrial	2	0.013763	100.07	0	458920	0	0	0	0	0	0	0	0	0	0	0	0	0	0	0	0
APPKPEPKP	9	959.54402	P05204;Q15651-2;Q15651	P05204	HMGN2;HMGN3	Non-histone chromosomal protein HMG-17;High mobility group nucleosome-binding domain-containing protein 3	2	0.031621	77.732	0	0	0	0	0	0	0	0	0	0	0	0	0	0	0	60890	0	0
APPPPGAAV	9	775.42284	O60244	O60244	MED14	Mediator of RNA polymerase II transcription subunit 14	1	0.048049	101.72	0	0	0	0	0	195570	0	0	0	0	0	0	0	0	0	0	0	0
APPPPPLAA	9	829.46979	E9PCV4;M0R344;Q9NRA0-3;Q9NRA0-2;Q9NRA0;Q9NRA0-5;M0QXX5;M0R0E9;A0A075B7A1;M0QZP3	E9PCV4	SPHK2	Sphingosine kinase 2	2	0.011331	104.11	0	0	0	0	0	0	0	0	0	0	0	0	0	0	0	0	0	0
APPPPPPAF	9	889.46979	Q9P107-2;Q9P107;K7EJC2	Q9P107-2	GMIP	GEM-interacting protein	2	0.0059577	126.24	0	437220	0	0	0	448970	0	0	0	0	0	0	0	0	0	0	0	0
APPPPPPPPPPPGA	14	1284.6867	P16298-3;P16298;P16298-4;Q5F2F8;P16298-2	P16298-3	PPP3CB	Serine/threonine-protein phosphatase 2B catalytic subunit beta isoform;Serine/threonine-protein phosphatase	2	0.00096782	94.087	0	0	169050	0	0	0	0	0	0	0	0	0	0	0	0	0	0	0
APPPPPPPPPPPPAPEQ	17	1678.8719	P46379-3;P46379-2;P46379;P46379-5;X6REW1	P46379-3	BAG6	Large proline-rich protein BAG6	2	2.18E-13	141.54	0	417170	746470	0	0	431480	0	0	0	0	0	0	0	0	0	297790	0	0
APPQEQKQML	10	1168.591	E7EQV3;P11940;E7ERJ7;P11940-2;H0YAS7;H0YAS6;H0YB75;H0Y5F5;B1ANR0;Q13310-2;Q13310;Q13310-3;H0Y6X6	E7EQV3	PABPC1;PABPC4	Polyadenylate-binding protein;Polyadenylate-binding protein 1;Polyadenylate-binding protein 4	2	0.0029699	145.91	0	2725300	0	0	0	2225500	0	0	0	0	0	0	0	745110	0	0	0	0
APPQIPDTRREL	12	1391.7521	Q9HAF1-2;Q9HAF1;Q9HAF1-4;Q9HAF1-3	Q9HAF1-2	MEAF6	Chromatin modification-related protein MEAF6	2;3	9.80E-10	172.76	0	23735000	0	0	0	6636600	0	0	0	0	0	0	0	3056300	0	0	0	0
APPRGPLPTL	10	1017.5971	O43734-5;O43734-2;O43734;O43734-4;O43734-3	O43734-5	TRAF3IP2	Adapter protein CIKS	2	0.043956	83.456	0	0	0	0	0	0	0	0	0	0	0	0	0	2781600	0	0	0	0
APPRPGSSF	9	914.46102	Q86XP3;Q86XP3-2	Q86XP3	DDX42	ATP-dependent RNA helicase DDX42	2	0.0028113	142.04	0	84384000	0	0	0	16390000	0	0	0	0	0	0	0	0	0	0	0	0
APPSHQSTQL	10	1064.5251	P15822	P15822	HIVEP1	Zinc finger protein 40	2	0.013728	89.171	0	0	0	0	0	0	0	0	0	0	0	0	0	455180	0	0	0	0
APPTNQATAA	10	940.46141	Q9Y5V3;Q9Y5V3-2	Q9Y5V3	MAGED1	Melanoma-associated antigen D1	2	0.0093907	104.89	0	0	0	0	0	0	420400000	0	0	0	0	0	0	0	0	0	0	0
APPVRPQNSL	10	1077.5931	R4GNB2;R4GN35	R4GNB2	DENND4C		2	0.00080018	172.98	0	47708000	0	0	0	30245000	0	0	0	0	0	0	0	20807000	0	0	0	0
APQADPRPSM	10	1068.5022	I3L3W6;O94983-2;O94983-3;O94983-4;O94983;O94983-6	I3L3W6	CAMTA2	Calmodulin-binding transcription activator 2	2	0.0065385	115.57	0	529170	0	0	0	342530	0	0	0	0	0	0	0	110200	0	0	0	0
APQALSIKTSSL	12	1214.6871	Q14289-2;Q14289;E9PBI4;H0YB74	Q14289-2	PTK2B	Protein-tyrosine kinase 2-beta	2	8.59E-08	174.05	0	47995000	0	0	0	59478000	0	0	0	0	0	0	0	12720000	0	0	0	37722000
APQDRQAGASV	11	1098.5418	E7ESD2;Q641Q2-2;Q641Q2;F8W7U3;Q5SNT6	E7ESD2	FAM21A;FAM21B	WASH complex subunit FAM21A;WASH complex subunit FAM21B	2	0.00093412	147.72	0	894570	0	0	0	520160	0	0	0	0	0	0	0	1207200	0	0	0	0
APQEERISA	9	999.49852	E7EPN9;Q9Y520-7;Q9Y520-6;Q9Y520-4;Q9Y520-5;Q9Y520;Q9Y520-2;Q9Y520-3	E7EPN9	PRRC2C	Protein PRRC2C	2	0.011696	103.55	0	0	0	0	0	0	88246000	0	0	0	0	0	0	0	0	0	0	0
APQETRGIP	9	967.50869	H3BTA2;P60510	H3BTA2	PPP4C	Serine/threonine-protein phosphatase;Serine/threonine-protein phosphatase 4 catalytic subunit	2	0.011419	104.01	0	14781000	0	0	0	0	0	0	0	0	0	0	0	0	0	0	0	0
APQGSRAAP	9	853.44061	Q9BRP8-2;Q9BRP8	Q9BRP8-2	WIBG	Partner of Y14 and mago	2	0.017303	93.178	0	0	0	0	0	0	0	0	0	0	0	0	0	277540	0	0	0	0
APQHAQQSI	9	978.48829	P20248	P20248	CCNA2	Cyclin-A2	1;2	0.0038675	133.98	0	6967500	0	0	0	6091400	0	0	0	0	0	0	0	2531200	0	0	0	0
APQHKGHTTAL	11	1159.6098	O00635	O00635	TRIM38	E3 ubiquitin-protein ligase TRIM38	2	0.0024621	120.86	0	0	0	0	0	1099300	0	0	0	0	0	0	0	280870	0	0	0	0
APQIRKML	8	955.56371	G3V2G6;G3V234;Q8TC12-2;Q8TC12;Q8TC12-3	G3V2G6	RDH11	Retinol dehydrogenase 11	2	0.024184	125.01	0	4740300	0	0	0	0	0	0	0	0	0	0	0	0	0	0	0	0
APQIRSRSL	9	1026.5934	Q13415	Q13415	ORC1	Origin recognition complex subunit 1	2;3	0.0029635	142.98	0	212310000	0	0	0	466050000	0	0	0	0	0	0	0	751890000	0	0	0	68943000
APQPAKPRL	9	976.5818	Q9UBN7-2;Q9UBN7	Q9UBN7-2	HDAC6	Histone deacetylase 6	2;3	0.0053923	127.46	0	85233000	0	0	0	42810000	0	0	0	0	0	0	0	114690000	0	0	0	0
APQPAREAAF	10	1056.5352	F8WEA4;Q9NR82-2;Q9NR82;Q9NR82-7;Q9NR82-3;Q9NR82-6;Q9NR82-5	F8WEA4	KCNQ5	Potassium voltage-gated channel subfamily KQT member 5	2	0.0096543	97.472	0	0	0	0	0	1168200	0	0	0	0	0	0	0	1674000	0	0	0	0
APQPRVTHF	9	1051.5563	O95872	O95872	GPANK1	G patch domain and ankyrin repeat-containing protein 1	2	0.0084104	112.8	0	0	0	0	0	8071700	0	0	0	0	0	0	0	0	0	0	0	0
APQQPGKEAA	10	995.50361	Q96T58	Q96T58	SPEN	Msx2-interacting protein	2	0.0028892	144.47	0	0	0	0	0	0	68401000	0	0	0	0	0	0	0	0	0	0	0
APQRLRWQA	9	1124.6203	B0QY80;Q96HU1;Q96HU1-2	B0QY80	SGSM3	Small G protein signaling modulator 3	3	0.023846	87.181	0	0	0	0	0	0	0	0	0	0	0	0	0	0	0	0	0	0
APQRPISTQ	9	996.53524	Q15691	Q15691	MAPRE1	Microtubule-associated protein RP/EB family member 1	2	0.0035598	147.75	0	0	0	0	0	214430	0	0	0	0	0	0	0	0	0	0	0	0
APQRVRVTL	9	1038.6298	P26010-2;P26010;F5H6T4;F8VNX4	P26010-2	ITGB7	Integrin beta-7;Integrin beta	2;3	0.0028054	150.35	0	789730000	0	0	0	650610000	0	0	0	0	0	0	0	402570000	0	190540	0	120460000
APQSNKERL	9	1041.5567	Q8N1F7;H3BVG0;Q8N1F7-2;H3BVE2;H3BRD9	Q8N1F7	NUP93	Nuclear pore complex protein Nup93	2	0.013456	100.58	0	0	0	0	0	2203900	0	0	0	0	0	0	0	0	0	0	0	0
APQSTPRNTV	10	1069.5516	F8WAE5;Q9BY44-4;Q9BY44-3;Q9BY44;Q9BY44-2	F8WAE5	EIF2A	Eukaryotic translation initiation factor 2A;Eukaryotic translation initiation factor 2A, N-terminally processed	2	0.015112	87.568	0	0	0	0	0	0	0	0	0	0	0	0	0	1049700	0	0	0	0
APQTPTHGAL	10	991.50869	Q8N3J3-4;Q8N3J3	Q8N3J3-4	C17orf53	Uncharacterized protein C17orf53	2	0.0090081	109.79	0	1238200	0	0	0	866920	0	0	0	0	0	0	0	0	0	0	0	0
APQTQHVSPM	10	1094.5179	E9PK06;E9PPR1;E9PL12;E9PL71;E9PQ49;E9PI39;E9PQZ1;E9PK01;E9PRY8;P29692-3;P29692-4;P29692;P29692-2	E9PK06	EEF1D	Elongation factor 1-delta	2	5.28E-05	187.16	0	925060	0	0	0	1861100	0	0	0	0	0	0	0	1346600	0	0	0	0
APRAAGTVKEL	11	1111.635	Q9HBR0;I3L0Q8;H0YF92	Q9HBR0	SLC38A10	Putative sodium-coupled neutral amino acid transporter 10	2;3	0.015428	79.23	0	0	0	0	0	0	0	0	0	0	0	0	0	1935800	0	0	0	0
APRAALTRL	9	967.5927	P83436	P83436	COG7	Conserved oligomeric Golgi complex subunit 7	2;3	0.0080623	114.5	0	114090000	0	0	0	78045000	0	0	0	0	0	0	0	18640000	0	0	0	50821000
APRAAREAL	9	953.54066	Q9P2R3-4	Q9P2R3-4			2;3	0.015906	96.034	0	446690000	0	0	0	192090000	0	0	0	0	0	0	0	1670500000	0	0	0	0
APRAGEQGEAM	11	1115.503	Q5JSZ5;Q5JSZ5-5;H0Y412	Q5JSZ5	PRRC2B	Protein PRRC2B	2	0.0059621	94.66	0	3278900	0	0	0	926510	0	0	0	0	0	0	0	0	0	0	0	0
APRAGPDPRL	10	1048.5778	P30281;P30281-3	P30281	CCND3	G1/S-specific cyclin-D3	2	0.034408	74.424	0	0	0	0	0	0	0	0	0	0	0	0	0	20468000	0	0	0	0
APRAGPGQL	9	865.477	Q86YV0-2;Q86YV0	Q86YV0-2	RASAL3	RAS protein activator like-3	2	0.0021584	127.46	0	25636000	0	0	0	11374000	0	0	0	0	0	0	0	62556000	0	0	0	0
APRAGQPLQL	10	1049.5982	B1AH49;P25325;P25325-2	B1AH49	MPST	Sulfurtransferase;3-mercaptopyruvate sulfurtransferase	2	0.0094637	101.25	0	55285000	0	0	0	13406000	0	0	0	0	0	0	0	20044000	0	0	0	0
APRAGSQVV	9	883.48756	Q9BWH2	Q9BWH2	FUNDC2	FUN14 domain-containing protein 2	2	0.008902	110.41	0	11648000	0	0	0	0	0	0	0	0	0	0	0	0	0	0	0	0
APRAIPTTGRGSSGVGL	17	1595.8744	J3KQ69;P25205;B4DWW4	J3KQ69	MCM3	DNA replication licensing factor MCM3	2;3	8.23E-89	207.92	0	81959000	0	0	0	45490000	0	0	0	0	0	0	0	114800000	0	0	0	50612000
APRALLLLL	9	978.65899	Q29865;A2AEA2;P10321;F8W9Z8	Q29865	HLA-C	HLA class I histocompatibility antigen, Cw-18 alpha chain;HLA class I histocompatibility antigen, Cw-7 alpha chain	2	0.020794	87.696	0	0	0	0	0	3153000	0	0	0	0	0	0	0	0	0	0	0	0
APRAPAAGL	9	822.47119	Q86YV0-2;Q86YV0	Q86YV0-2	RASAL3	RAS protein activator like-3	2	0.004112	130.22	0	20768000	0	0	0	14210000	0	0	0	0	0	0	0	48148000	0	0	0	0
APRAPLRLL	9	1005.6447	E9PF46;F8WA34	E9PF46	ACYP2	Acylphosphatase	2;3	0.0037358	131.03	0	5061900	0	0	0	988510	0	0	0	0	0	0	0	4032600	0	0	0	0
APRAPPGPAGL	11	1002.5611	F5GYK2;Q9NRL3;Q9NRL3-3;R4GN16;Q9NRL3-2;M0QYS2;M0R0P4	F5GYK2	STRN4	Striatin-4	2	0.002354	131.11	0	48474000	0	0	0	7396600	0	0	0	0	0	0	0	3136900	0	0	0	0
APRAPRALAA	10	992.58795	P53007	P53007	SLC25A1	Tricarboxylate transport protein, mitochondrial	2	0.0064852	115.7	0	0	0	0	0	0	0	0	0	0	0	0	0	10385000	0	0	0	0
APRAPRALAAA	11	1063.6251	P53007	P53007	SLC25A1	Tricarboxylate transport protein, mitochondrial	2;3	0.00076987	153.05	0	329430000	0	0	0	291350000	88941000	0	0	0	0	0	0	831170000	0	0	0	75467000
APRAPSVPARP	11	1117.6356	O43184	O43184	ADAM12	Disintegrin and metalloproteinase domain-containing protein 12	2	0.0013255	143	0	0	0	0	0	11675000	0	0	0	0	0	0	0	0	0	0	0	0
APRASVPSVQI	11	1123.635	Q86YP4-2;Q86YP4;Q86YP4-3	Q86YP4-2	GATAD2A	Transcriptional repressor p66-alpha	2	0.008678	96.946	0	910490	0	0	0	0	0	0	0	0	0	0	0	0	0	0	0	0
APRAVFPSI	9	956.54435	P68032;P68133;P62736;P63267;Q5T8M8;A6NL76;Q5T8M7;C9JFL5;F6UVQ4;F6QUT6;P63267-2;F8WB63;B8ZZJ2;F8WCH0;P63261;P60709;I3L3I0;I3L1U9;G5E9R0;E7EVS6;I3L3R2;J3KT65;K7EM38;Q6S8J3;I3L4N8;P0CG38;P0CG39;A5A3E0;C9JUM1;C9JZR7;C9JTX5	P63261	ACTC1;ACTA1;ACTA2;ACTG2;ACTG1;ACTB;POTEE;POTEI;POTEJ;POTEF	Actin, alpha cardiac muscle 1;Actin, alpha skeletal muscle;Actin, aortic smooth muscle;Actin, gamma-enteric smooth muscle;Actin, cytoplasmic 2;Actin, cytoplasmic 2, N-terminally processed;Actin, cytoplasmic 1;Actin, cytoplasmic 1, N-terminally processed;POTE ankyrin domain family member E;POTE ankyrin domain family member I;POTE ankyrin domain family member J;POTE ankyrin domain family member F	2	0.0028017	136.39	0	294650000	0	0	0	233080000	0	0	0	0	0	0	0	335000000	0	0	0	85614000
APRDAYWIAM	10	1192.5699	X6RKY7;X6RA30;O75794	X6RKY7	CDC123	Cell division cycle protein 123 homolog	2	0.0093887	98.048	0	0	0	0	0	2737200	0	0	0	0	0	0	0	0	0	0	0	0
APRDGRVVF	9	1015.5563	Q96FS4	Q96FS4	SIPA1	Signal-induced proliferation-associated protein 1	2;3	0.0091009	109.44	0	52728000	0	0	0	21143000	0	0	0	0	0	0	0	44837000	0	0	0	0
APRDPPGQA	9	907.45118	F8WFE7;Q86WX3	F8WFE7	RPS19BP1	Active regulator of SIRT1	2	0.0095984	107.08	0	695910	0	0	0	0	0	0	0	0	0	0	0	1464700	0	0	0	0
APRDSLRSL	9	1013.5618	E9PF32;E5RH95;E5RIR7;E5RHH2;E5RI43	E9PF32	DENND3		3	0.010143	106.16	0	14697000	0	0	0	0	0	0	0	0	0	0	0	0	0	0	0	0
APRDTAKAF	9	975.51378	Q86VV8-3;Q86VV8	Q86VV8-3	RTTN	Rotatin	2;3	0.016701	94.409	0	17313000	0	0	0	0	0	0	0	0	0	0	0	36934000	0	0	0	0
APREAETSRAA	11	1157.5789	Q7L311	Q7L311	ARMCX2	Armadillo repeat-containing X-linked protein 2	2	0.0063394	90.913	0	0	0	0	0	0	5975600	0	0	0	0	0	0	0	0	0	0	0
APREALAQTVL	11	1167.6612	A6PVH9;B0QZ18;Q99829;F2Z2V0	A6PVH9	CPNE1	Copine-1	2	0.011728	80.834	0	0	0	0	0	0	0	0	0	0	0	0	0	22233000	0	0	0	0
APREGISQEAL	11	1169.6041	Q9Y490	Q9Y490	TLN1	Talin-1	2	0.0057319	96.946	0	75447000	0	0	0	0	0	0	0	0	0	0	0	56876000	0	0	0	0
APREGQGSSAV	11	1057.5152	Q16566	Q16566	CAMK4	Calcium/calmodulin-dependent protein kinase type IV	2	0.0053929	101.79	0	39589000	0	0	0	19159000	0	0	0	0	0	0	0	59077000	0	0	0	0
APREHPFVL	9	1064.5767	P13984	P13984	GTF2F2	General transcription factor IIF subunit 2	2	0.011906	103.19	0	24539000	0	0	0	63858000	0	0	0	0	0	0	0	136980000	0	0	0	13218000
APREPFAHSL	10	1123.5774	A2A288	A2A288	ZC3H12D	Probable ribonuclease ZC3H12D	3	0.0037445	123.51	0	34967000	0	0	0	9786000	0	0	0	0	0	0	0	11721000	0	0	0	0
APREPPPVEL	10	1103.5975	Q13105-3;Q13105;Q13105-2	Q13105-3	ZBTB17	Zinc finger and BTB domain-containing protein 17	2	0.0092785	109.16	0	6521100	0	0	0	0	0	0	0	0	0	0	0	23276000	0	0	0	0
APRERPARL	9	1064.6203	Q9UBU6	Q9UBU6	FAM8A1	Protein FAM8A1	2	0.036303	74.6	0	0	0	0	0	0	0	0	0	0	0	0	0	4036700	0	0	0	0
APRESAQAI	9	941.49304	P46013;P46013-2	P46013	MKI67	Antigen KI-67	2	0.0074959	118.41	0	794660	0	0	0	0	0	0	0	0	0	0	0	11360000	0	0	0	0
APREVVDPSGGRATL	15	1523.8056	C4AMC7;Q6VEQ5	C4AMC7	WASH3P;WASH2P	Putative WAS protein family homolog 3;WAS protein family homolog 2	2	1.14E-55	201.3	0	1940700	0	0	0	951110	0	0	0	0	0	0	0	6460100	0	0	0	0
APRFGGSRAGPL	12	1184.6414	J3KTA4;P17844;P17844-2;J3QRQ7;J3QR02;J3KRX8;X6RLV5;J3QKN9	J3KTA4	DDX5	Probable ATP-dependent RNA helicase DDX5	2;3	0.0011836	117.86	0	24496000	0	0	0	3123800	0	0	0	0	0	0	0	36385000	0	0	0	0
APRFHQAESHL	11	1291.6422	E7EPB1;E7EQS8;Q6N021-2;Q6N021-3;Q6N021	E7EPB1	TET2	Methylcytosine dioxygenase TET2	2;3	0.0024537	133.42	0	1016800	0	0	0	0	0	0	0	0	0	0	0	0	0	0	0	0
APRGDKEEL	9	1013.5142	P24001-3;P24001-2;P24001-5;P24001-6;C6GKH1;P24001-7;P24001-4;F8W1V1;F8VSD2;P24001;F8VVN4	F8W1V1	IL32	Interleukin-32	2	0.01062	120.33	0	30350000	0	0	0	260840000	0	0	0	0	0	0	0	75355000	0	0	0	89673000
APRGELYKEL	10	1174.6346	Q96GD4;Q96GD4-5;Q96GD4-4;Q96GD4-2;J3KTD6;J3QLN8;J3KT86;J3QR41;Q5Y191;Q9UQB9-2;Q9UQB9-3;Q9UQB9;B4DXA6	Q96GD4	AURKB;AURKC	Aurora kinase B;Aurora kinase C	2;3	0.0032268	138.36	0	87415000	0	0	0	67169000	0	0	0	0	0	0	0	0	0	0	0	0
APRGKSGAAL	10	926.52976	P09874	P09874	PARP1	Poly [ADP-ribose] polymerase 1	2	0.011926	92.538	0	108210000	0	0	0	0	0	0	0	0	0	0	0	3145500	0	0	0	10504000
APRGNVTSL	9	913.49813	H0Y858;Q9NR96-2;Q9NR96-5;Q9NR96;Q9NR96-3;Q9NR96-4	H0Y858	TLR9	Toll-like receptor 9	2	0.027052	80.787	0	0	0	0	0	0	0	0	0	0	0	0	0	2961800	0	0	0	0
APRGNVTSLSL	11	1113.6142	H0Y858;Q9NR96-2;Q9NR96-5;Q9NR96;Q9NR96-3;Q9NR96-4	H0Y858	TLR9	Toll-like receptor 9	2	0.014383	80.24	0	0	0	0	0	0	0	0	0	0	0	0	0	1570000	0	0	0	0
APRGPAGPAA	10	863.46135	H9KVB4;O15417	H9KVB4	TNRC18	Trinucleotide repeat-containing gene 18 protein	2	0.010316	96.034	0	445210	0	0	0	0	0	0	0	0	0	0	0	243150	0	0	0	0
APRGPGAEL	9	866.46102	Q96FS4	Q96FS4	SIPA1	Signal-induced proliferation-associated protein 1	2	0.0073278	119.86	0	25353000	0	0	0	0	0	0	0	0	0	0	0	9499500	0	0	0	0
APRGQRPESA	10	1067.5472	P28062;Q5JNW7	P28062	PSMB8	Proteasome subunit beta type-8	2	0.010027	105.98	0	0	0	0	0	474810	0	0	0	0	0	0	0	0	0	0	0	0
APRGQRPESAL	11	1180.6313	P28062;Q5JNW7	P28062	PSMB8	Proteasome subunit beta type-8	2;3	8.61E-05	170.89	0	720810000	0	0	0	489570000	0	0	0	0	0	0	0	645310000	0	0	0	212550000
APRGQRPESALP	12	1277.684	P28062;Q5JNW7	P28062	PSMB8	Proteasome subunit beta type-8	2	0.00083535	120.55	0	40261000	0	0	0	36165000	0	0	0	0	0	0	0	26724000	0	0	0	0
APRGRAAPWTTA	12	1253.6629	Q7Z4R8	Q7Z4R8	C6orf120	UPF0669 protein C6orf120	2	0.0023234	110.08	0	10565000	0	0	0	9476600	0	0	0	0	0	0	0	0	0	0	0	0
APRGRAAPWTTAL	13	1366.747	Q7Z4R8	Q7Z4R8	C6orf120	UPF0669 protein C6orf120	2;3	0.00031405	138.2	0	7906700	0	0	0	0	0	0	0	0	0	0	0	6114400	0	0	0	20894000
APRGSPPIL	9	906.5287	Q96RD9-3;Q96RD9	Q96RD9-3	FCRL5	Fc receptor-like protein 5	2	0.014316	99.136	0	0	0	0	0	0	0	0	0	0	0	0	0	4617000	0	0	0	0
APRGTGIVSA	10	927.51378	P15880;E9PQD7;H0YEN5;E9PMM9;I3L404;E9PM36	P15880	RPS2	40S ribosomal protein S2	2	0.00842	112.3	0	19932000	0	0	0	0	0	0	0	0	0	0	0	561780000	0	0	0	0
APRHFHTQTQSL	12	1421.7164	O75319	O75319	DUSP11	RNA/RNP complex-1-interacting phosphatase	2;3	1.14E-26	218.03	0	10277000	0	0	0	5573300	0	0	0	0	0	0	0	6756800	0	0	0	0
APRHGLQSL	9	977.54066	P48634-4;P48634-2;P48634-3;P48634	P48634-4	PRRC2A	Protein PRRC2A	2	0.0069412	123.21	0	22885000	0	0	0	5010800	0	0	0	0	0	0	0	32672000	0	0	0	0
APRHGSLGF	9	940.4879	P39023;H7C422;H7C3M2;F8WCR1	P39023	RPL3	60S ribosomal protein L3	2	0.0082345	113.66	0	188780000	0	0	0	139870000	0	0	0	0	0	0	0	120510000	0	0	0	0
APRHPSTNSL	10	1078.552	Q9P032	Q9P032	NDUFAF4	NADH dehydrogenase [ubiquinone] 1 alpha subcomplex assembly factor 4	2;3	4.75E-05	184.9	0	320970000	0	0	0	423290000	0	0	0	0	0	0	0	450870000	0	0	0	103610000
APRHPSTNSLL	11	1191.636	Q9P032	Q9P032	NDUFAF4	NADH dehydrogenase [ubiquinone] 1 alpha subcomplex assembly factor 4	2	0.00514	106.29	0	34494000	0	0	0	40303000	0	0	0	0	0	0	0	35540000	0	0	0	0
APRHVDRSDF	10	1198.5843	G3XAH6;P51003;H0YJ00;P51003-2;G3V3I9	G3XAH6	PAPOLA	Poly(A) polymerase alpha	3	0.026851	78.116	0	1130800	0	0	0	0	0	0	0	0	0	0	0	0	0	0	0	0
APRIALHTA	9	948.5505	Q9UBD5-3;Q9UBD5;Q9UBD5-2	Q9UBD5-3	ORC3	Origin recognition complex subunit 3	3	0.007565	117.81	0	2235000	0	0	0	1739500	66641000	0	0	0	0	0	0	0	0	0	0	0
APRIALHTAL	10	1061.6346	Q9UBD5-3;Q9UBD5;Q9UBD5-2	Q9UBD5-3	ORC3	Origin recognition complex subunit 3	3	0.010174	96.342	0	48906000	0	0	0	31005000	0	0	0	0	0	0	0	72001000	0	0	0	0
APRIESKSM	9	1017.5277	O60749;D6RC15	O60749	SNX2	Sorting nexin-2	2	0.022526	85.716	0	0	0	0	0	0	0	0	0	0	0	0	0	650410	0	0	0	0
APRIGYPKPALL	12	1294.7761	P23381;P23381-2;H0YJP3	P23381	WARS	Tryptophan--tRNA ligase, cytoplasmic;T1-TrpRS;T2-TrpRS	2;3	0.00055203	122.74	0	783980	0	0	0	1873800	0	0	0	0	0	0	0	1105300	0	0	0	0
APRIITGPAPVL	12	1203.7339	Q96PU8-3;Q96PU8;Q96PU8-5;Q96PU8-9;Q96PU8-8;Q96PU8-6;H0YG47;H0YGD6	Q96PU8-3	QKI	Protein quaking	2	9.42E-05	150.09	0	26783000	0	0	0	38054000	0	0	0	0	0	0	0	93339000	0	0	0	22582000
APRIPVTL	8	865.53854	O95372;Q5QPN5;Q5QPN9;Q5QPQ1;Q5QPQ3;Q5QPQ2	O95372	LYPLA2	Acyl-protein thioesterase 2	2	0.00024891	119.29	0	0	0	0	0	5859700	0	0	0	0	0	0	0	0	0	0	0	0
APRKGSFSAL	10	1032.5716	Q13619	Q13619	CUL4A	Cullin-4A	2	0.01111	94.309	0	0	0	0	0	18113000	0	0	0	0	0	0	0	41443000	0	0	0	0
APRKGTVWSL	10	1113.6295	Q8WUA4;H0Y4Q6;H7C3X9	Q8WUA4	GTF3C2	General transcription factor 3C polypeptide 2	2	0.0093924	98.04	0	15920000	0	0	0	23494000	0	0	0	0	0	0	0	49032000	0	0	0	17951000
APRKKSPDL	9	1010.5873	Q9BT25-2;Q9BT25-3;Q9BT25	Q9BT25-2	HAUS8	HAUS augmin-like complex subunit 8	2;3	0.002787	144.65	0	26104000	0	0	0	17494000	0	0	0	0	0	0	0	42043000	0	0	0	0
APRKPANTL	9	966.56106	Q9Y6X9-2;Q9Y6X9	Q9Y6X9-2	MORC2	MORC family CW-type zinc finger protein 2	2	0.013793	100.02	0	30733000	0	0	0	0	0	0	0	0	0	0	0	32937000	0	0	0	0
APRKPDWDL	9	1096.5665	J3KR35;Q8WUD4	J3KR35	CCDC12	Coiled-coil domain-containing protein 12	2	0.0028114	138.08	0	334570000	0	0	0	233740000	0	0	0	0	0	0	0	109170000	0	0	0	23038000
APRKPEGAQA	10	1023.5461	P40222	P40222	TXLNA	Alpha-taxilin	2	0.012311	91.701	0	0	0	0	0	0	12096000	0	0	0	0	0	0	0	0	0	0	0
APRKPPQAL	9	976.5818	Q9BST9-3;Q9BST9-2;Q9BST9	Q9BST9-3	RTKN	Rhotekin	2;3	0.019812	88.819	0	0	0	0	0	0	0	0	0	0	0	0	0	13620000	0	0	0	0
APRKPSIDGF	10	1086.5822	Q8NHM5-2;Q8NHM5-3;Q8NHM5;Q8NHM5-4;F8WBN2;Q1RLM7;S4R3G4;F5H4X4;F5H4A7	Q8NHM5-2	KDM2B	Lysine-specific demethylase 2B	2	0.013728	89.171	0	21298000	0	0	0	0	0	0	0	0	0	0	0	0	0	0	0	0
APRKQLATKA	10	1082.656	K7EK07;P84243;Q6NXT2;K7EMV3;B4DEB1;K7ES00;K7EP01;Q71DI3;P68431;Q5TEC6	Q71DI3	H3F3B;H3F3A;H3F3C;HIST2H3A;HIST1H3A;HIST2H3PS2	Histone H3;Histone H3.3;Histone H3.3C;Histone H3.2;Histone H3.1	2	0.021584	80.688	0	0	0	0	0	0	0	0	0	87014	0	0	0	0	0	0	0	0
APRKQLATKAA	11	1153.6931	K7EK07;P84243;Q6NXT2;K7EMV3;B4DEB1;K7ES00;K7EP01;Q71DI3;P68431;Q5TEC6	Q71DI3	H3F3B;H3F3A;H3F3C;HIST2H3A;HIST1H3A;HIST2H3PS2	Histone H3;Histone H3.3;Histone H3.3C;Histone H3.2;Histone H3.1	2;3	0.00076219	152.69	0	0	0	0	0	1107200	0	0	0	155820	0	0	0	2403200	0	435440	50090000	0
APRKSGAESWL	11	1200.6251	O95905;O95905-3;O95905-2;C9J316;C9JGV1;F2Z2R1	O95905	ECD	Protein SGT1	2	0.011936	80.69	0	0	0	0	0	3301900	0	0	0	0	0	0	0	12074000	0	0	0	0
APRKVLGSSTSA	12	1172.6513	H0YMA4;Q15004;Q15004-2	H0YMA4	KIAA0101	PCNA-associated factor	2	0.0010534	134.75	0	20226000	0	0	0	36819000	583810000	0	0	0	0	0	0	140190000	0	0	0	0
APRKVLGSSTSAT	13	1273.699	H0YMA4;Q15004;Q15004-2	H0YMA4	KIAA0101	PCNA-associated factor	2	0.0023363	105.66	0	3415000	0	0	0	0	0	0	0	0	0	0	0	0	0	0	0	0
APRLETKSL	9	1013.5869	Q6P6C2-3;Q6P6C2;Q6P6C2-1	Q6P6C2-3	ALKBH5	RNA demethylase ALKBH5	2;3	0.010524	105.52	0	0	0	0	0	17654000	0	0	0	0	0	0	0	105570000	0	0	0	14045000
APRLGSRSQSL	11	1170.6469	Q9Y2H2-4;Q9Y2H2	Q9Y2H2-4	INPP5F	Phosphatidylinositide phosphatase SAC2	2;3	0.0014044	142.04	0	35681000	0	0	0	0	0	0	0	0	0	0	0	0	0	0	0	0
APRLMITHI	9	1050.6008	E9PD53;Q9NTJ3;Q9NTJ3-2;C9JR83;C9J9E4;C9JWF0;C9IYK2;C9JJ64	E9PD53	SMC4	Structural maintenance of chromosomes protein;Structural maintenance of chromosomes protein 4	2;3	0.0047098	128.93	0	29262000	0	0	0	5928800	0	0	0	0	0	0	0	17739000	0	0	0	34611000
APRLNSADRPM	11	1226.619	Q9NPJ4-2;J3KS97	Q9NPJ4-2	PNRC2	Proline-rich nuclear receptor coactivator 2	2;3	8.82E-13	217.14	0	2236500000	0	0	0	1521100000	0	0	0	0	0	0	0	2842200000	0	0	0	544240000
APRLPITGL	9	936.57565	Q8TF50	Q8TF50	ZNF526	Zinc finger protein 526	2	0.0027829	139.74	0	116630000	0	0	0	498190000	0	0	0	0	0	0	0	573250000	0	0	0	0
APRLQSEVAEL	11	1211.651	P53990-2;P53990;P53990-4;P53990-5;H3BQF7;H3BMU1;H3BUI0;J3KR23;P53990-3;F5GXM3	P53990-2	IST1	IST1 homolog	2	0.00072692	151.07	0	418290000	0	0	0	397350000	0	0	0	0	0	0	0	172870000	0	0	0	534680000
APRNESNNL	9	1013.489	Q8IYD8;H0YJS3;Q8IYD8-3	Q8IYD8	FANCM	Fanconi anemia group M protein	2	0.018486	90.761	0	0	0	0	0	0	0	0	0	0	0	0	0	1416800	0	0	0	0
APRNKISRF	9	1087.6251	E9PK16;E9PKS0;Q9GZY8-3;Q9GZY8	E9PK16	MFF	Mitochondrial fission factor	2	0.049235	68.335	0	0	0	0	0	0	0	0	0	0	0	0	0	2755300	0	0	0	0
APRNLPQNTGL	11	1179.636	I3L3J2;I3L2L7;Q9NX65	I3L3J2	ZSCAN32	Zinc finger and SCAN domain-containing protein 32	2	0.0021342	128.01	0	977610	0	0	0	0	0	0	0	0	0	0	0	0	0	0	0	0
APRNMVHPNVI	11	1246.6605	Q13501;Q13501-2;E7EMC7;C9JRJ8;E9PFW8;E3W990	Q13501	SQSTM1	Sequestosome-1	2	0.039166	64.39	0	0	0	0	0	0	0	0	0	0	0	0	0	0	0	0	0	0
APRNQTFTYM	10	1227.5706	P11161-2;P11161	P11161-2	EGR2	E3 SUMO-protein ligase EGR2	2	0.013147	89.886	0	881810	0	0	0	0	0	0	0	0	0	0	0	0	0	0	0	0
APRNSAEL	8	856.44028	O60566;O60566-3;O60566-2	O60566	BUB1B	Mitotic checkpoint serine/threonine-protein kinase BUB1 beta	2	0.025509	122.18	0	0	0	0	0	0	0	0	0	0	0	0	0	949360	0	0	0	0
APRNSAELTVI	11	1169.6404	O60566;O60566-3;O60566-2	O60566	BUB1B	Mitotic checkpoint serine/threonine-protein kinase BUB1 beta	2	0.006719	89.317	0	2778100	0	0	0	0	0	0	0	0	0	0	0	0	0	0	0	0
APRNSPTGL	9	911.48248	E7EUR8;P78312-4;P78312-6;P78312-2;P78312-5;P78312;D6RFZ4;P78312-3	E7EUR8	FAM193A	Protein FAM193A	2	0.0093175	108.57	0	0	0	0	0	0	0	0	0	0	0	0	0	14865000	0	0	0	0
APRNSVLGL	9	925.53451	Q96SM3	Q96SM3	CPXM1	Probable carboxypeptidase X1	2	0.016931	93.938	0	0	0	0	0	0	0	0	0	0	0	0	0	5620600	0	0	0	0
APRPAAAAATAL	12	1079.6087	Q9UKJ3-2;Q9UKJ3	Q9UKJ3-2	GPATCH8	G patch domain-containing protein 8	2	0.0040888	97.734	0	0	0	0	0	0	0	0	0	0	0	0	0	601370	0	0	0	0
APRPAAASDGSL	12	1111.5622	Q3B726	Q3B726	TWISTNB	DNA-directed RNA polymerase I subunit RPA43	2	0.0078239	88.155	0	0	0	0	0	0	0	0	0	0	0	0	0	0	0	0	0	0
APRPAAPAA	9	820.45554	Q12872;Q12872-2	Q12872	SFSWAP	Splicing factor, suppressor of white-apricot homolog	2	0.0027926	134.81	0	2229700	0	0	0	0	0	0	0	0	0	0	0	3778000	0	0	0	0
APRPAAPAAH	10	957.51445	Q12872;Q12872-2	Q12872	SFSWAP	Splicing factor, suppressor of white-apricot homolog	2;3	0.0065726	115.49	0	1011000	0	0	0	359360	0	0	0	0	0	0	0	947580	0	0	0	0
APRPAAPANNPPPPSL	16	1565.8314	Q15637-5;Q15637-7;H7C561;Q15637-2;Q15637;Q15637-4;Q15637-6;Q15637-3	Q15637-5	SF1	Splicing factor 1	2	2.25E-21	164.2	0	5952900	0	0	0	2955700	0	0	0	0	0	0	0	6162300	0	0	0	0
APRPAGSYL	9	930.49232	P33076;P33076-3;P33076-4;P33076-2;I3L2P7	P33076	CIITA	MHC class II transactivator	2	0.0074859	118.5	0	0	0	0	0	41280000	0	0	0	0	0	0	0	17023000	0	0	0	0
APRPAPVAQ	9	905.5083	Q9Y6H1;Q5T1J5	Q9Y6H1	CHCHD2;CHCHD2P9	Coiled-coil-helix-coiled-coil-helix domain-containing protein 2;Putative coiled-coil-helix-coiled-coil-helix domain-containing protein CHCHD2P9, mitochondrial	2	0.011393	104.06	0	0	0	0	0	748370	0	0	0	0	0	0	0	0	0	0	0	0
APRPAPVAQPPAA	13	1241.6881	Q9Y6H1;Q5T1J5	Q9Y6H1	CHCHD2;CHCHD2P9	Coiled-coil-helix-coiled-coil-helix domain-containing protein 2;Putative coiled-coil-helix-coiled-coil-helix domain-containing protein CHCHD2P9, mitochondrial	2	0.018359	78.342	0	0	0	0	0	0	0	0	0	0	0	0	0	0	0	0	0	0
APRPARPPP	9	957.55083	E9PJR4;A6NGR9	E9PJR4	MROH6	Maestro heat-like repeat-containing protein family member 6	2;3	0.0048606	128.61	0	1642000	0	0	0	659030	0	0	0	0	0	0	0	2634900	0	0	0	291230000
APRPASGP	8	751.39769	P26373;P26373-2;J3QSB4	P26373	RPL13	60S ribosomal protein L13	2	0.00083203	159.46	0	27825000	0	0	0	12304000	0	0	0	0	0	0	0	3275600	0	0	0	0
APRPASGPIR	10	1020.5829	P26373;P26373-2;J3QSB4	P26373	RPL13	60S ribosomal protein L13	2;3	0.0029462	136.02	0	23569000	0	0	0	1808100	0	0	0	0	0	0	0	5392400	0	0	0	0
APRPASGPIRP	11	1117.6356	P26373;P26373-2;J3QSB4	P26373	RPL13	60S ribosomal protein L13	2;3	3.68E-10	199.8	0	2698800000	0	0	0	2588800000	0	0	0	0	0	0	0	1933300000	0	0	0	926460000
APRPASGPIRPI	12	1230.7197	P26373;P26373-2;J3QSB4	P26373	RPL13	60S ribosomal protein L13	2;3	0.0031847	99.5	0	0	0	0	0	6634400	0	0	0	0	0	0	0	0	0	0	0	0
APRPASGPIRPIV	13	1329.7881	P26373;P26373-2;J3QSB4	P26373	RPL13	60S ribosomal protein L13	2;3	1.22E-15	178.15	0	1080400000	0	0	0	1258200000	0	0	0	0	0	0	0	414310000	0	0	0	139340000
APRPASGPIRPIVR	14	1485.8892	P26373;P26373-2;J3QSB4	P26373	RPL13	60S ribosomal protein L13	2;3;4	8.38E-23	170.66	0	181960000	0	0	0	444580000	0	0	0	0	0	0	0	73262000	0	0	0	116520000
APRPDHTKSI	10	1120.5989	Q13177	Q13177	PAK2	Serine/threonine-protein kinase PAK 2;PAK-2p27;PAK-2p34	3	0.0093866	108.9	0	3463300	0	0	0	0	0	0	0	0	0	0	0	0	0	0	0	0
APRPDRLVNRL	11	1305.763	O75534-2;O75534;O75534-3;O75534-4;E9PLT0	O75534-2	CSDE1	Cold shock domain-containing protein E1	2;3;4	0.00049317	163.66	0	182620000	0	0	0	334470000	0	0	0	0	0	0	0	210520000	0	5489300	0	369200000
APRPDSRHHSL	11	1271.6483	E7EQB3;Q9BSV6;B0V3J0;A9C4B9	E7EQB3	TSEN34	tRNA-splicing endonuclease subunit Sen34	2;3	1.36E-06	181.44	0	122980000	0	0	0	40512000	0	0	0	0	0	0	0	49867000	0	0	0	63201000
APRPEHTKSV	10	1120.5989	Q13153;B3KNX7;Q13153-2;E9PM17;H0YCM0	Q13153	PAK1	Serine/threonine-protein kinase PAK 1;Non-specific serine/threonine protein kinase	2;3	0.010573	95.477	0	2085500	0	0	0	321760	0	0	0	0	0	0	0	0	0	0	0	0
APRPGALLTGTTV	13	1252.7139	Q96L91-4;Q96L91-3;Q96L91-5;Q96L91-2;Q96L91	Q96L91-4	EP400	E1A-binding protein p400	2	0.002073	86.838	0	738040	0	0	0	0	0	0	0	0	0	0	0	0	0	0	0	0
APRPGLLSL	9	922.56	M0QXA7;B3KVH1;O95785-3;O95785	M0QXA7	WIZ	Protein Wiz	2	0.0052914	127.68	0	0	0	0	0	1553500	0	0	0	0	0	0	0	41639000	0	0	0	0
APRPGPRAV	9	919.53518	F8WBN8;B0QYH1;Q8IWD4-4;Q8IWD4-3;Q8IWD4	F8WBN8	CCDC117	Coiled-coil domain-containing protein 117	2;3	0.002959	142.79	0	123400000	0	0	0	168410000	0	0	0	0	0	0	0	210330000	0	0	0	281400000
APRPLQAGPAM	11	1107.5859	H0YKR7	H0YKR7	TNFAIP2		2	0.0093675	85.733	0	506850	0	0	0	0	0	0	0	0	0	0	0	2698100	0	0	0	0
APRPPATVTNAV	12	1192.6564	K7EJL1;E7ENJ6;Q9BXS5;Q9BXS5-2	K7EJL1	AP1M1	AP-1 complex subunit mu-1	2	0.0015218	115.33	0	10746000	0	0	0	7475500	0	0	0	0	0	0	0	3919500	0	0	0	0
APRPPPEFV	9	1008.5393	Q9H875-2;Q9H875	Q9H875-2	PRKRIP1	PRKR-interacting protein 1	2	0.017277	94.85	0	0	0	0	0	0	0	0	0	0	0	0	0	0	0	0	0	0
APRPPPKPM	9	989.54806	P62854;Q5JNZ5	P62854	RPS26;RPS26P11	40S ribosomal protein S26;Putative 40S ribosomal protein S26-like 1	2;3	0.0027861	160.63	0	499300000	0	0	0	464440000	0	0	0	0	0	0	0	1327100000	0	1811900	0	926650000
APRPPQDLIGL	11	1175.6663	Q92797	Q92797	SYMPK	Symplekin	2	0.0080819	86.879	0	0	0	0	0	0	0	0	0	0	0	0	0	1863400	0	0	0	0
APRPPRQGP	9	974.541	K7EP32;Q9BZV1;K7EJ02	K7EP32	UBXN6	UBX domain-containing protein 6	2;3	0.0027926	145.65	0	18510000	0	0	0	16737000	0	0	0	0	0	0	0	16276000	0	0	0	0
APRPPSSSP	9	894.45593	H0YEN2;H7BXH2;E9PKF6;Q5H9R7-3;Q5H9R7-4;Q5H9R7-6;Q5H9R7-2;Q5H9R7;Q5H9R7-5;E9PQP7;H0YDK9	H0YEN2	PPP6R3	Serine/threonine-protein phosphatase 6 regulatory subunit 3	2	0.0028051	152.34	0	72779000	0	0	0	116400000	158910000	0	0	0	0	0	0	139120000	0	0	0	0
APRPPTAAP	9	876.48175	I3L0T2;I3L1L4;I3L3M0;H3BMI1;J3QKQ8;H3BVC6;Q8TF47	I3L0T2	ZFP90	Zinc finger protein 90 homolog	2	0.011696	103.55	0	51355000	0	0	0	0	0	0	0	0	0	0	0	0	0	0	0	0
APRPPVSAA	9	864.48175	Q8TF74	Q8TF74	WIPF2	WAS/WASL-interacting protein family member 2	2	0.015013	97.857	0	0	0	0	0	0	0	0	0	0	0	0	0	25290000	0	0	0	0
APRPRLLLL	9	1047.6917	F8W1R9;P36897-3;P36897;P36897-2	F8W1R9	TGFBR1	Receptor protein serine/threonine kinase;TGF-beta receptor type-1	2	0.0089221	110.31	0	6142400	0	0	0	3743100	0	0	0	0	0	0	0	0	0	0	0	0
APRPSTGPHKL	11	1159.6462	P62701;A6NH36;Q8TD47;C9JEH7;P22090	P62701	RPS4X;RPS4Y2;RPS4Y1	40S ribosomal protein S4, X isoform;40S ribosomal protein S4, Y isoform 2;40S ribosomal protein S4, Y isoform 1	2;3	0.00041336	152.55	0	149880000	0	0	0	270020000	0	0	0	0	0	0	0	16299000	0	0	0	69945000
APRPTIINAENL	12	1307.7197	Q5JSZ5;Q5JSZ5-5	Q5JSZ5	PRRC2B	Protein PRRC2B	2	0.0052552	96.745	0	726630	0	0	0	0	0	0	0	0	0	0	0	0	0	0	0	0
APRPTPSAPRP	11	1145.6305	Q01094	Q01094	E2F1	Transcription factor E2F1	2	0.015323	78.342	0	0	0	0	0	0	0	0	0	0	0	0	0	10668000	0	0	0	0
APRPVDEPAM	10	1081.5226	Q9Y2X0-2;Q9Y2X0-3;Q9Y2X0;B9TWZ6;U3KQ43;Q9Y2X0-5;Q9Y2X0-4;K7EKS6;U3KQB4	Q9Y2X0-2	MED16	Mediator of RNA polymerase II transcription subunit 16	2	0.0097221	103.19	0	2061600	0	0	0	2038700	0	0	0	0	0	0	0	0	0	0	0	0
APRPYSKQV	9	1044.5716	Q13443;C9J6H5;C9JPM3;F8WC54;A0AVL1;Q13443-2	Q13443	ADAM9	Disintegrin and metalloproteinase domain-containing protein 9	2	0.027101	80.755	0	0	0	0	0	0	0	0	0	0	0	0	0	4996900	0	0	0	0
APRQDASGQSL	11	1128.5523	Q14324	Q14324	MYBPC2	Myosin-binding protein C, fast-type	2	0.0046199	109.39	0	0	0	0	0	4860300	0	0	0	0	0	0	0	32428000	0	0	0	0
APRQPGLMA	9	939.49602	Q9Y6H1;Q5T1J5	Q9Y6H1	CHCHD2;CHCHD2P9	Coiled-coil-helix-coiled-coil-helix domain-containing protein 2;Putative coiled-coil-helix-coiled-coil-helix domain-containing protein CHCHD2P9, mitochondrial	2	0.0095412	107.29	0	0	0	0	0	1607200	0	0	0	0	0	0	0	325870000	0	0	0	0
APRQPGLMAQ	10	1067.5546	Q9Y6H1;Q5T1J5	Q9Y6H1	CHCHD2;CHCHD2P9	Coiled-coil-helix-coiled-coil-helix domain-containing protein 2;Putative coiled-coil-helix-coiled-coil-helix domain-containing protein CHCHD2P9, mitochondrial	2	0.0093907	98.044	0	1870500	0	0	0	0	0	0	0	0	0	0	0	0	0	0	0	0
APRQPGLMAQM	11	1198.5951	Q9Y6H1;Q5T1J5	Q9Y6H1	CHCHD2;CHCHD2P9	Coiled-coil-helix-coiled-coil-helix domain-containing protein 2;Putative coiled-coil-helix-coiled-coil-helix domain-containing protein CHCHD2P9, mitochondrial	2	6.88E-07	183.22	0	85379000	0	0	0	62207000	0	0	0	0	0	0	0	58465000	0	0	0	0
APRQQQQQTEL	11	1325.6688	P27540-2;P27540-3;P27540-4;P27540	P27540-2	ARNT	Aryl hydrocarbon receptor nuclear translocator	2	0.00075885	152.54	0	5604100	0	0	0	1810100	0	0	0	0	0	0	0	6097800	0	0	0	0
APRRGPALL	9	949.58213	Q03468;D6R9X7;E7EV46	Q03468	ERCC6;ERCC6-PGBD3	DNA excision repair protein ERCC-6	2;3	0.0028124	138.83	0	100730000	0	0	0	33611000	0	0	0	0	0	0	0	32707000	0	0	0	0
APRRPEATA	9	967.51993	H0YE21;E9PKM2;B4DXL1;Q8N6T0-3;Q8N6T0	H0YE21	C11orf80	Uncharacterized protein C11orf80	2	0.016259	95.311	0	0	0	0	0	1318700	0	0	0	0	0	0	0	0	0	0	0	0
APRRPGPGM	9	937.4916	Q92611	Q92611	EDEM1	ER degradation-enhancing alpha-mannosidase-like protein 1	2	0.0089804	110.03	0	0	0	0	0	0	0	0	0	0	0	0	0	21594000	0	0	0	0
APRRPTQGTVTF	12	1329.7153	M0R230;S4R2X8	M0R230	ZNF417		2	0.00063275	140.63	0	24538000	0	0	0	31100000	0	0	0	0	0	0	0	31893000	0	0	0	0
APRRPTQQGTVTF	13	1457.7739	Q8TAU3;M0R082	Q8TAU3	ZNF417	Zinc finger protein 417	2	3.91E-05	143.76	0	23289000	0	0	0	20816000	0	0	0	0	0	0	0	27845000	0	0	0	0
APRRQQEQQVPIL	13	1561.8689	P49327	P49327	FASN	Fatty acid synthase;[Acyl-carrier-protein] S-acetyltransferase;[Acyl-carrier-protein] S-malonyltransferase;3-oxoacyl-[acyl-carrier-protein] synthase;3-oxoacyl-[acyl-carrier-protein] reductase;3-hydroxyacyl-[acyl-carrier-protein] dehydratase;Enoyl-[acyl-carrier-protein] reductase;Oleoyl-[acyl-carrier-protein] hydrolase	2	0.0055813	100.22	0	0	0	0	0	0	0	0	0	0	0	0	0	1657300	0	0	0	0
APRRSGHTF	9	1027.5312	Q6NYC8	Q6NYC8	PPP1R18	Phostensin	3	0.05391	66.351	0	0	0	0	0	0	0	0	0	0	0	0	0	610520	0	0	0	0
APRRVEPAP	9	991.55631	Q8WUU4	Q8WUU4	ZNF296	Zinc finger protein 296	2;3	0.012887	101.54	0	4650700	0	0	0	4445200	0	0	0	0	0	0	0	8124200	0	0	0	0
APRRYSSSL	9	1035.5461	Q68EM7-2;Q68EM7-6;Q68EM7-5;Q68EM7;Q68EM7-3;I3L460;Q68EM7-7	Q68EM7-2	ARHGAP17	Rho GTPase-activating protein 17	2	0.010899	104.89	0	28404000	0	0	0	0	0	0	0	0	0	0	0	43400000	0	0	0	0
APRSALRSP	9	953.54066	Q86SH2	Q86SH2	ZAR1	Zygote arrest protein 1	2	0.027101	80.755	0	0	0	0	0	0	0	0	0	0	0	0	0	0	0	0	0	619850000
APRSEVEAL	9	970.50836	Q9Y3P9-4;Q9Y3P9-3;Q9Y3P9-2;Q9Y3P9	Q9Y3P9-4	RABGAP1	Rab GTPase-activating protein 1	2	0.046224	74.941	0	0	0	0	0	0	0	0	0	0	0	0	0	3244100	0	0	0	0
APRSFHPPAAM	11	1180.5811	J3KT76;J3KSI9;Q969W3;Q969W3-2	J3KT76	FAM104A	Protein FAM104A	2	0.0056626	97.633	0	12333000	0	0	0	3916300	0	0	0	0	0	0	0	8247000	0	0	0	0
APRSGRSLF	9	989.54066	Q9H8Y5;B8ZZS4	Q9H8Y5	ANKZF1	Ankyrin repeat and zinc finger domain-containing protein 1	2	0.030448	78.516	0	0	0	0	0	0	0	0	0	0	0	0	0	1440800	0	0	0	0
APRSPGQVTPRGL	13	1334.7419	V9GYU4;Q8N319	V9GYU4	C6orf223	Uncharacterized protein C6orf223	2;3	3.76E-09	165.51	0	11373000	0	0	0	7189500	0	0	0	0	0	0	0	23388000	0	0	0	0
APRSPGSQAPD	11	1081.5152	P10075	P10075	GLI4	Zinc finger protein GLI4	2	0.017168	77.062	0	0	0	0	0	2300900	0	0	0	0	0	0	0	0	0	0	0	0
APRSQYTTGRGSSGVGL	17	1692.8543	P33993;P33993-3	P33993	MCM7	DNA replication licensing factor MCM7	2	7.37E-118	225.13	0	71361000	0	0	0	72109000	0	0	0	0	0	0	0	45001000	0	0	0	0
APRSSKLHL	9	1007.5876	F8VXQ4;F8WCD9;F8VTR1;F8W6J0;F8VPY5;F8W0R0;F8W1Z2;F8VVQ3;Q6P1Q0-6;Q6P1Q0-3;Q6P1Q0;Q6P1Q0-7	F8VXQ4	LETMD1	LETM1 domain-containing protein 1	2;3	0.011193	104.39	0	7177900	0	0	0	0	0	0	0	0	0	0	0	12489000	0	0	0	0
APRSTEESL	9	988.48254	H0YC07;Q8N573-3;Q8N573-2;Q8N573-5;Q8N573-8;Q8N573	H0YC07	OXR1	Oxidation resistance protein 1	2	0.0073413	119.75	0	2199500	0	0	0	0	0	0	0	0	0	0	0	3163500	0	0	0	0
APRSVAVSSI	10	985.55564	Q6UWB1	Q6UWB1	IL27RA	Interleukin-27 receptor subunit alpha	2	0.0036621	123.75	0	19200000	0	0	0	0	0	0	0	0	0	0	0	0	0	0	0	0
APRTASPPSAL	11	1066.5771	Q8N1L1	Q8N1L1	LINC00528	Putative uncharacterized protein encoded by LINC00528	2	0.0059974	94.309	0	0	0	0	0	0	0	0	0	0	0	0	0	7282300	0	0	0	0
APRTDHPAL	9	976.50903	O75648-3;O75648-4;O75648-2;O75648	O75648-3	TRMU	Mitochondrial tRNA-specific 2-thiouridylase 1	2	0.03862	74.376	0	0	0	0	0	0	0	0	0	0	0	0	0	0	0	0	0	0
APRTFSNSL	9	991.50869	B4DPR9;Q99551	B4DPR9	MTERF1	Transcription termination factor 1, mitochondrial	2	0.006517	125.04	0	1239500	0	0	0	0	0	0	0	0	0	0	0	9451700	0	0	0	0
APRTIFQRV	9	1086.6298	Q9UBB4	Q9UBB4	ATXN10	Ataxin-10	2;3	0.010121	106.2	0	0	0	0	0	14173000	0	0	0	0	0	0	0	0	0	0	0	0
APRTIFQRVL	10	1199.7139	Q9UBB4	Q9UBB4	ATXN10	Ataxin-10	3	0.008753	110.39	0	4717900	0	0	0	3462100	0	0	0	0	0	0	0	3734000	0	0	0	2557000
APRTVALTA	9	898.52362	P04440	P04440	HLA-DPB1	HLA class II histocompatibility antigen, DP beta 1 chain	2	0.011147	104.48	0	0	0	0	0	0	0	0	0	0	0	0	0	6522800	0	0	0	0
APRTVALTAL	10	1011.6077	P04440	P04440	HLA-DPB1	HLA class II histocompatibility antigen, DP beta 1 chain	2	0.0093487	99.788	0	89854000	0	0	0	0	0	0	0	0	0	0	0	207580000	0	0	0	0
APRTVALTALL	11	1124.6917	P04440	P04440	HLA-DPB1	HLA class II histocompatibility antigen, DP beta 1 chain	2	0.028655	70.942	0	0	0	0	0	0	0	0	0	0	0	0	0	25540000	0	0	0	0
APRTVRVAM	9	999.56477	Q15723-4;Q15723-2;Q15723-3;Q15723-1;Q15723	Q15723-4	ELF2	ETS-related transcription factor Elf-2	2	0.035641	75.043	0	0	0	0	0	0	0	0	0	0	0	0	0	1353400	0	0	0	0
APRVAGKEGPGL	12	1150.6459	Q9UID3;Q9UID3-2	Q9UID3	VPS51	Vacuolar protein sorting-associated protein 51 homolog	2;3	1.01E-23	208.33	0	350680000	0	0	0	205070000	0	0	0	0	0	0	0	219060000	0	0	0	13980000
APRVKEGPL	9	965.56581	Q99607	Q99607	ELF4	ETS-related transcription factor Elf-4	2	0.024658	83.278	0	0	0	0	0	0	0	0	0	0	0	0	0	17603000	0	0	0	0
APRVLQQTL	9	1024.6029	O95373	O95373	IPO7	Importin-7	2	0.01336	100.02	0	0	0	0	0	0	0	0	0	0	0	0	0	0	0	0	0	0
APRWGNPRAL	10	1136.6203	P00973-2;H0YI20;F8VXY3;P00973-4;P00973-3;F8VUC8;P00973	P00973	OAS1	2-5-oligoadenylate synthase 1	2;3	3.01E-50	263.55	0	449930000	0	0	0	974440000	0	0	0	0	0	0	0	1190600000	0	0	0	451010000
APSAAALPA	9	767.41775	F8WEG7	F8WEG7	SF1		2	0.014399	98.997	0	0	0	0	0	0	378940000	0	0	0	0	0	0	0	0	0	0	0
[truncated: 21,479 more rows]
