# Supplementary material for: Deciphering HLA-I motifs across HLA peptidomes improves neo-antigen predictions and identifies allostery regulating HLA specificity
Source: PLoS Comput Biol. 2017 Aug 23;13(8):e1005725. doi: 10.1371/journal.pcbi.1005725 (PMC5584980; doi:10.1371/journal.pcbi.1005725)
Supplement: S2 Dataset — (ZIP) [file pcbi.1005725.s003.zip › Dataset2/README.txt]

List of peptides identified in the 18 HLA peptidomics
datasets of Pearson et al. JCI 2016.

The raw MS data have been reprocessed without filtering based on
affinity predictions.
