# Supplementary material for: Deciphering HLA-I motifs across HLA peptidomes improves neo-antigen predictions and identifies allostery regulating HLA specificity
Source: PLoS Comput Biol. 2017 Aug 23;13(8):e1005725. doi: 10.1371/journal.pcbi.1005725 (PMC5584980; doi:10.1371/journal.pcbi.1005725)
Supplement: S3 Dataset — (ZIP) [file pcbi.1005725.s004.zip]

Archive with 10 entries (7 files):
- Dataset3/
- Dataset3/.DS_Store
- __MACOSX/
- __MACOSX/Dataset3/
- __MACOSX/Dataset3/._.DS_Store
- Dataset3/12T.txt
- Dataset3/Mel_15.txt
- Dataset3/Mel_5.txt
- Dataset3/Mel_8.txt
- Dataset3/README.txt
