# Supplementary material for: Deciphering HLA-I motifs across HLA peptidomes improves neo-antigen predictions and identifies allostery regulating HLA specificity
Source: PLoS Comput Biol. 2017 Aug 23;13(8):e1005725. doi: 10.1371/journal.pcbi.1005725 (PMC5584980; doi:10.1371/journal.pcbi.1005725)
Supplement: S3 Dataset — (ZIP) [file pcbi.1005725.s004.zip › Dataset3/Mel_8.txt]

Mutation	Peptide	MixMHCpred_score	MixMHCpred_allele	NetMHC_score	NetMHC_allele	NetMHCpan_score	NetMHCpan_allele	NetMHCstabpan_score	NetMCHstabpan_allele
ENST00000373388_CSMD2_S847I_9	YLLFSTDKI	-0.1352	A0101	0.119	B0801	0.138	B0801	0.18	A0101
ENST00000373388_CSMD2_S847I_8	LLFSTDKIH	-0.0903	A0301	0.12	A0301	0.176	A0301	0.22	A0301
ENST00000373388_CSMD2_S847I_7	LFSTDKIHS	-0.4749	A0101	0.043	A0101	0.027	A0301	0.09	A0301
ENST00000373388_CSMD2_S847I_6	FSTDKIHSD	-0.0885	A0101	0.058	B0801	0.056	B0801	0.11	A0101
ENST00000373388_CSMD2_S847I_5	STDKIHSDI	0.1845	A0101	0.214	A0101	0.273	A0101	0.35	A0101
ENST00000373388_CSMD2_S847I_4	TDKIHSDIG	-0.5892	A0101	0.054	B0801	0.038	B0801	0.09	B0702
ENST00000373388_CSMD2_S847I_3	DKIHSDIGF	-0.5426	A0101	0.058	A0101	0.035	B0801	0.15	B0702
ENST00000373388_CSMD2_S847I_2	KIHSDIGFQ	-0.2215	A0301	0.123	A0301	0.21	A0301	0.4	A0301
ENST00000373388_CSMD2_S847I_1	IHSDIGFQL	-0.2469	B0702	0.086	B0702	0.065	B0702	0.36	B0702
ENST00000372699_ZNF684_C27W_9	AEEWQLLDW	-0.242	A0101	0.044	A0301	0.04	A0101	0.15	A0101
ENST00000372699_ZNF684_C27W_8	EEWQLLDWA	-0.3456	B0801	0.059	A0101	0.04	B0801	0.1	B0702
ENST00000372699_ZNF684_C27W_7	EWQLLDWAE	-0.5623	B0801	0.052	B0801	0.043	B0801	0.08	A0301
ENST00000372699_ZNF684_C27W_6	WQLLDWAER	-0.2596	A0301	0.064	A0101	0.075	A0301	0.17	A0301
ENST00000372699_ZNF684_C27W_5	QLLDWAERT	-0.2884	A0301	0.058	A0101	0.033	A0301	0.16	A0301
ENST00000372699_ZNF684_C27W_4	LLDWAERTL	0.0432	A0101	0.126	B0702	0.144	B0702	0.22	B0702
ENST00000372699_ZNF684_C27W_3	LDWAERTLY	0.0298	A0101	0.102	A0301	0.138	A0101	0.22	A0101
ENST00000372699_ZNF684_C27W_2	DWAERTLYW	-0.2154	A0101	0.065	A0101	0.056	B0801	0.25	A0101
ENST00000372699_ZNF684_C27W_1	WAERTLYWD	-0.117	A0101	0.059	A0101	0.036	A0101	0.08	A0101
ENST00000371273_LEXM_T409A_9	FTKGKCPPA	-0.203	B0702	0.397	B0801	0.416	B0801	0.67	B0702
ENST00000371273_LEXM_T409A_8	TKGKCPPAV	-0.2838	B0702	0.122	B0801	0.082	B0801	0.2	B0702
ENST00000371273_LEXM_T409A_7	KGKCPPAVD	-0.5187	B0702	0.043	B0801	0.029	B0801	0.1	B0702
ENST00000371273_LEXM_T409A_6	GKCPPAVDY	-0.0786	A0101	0.052	A0301	0.05	A0301	0.19	A0101
ENST00000371273_LEXM_T409A_5	KCPPAVDYN	-0.4454	A0101	0.045	A0101	0.026	A0301	0.09	A0301
ENST00000371273_LEXM_T409A_4	CPPAVDYNS	-0.5133	B0702	0.056	B0702	0.065	B0702	0.12	B0702
ENST00000371273_LEXM_T409A_3	PPAVDYNSD	-0.501	B0702	0.072	B0702	0.025	B0702	0.13	B0702
ENST00000371273_LEXM_T409A_2	PAVDYNSDP	-0.5833	A0101	0.04	A0101	0.007	A0301	0.09	A0101
ENST00000371273_LEXM_T409A_1	AVDYNSDPT	-0.0731	A0101	0.133	A0101	0.113	A0101	0.16	A0101
ENST00000294635_LRRC53_H641P_9	YSPKRVIFP	-0.187	A0101	0.086	B0801	0.08	B0801	0.13	A0101
ENST00000294635_LRRC53_H641P_8	SPKRVIFPD	-0.3951	B0702	0.184	B0702	0.247	B0702	0.33	B0702
ENST00000294635_LRRC53_H641P_7	PKRVIFPDP	-0.8067	B0702	0.048	B0801	0.021	B0801	0.1	B0702
ENST00000294635_LRRC53_H641P_6	KRVIFPDPD	-0.9673	A0301	0.045	A0101	0.015	B0801	0.08	A0301
ENST00000294635_LRRC53_H641P_5	RVIFPDPDL	0.0132	B0702	0.225	B0702	0.18	B0702	0.35	B0702
ENST00000294635_LRRC53_H641P_4	VIFPDPDLV	-0.1873	A0101	0.091	A0101	0.089	A0301	0.17	A0101
ENST00000294635_LRRC53_H641P_3	IFPDPDLVE	-0.723	A0101	0.032	B0702	0.024	A0301	0.09	A0301
ENST00000294635_LRRC53_H641P_2	FPDPDLVEI	0.0117	B0702	0.312	B0702	0.299	B0702	0.45	B0702
ENST00000294635_LRRC53_H641P_1	PDPDLVEIN	-0.8754	A0101	0.03	A0101	0.007	A0101	0.06	A0101
ENST00000255040_APCS_I113L_9	EKFPAPVHL	-0.3809	B0801	0.109	B0801	0.064	B0801	0.25	B0702
ENST00000255040_APCS_I113L_8	KFPAPVHLC	-0.285	B0702	0.065	A0301	0.046	A0301	0.16	B0702
ENST00000255040_APCS_I113L_7	FPAPVHLCV	0.429	B0702	0.602	B0702	0.554	B0702	2.52	B0702
ENST00000255040_APCS_I113L_6	PAPVHLCVS	-0.5657	A0101	0.045	A0101	0.042	B0801	0.09	B0702
ENST00000255040_APCS_I113L_5	APVHLCVSW	0.0854	B0702	0.308	B0702	0.277	B0702	0.9	B0702
ENST00000255040_APCS_I113L_4	PVHLCVSWE	-0.5423	A0101	0.048	A0101	0.037	A0301	0.11	A0301
ENST00000255040_APCS_I113L_3	VHLCVSWES	-0.6384	A0101	0.064	A0101	0.037	B0801	0.12	B0702
ENST00000255040_APCS_I113L_2	HLCVSWESS	-0.2522	A0101	0.081	A0101	0.065	A0301	0.15	A0301
ENST00000255040_APCS_I113L_1	LCVSWESSS	-0.3503	B0702	0.048	A0101	0.021	B0801	0.11	B0702
ENST00000367685_GPR52_C359G_9	KPRKRANSG	0.3412	B0702	0.601	B0702	0.577	B0702	1.06	B0702
ENST00000367685_GPR52_C359G_8	PRKRANSGS	-0.5657	B0702	0.048	B0801	0.023	B0801	0.11	B0702
ENST00000367685_GPR52_C359G_7	RKRANSGSI	0.1243	B0702	0.429	B0702	0.281	B0702	0.52	B0702
ENST00000263525_TNR_L21P_9	MLIGINLIP	-0.3327	A0101	0.142	A0301	0.066	A0301	0.16	A0101
ENST00000263525_TNR_L21P_8	LIGINLIPL	-0.2223	B0702	0.323	B0801	0.35	B0801	0.25	B0702
ENST00000263525_TNR_L21P_7	IGINLIPLG	-0.6363	A0101	0.047	B0801	0.042	B0801	0.1	A0101
ENST00000263525_TNR_L21P_6	GINLIPLGS	-0.153	A0301	0.08	A0301	0.1	A0301	0.16	A0301
ENST00000263525_TNR_L21P_5	INLIPLGSM	-0.1449	B0702	0.127	B0702	0.099	B0801	0.16	B0702
ENST00000263525_TNR_L21P_4	NLIPLGSMI	-0.2028	B0702	0.119	B0801	0.133	B0801	0.2	A0101
ENST00000263525_TNR_L21P_3	LIPLGSMIK	0.0139	A0301	0.451	A0301	0.404	A0301	0.26	A0301
ENST00000263525_TNR_L21P_2	IPLGSMIKP	-0.0184	B0702	0.096	B0702	0.111	B0702	0.23	B0702
ENST00000263525_TNR_L21P_1	PLGSMIKPS	-0.5885	A0301	0.057	B0801	0.028	B0801	0.1	A0301
ENST00000256785_CFHR5_G18R_9	ISWVSTVGR	0.1632	A0301	0.306	A0301	0.345	A0301	0.28	A0301
ENST00000256785_CFHR5_G18R_8	SWVSTVGRE	-0.6781	A0301	0.044	A0101	0.04	A0301	0.08	A0301
ENST00000256785_CFHR5_G18R_7	WVSTVGREG	-0.3454	A0301	0.067	B0702	0.109	B0702	0.13	B0702
ENST00000256785_CFHR5_G18R_6	VSTVGREGT	-0.2257	A0101	0.063	A0101	0.028	A0101	0.11	A0101
ENST00000256785_CFHR5_G18R_5	STVGREGTL	0.0729	B0702	0.243	B0702	0.224	B0702	0.42	B0702
ENST00000256785_CFHR5_G18R_4	TVGREGTLC	-0.0086	B0702	0.057	A0101	0.044	B0801	0.15	A0101
ENST00000256785_CFHR5_G18R_3	VGREGTLCD	-0.2069	A0101	0.056	B0702	0.031	B0801	0.1	A0301
ENST00000256785_CFHR5_G18R_2	GREGTLCDF	-0.1718	A0101	0.071	A0101	0.039	B0801	0.15	B0702
ENST00000256785_CFHR5_G18R_1	REGTLCDFP	-0.4967	A0101	0.051	A0101	0.018	B0801	0.09	A0301
ENST00000340781_SLC26A9_S60F_9	VFGLLPVLF	-0.3466	B0702	0.101	A0101	0.078	B0801	0.17	A0101
ENST00000340781_SLC26A9_S60F_8	FGLLPVLFW	-0.3156	A0101	0.082	A0301	0.049	A0101	0.19	A0101
ENST00000340781_SLC26A9_S60F_7	GLLPVLFWL	0.0558	A0301	0.149	A0301	0.105	B0801	0.21	A0101
ENST00000340781_SLC26A9_S60F_6	LLPVLFWLP	-0.4137	A0101	0.089	A0301	0.059	B0801	0.11	A0101
ENST00000340781_SLC26A9_S60F_5	LPVLFWLPK	-0.3006	B0702	0.195	A0301	0.184	B0702	0.4	B0702
ENST00000340781_SLC26A9_S60F_4	PVLFWLPKY	-0.1366	A0101	0.148	A0301	0.134	A0101	0.66	A0101
ENST00000340781_SLC26A9_S60F_3	VLFWLPKYK	0.4505	A0301	0.79	A0301	0.803	A0301	1.34	A0301
ENST00000340781_SLC26A9_S60F_2	LFWLPKYKI	-0.3709	B0702	0.078	B0801	0.152	B0801	0.13	B0801
ENST00000340781_SLC26A9_S60F_1	FWLPKYKIK	-0.2254	A0301	0.124	A0301	0.108	A0301	0.13	A0301
ENST00000402667_DNMT3A_P193S_9	EWALGGFQS	-0.4776	A0101	0.05	A0101	0.031	B0801	0.1	B0702
ENST00000402667_DNMT3A_P193S_8	WALGGFQSS	-0.2555	A0101	0.141	B0801	0.129	B0702	0.15	B0702
ENST00000402667_DNMT3A_P193S_7	ALGGFQSSG	0.0233	A0301	0.065	A0301	0.047	B0801	0.14	A0301
ENST00000402667_DNMT3A_P193S_6	LGGFQSSGP	-0.4306	B0702	0.07	B0801	0.032	B0801	0.08	B0702
ENST00000402667_DNMT3A_P193S_5	GGFQSSGPK	0.1512	A0301	0.349	A0301	0.377	A0301	0.53	A0301
ENST00000402667_DNMT3A_P193S_4	GFQSSGPKG	-0.4788	B0702	0.034	A0101	0.027	B0801	0.09	A0301
ENST00000402667_DNMT3A_P193S_3	FQSSGPKGL	-0.0727	B0702	0.117	B0801	0.128	B0801	0.25	B0702
ENST00000402667_DNMT3A_P193S_2	QSSGPKGLE	-0.1664	A0101	0.044	A0301	0.052	A0301	0.13	A0301
ENST00000402667_DNMT3A_P193S_1	SSGPKGLEP	-0.065	B0702	0.058	B0801	0.038	B0801	0.12	A0301
ENST00000327097_MARCO_Q18P_9	DELLSETQP	-0.6715	B0801	0.03	A0101	0.017	B0801	0.09	B0702
ENST00000327097_MARCO_Q18P_8	ELLSETQPA	-0.2493	B0801	0.17	B0801	0.145	B0801	0.18	A0301
ENST00000327097_MARCO_Q18P_7	LLSETQPAA	-0.1344	B0702	0.122	A0101	0.103	B0801	0.19	A0301
ENST00000327097_MARCO_Q18P_6	LSETQPAAF	0.2116	A0101	0.389	A0101	0.293	A0101	0.31	A0101
ENST00000327097_MARCO_Q18P_5	SETQPAAFH	-0.217	A0301	0.066	A0301	0.037	A0301	0.17	A0301
ENST00000327097_MARCO_Q18P_4	ETQPAAFHQ	-0.2443	A0101	0.062	A0101	0.063	A0101	0.2	A0301
ENST00000327097_MARCO_Q18P_3	TQPAAFHQI	-0.5095	B0801	0.078	B0801	0.137	B0801	0.21	B0702
ENST00000327097_MARCO_Q18P_2	QPAAFHQIA	0.1291	B0702	0.346	B0702	0.397	B0702	1.37	B0702
ENST00000327097_MARCO_Q18P_1	PAAFHQIAM	-0.0147	B0702	0.158	B0702	0.154	B0702	0.32	B0702
ENST00000263816_LRP2_L2954F_9	QNCSDSEFF	-0.1103	A0101	0.076	A0101	0.058	A0101	0.15	A0101
ENST00000263816_LRP2_L2954F_8	NCSDSEFFC	-0.0356	A0101	0.057	A0101	0.03	A0101	0.11	A0101
ENST00000263816_LRP2_L2954F_7	CSDSEFFCV	0.3145	A0101	0.562	A0101	0.443	A0101	0.45	A0101
ENST00000263816_LRP2_L2954F_6	SDSEFFCVN	-0.4391	A0101	0.05	A0101	0.047	B0801	0.1	B0702
ENST00000263816_LRP2_L2954F_5	DSEFFCVND	0.0879	A0101	0.051	A0101	0.034	A0101	0.08	A0101
ENST00000263816_LRP2_L2954F_4	SEFFCVNDR	-0.3248	A0301	0.116	A0301	0.074	A0301	0.16	A0301
ENST00000263816_LRP2_L2954F_3	EFFCVNDRP	-0.5861	A0101	0.073	A0101	0.019	B0801	0.09	A0301
ENST00000263816_LRP2_L2954F_2	FFCVNDRPP	-0.758	B0702	0.062	B0801	0.048	B0801	0.11	B0702
ENST00000263816_LRP2_L2954F_1	FCVNDRPPD	-0.605	A0101	0.05	B0801	0.021	B0801	0.1	B0702
ENST00000429845_NEK10_R476H_9	FIDIGHYVH	0.1108	A0101	0.162	A0101	0.364	A0101	0.42	A0101
ENST00000429845_NEK10_R476H_8	IDIGHYVHD	-0.5243	A0101	0.031	A0101	0.018	B0801	0.08	A0101
ENST00000429845_NEK10_R476H_7	DIGHYVHDI	-0.2148	B0801	0.152	B0801	0.122	B0801	0.16	A0101
ENST00000429845_NEK10_R476H_6	IGHYVHDIS	-0.5501	A0101	0.048	B0801	0.04	B0801	0.1	B0702
ENST00000429845_NEK10_R476H_5	GHYVHDISA	-0.4899	B0702	0.06	A0101	0.086	B0801	0.22	B0702
ENST00000429845_NEK10_R476H_4	HYVHDISAY	-0.0479	A0101	0.094	A0301	0.093	A0301	0.42	A0101
ENST00000429845_NEK10_R476H_3	YVHDISAYE	-0.1097	A0101	0.079	B0801	0.119	A0301	0.21	A0301
ENST00000429845_NEK10_R476H_2	VHDISAYEE	-0.2783	A0101	0.038	A0101	0.034	A0101	0.09	A0101
ENST00000429845_NEK10_R476H_1	HDISAYEEL	-0.1044	B0801	0.076	A0101	0.063	B0702	0.25	B0702
ENST00000356401_ARIH2_R421Q_9	AAKLLAKCQ	-0.148	B0702	0.083	B0801	0.055	B0801	0.15	B0702
ENST00000356401_ARIH2_R421Q_8	AKLLAKCQY	-0.0513	A0301	0.063	B0702	0.052	A0301	0.22	A0101
ENST00000356401_ARIH2_R421Q_7	KLLAKCQYT	0.0149	A0301	0.124	A0301	0.138	B0801	0.42	A0301
ENST00000356401_ARIH2_R421Q_6	LLAKCQYTL	0.3074	B0801	0.383	B0801	0.396	B0801	0.31	B0702
ENST00000356401_ARIH2_R421Q_5	LAKCQYTLQ	-0.3007	A0101	0.134	B0801	0.103	B0801	0.18	A0101
ENST00000356401_ARIH2_R421Q_4	AKCQYTLQY	0.3097	A0101	0.111	A0101	0.091	A0301	0.46	A0101
ENST00000356401_ARIH2_R421Q_3	KCQYTLQYT	-0.3335	A0101	0.059	A0101	0.036	A0301	0.15	A0301
ENST00000356401_ARIH2_R421Q_2	CQYTLQYTY	0.0642	A0301	0.286	A0301	0.271	A0301	0.42	A0101
ENST00000356401_ARIH2_R421Q_1	QYTLQYTYP	-0.5231	A0101	0.052	A0101	0.028	B0801	0.09	A0101
ENST00000484332_ATXN7_P153L_9	LNCPSIPKL	-0.0021	B0702	0.104	B0801	0.049	B0801	0.18	B0702
ENST00000484332_ATXN7_P153L_8	NCPSIPKLT	-0.5355	A0101	0.04	A0101	0.014	B0801	0.08	A0101
ENST00000484332_ATXN7_P153L_7	CPSIPKLTL	0.5453	B0702	0.654	B0702	0.681	B0702	1.37	B0702
ENST00000484332_ATXN7_P153L_6	PSIPKLTLP	-0.4119	A0101	0.058	A0101	0.025	A0301	0.13	A0101
ENST00000484332_ATXN7_P153L_5	SIPKLTLPS	-0.2998	A0301	0.082	B0702	0.108	B0801	0.15	A0301
ENST00000484332_ATXN7_P153L_4	IPKLTLPSP	0.1629	B0702	0.135	B0702	0.211	B0702	0.66	B0702
ENST00000484332_ATXN7_P153L_3	PKLTLPSPG	-1.0207	A0301	0.05	B0801	0.02	B0801	0.08	B0702
ENST00000484332_ATXN7_P153L_2	KLTLPSPGQ	-0.2463	A0301	0.129	A0301	0.195	A0301	0.29	A0301
ENST00000484332_ATXN7_P153L_1	LTLPSPGQI	-0.2112	B0702	0.102	B0702	0.102	B0702	0.29	A0101
ENST00000195173_SEMA5B_R346C_9	SQAFNGPFC	-0.1459	B0702	0.061	A0101	0.05	B0801	0.17	B0702
ENST00000195173_SEMA5B_R346C_8	QAFNGPFCY	0.2787	A0101	0.276	A0301	0.352	A0101	0.68	A0101
ENST00000195173_SEMA5B_R346C_7	AFNGPFCYQ	-0.1654	A0301	0.085	A0301	0.184	A0301	0.2	A0301
ENST00000195173_SEMA5B_R346C_6	FNGPFCYQE	-0.3134	A0101	0.108	B0801	0.036	B0801	0.09	A0301
ENST00000195173_SEMA5B_R346C_5	NGPFCYQEN	-0.5764	A0101	0.039	A0101	0.021	B0801	0.07	A0101
ENST00000195173_SEMA5B_R346C_4	GPFCYQENP	-0.2738	B0702	0.052	A0101	0.05	B0702	0.19	B0702
ENST00000195173_SEMA5B_R346C_3	PFCYQENPR	-0.8002	A0301	0.045	A0101	0.03	A0301	0.14	A0301
ENST00000195173_SEMA5B_R346C_2	FCYQENPRA	-0.1899	A0101	0.069	A0101	0.046	B0801	0.12	B0702
ENST00000195173_SEMA5B_R346C_1	CYQENPRAA	-0.0522	B0702	0.06	B0801	0.111	B0801	0.16	B0702
ENST00000282957_CPB1_K281E_9	CGPAAESEE	-0.8117	A0101	0.032	B0702	0.017	A0301	0.07	A0101
ENST00000282957_CPB1_K281E_8	GPAAESEEE	-0.2218	B0702	0.088	B0702	0.078	B0702	0.18	B0702
ENST00000282957_CPB1_K281E_7	PAAESEEET	-0.4669	A0101	0.041	A0101	0.014	A0101	0.11	A0101
ENST00000282957_CPB1_K281E_6	AAESEEETK	-0.0429	A0101	0.062	A0301	0.064	A0301	0.19	A0301
ENST00000282957_CPB1_K281E_5	AESEEETKA	-0.545	A0101	0.033	B0702	0.021	B0801	0.13	B0702
ENST00000282957_CPB1_K281E_4	ESEEETKAL	0.1411	A0101	0.11	B0801	0.09	A0101	0.21	B0702
ENST00000282957_CPB1_K281E_3	SEEETKALA	-0.2966	A0101	0.054	B0702	0.044	B0801	0.12	B0702
ENST00000282957_CPB1_K281E_2	EEETKALAD	-0.2718	B0801	0.044	B0801	0.029	B0801	0.08	B0702
ENST00000282957_CPB1_K281E_1	EETKALADF	-0.3032	B0801	0.066	B0801	0.052	B0801	0.17	A0101
ENST00000325602_P2RY13_S76Y_9	VFVHIPSSY	-0.1396	A0101	0.14	A0301	0.196	A0301	0.36	A0101
ENST00000325602_P2RY13_S76Y_8	FVHIPSSYT	-0.2984	A0101	0.106	B0702	0.116	B0702	0.15	A0101
ENST00000325602_P2RY13_S76Y_7	VHIPSSYTF	-0.3155	B0702	0.088	B0702	0.07	B0702	0.36	B0702
ENST00000325602_P2RY13_S76Y_6	HIPSSYTFI	-0.3816	A0301	0.122	A0301	0.119	B0801	0.22	A0101
ENST00000325602_P2RY13_S76Y_5	IPSSYTFII	0.0047	B0702	0.563	B0702	0.466	B0702	0.75	B0702
ENST00000325602_P2RY13_S76Y_4	PSSYTFIIY	0.1741	A0101	0.454	A0101	0.419	A0101	0.61	A0101
ENST00000325602_P2RY13_S76Y_3	SSYTFIIYL	0.2005	A0301	0.241	A0301	0.198	A0301	0.3	A0101
ENST00000325602_P2RY13_S76Y_2	SYTFIIYLK	-0.0539	A0301	0.27	A0301	0.309	A0301	0.23	A0301
ENST00000325602_P2RY13_S76Y_1	YTFIIYLKN	-0.051	A0101	0.127	A0101	0.09	A0101	0.15	A0301
ENST00000449992_TP63_T329P_9	GANIPMMGP	-0.1663	B0702	0.079	A0301	0.058	A0301	0.12	A0301
ENST00000449992_TP63_T329P_8	ANIPMMGPH	-0.2754	A0301	0.111	B0702	0.081	A0301	0.23	B0702
ENST00000449992_TP63_T329P_7	NIPMMGPHM	-0.2713	B0702	0.122	B0801	0.12	B0801	0.18	A0101
ENST00000449992_TP63_T329P_6	IPMMGPHMP	0.077	B0702	0.192	B0702	0.229	B0702	0.34	B0702
ENST00000449992_TP63_T329P_5	PMMGPHMPM	-0.185	B0702	0.285	B0702	0.203	B0801	0.26	B0702
ENST00000449992_TP63_T329P_4	MMGPHMPMA	-0.1095	A0101	0.312	B0801	0.256	B0801	0.19	A0101
ENST00000449992_TP63_T329P_3	MGPHMPMAG	-0.5495	A0101	0.066	B0801	0.107	B0801	0.09	B0702
ENST00000449992_TP63_T329P_2	GPHMPMAGD	-0.1144	B0702	0.174	B0702	0.151	B0702	0.18	B0702
ENST00000449992_TP63_T329P_1	PHMPMAGDM	-0.4457	B0702	0.09	B0702	0.042	B0702	0.21	B0702
ENST00000412167_KIT_L572P_9	YVYIDPTQP	-0.3469	A0301	0.06	A0301	0.041	B0801	0.13	A0301
ENST00000412167_KIT_L572P_8	VYIDPTQPP	-0.4134	B0702	0.051	B0702	0.024	A0301	0.14	B0702
ENST00000412167_KIT_L572P_7	YIDPTQPPY	0.4956	A0101	0.821	A0101	0.658	A0101	2.73	A0101
ENST00000412167_KIT_L572P_6	IDPTQPPYD	-0.7147	A0101	0.027	A0101	0.009	A0301	0.07	A0301
ENST00000412167_KIT_L572P_5	DPTQPPYDH	-0.5764	B0702	0.049	B0702	0.019	B0702	0.18	B0702
ENST00000412167_KIT_L572P_4	PTQPPYDHK	-0.191	A0101	0.134	A0301	0.131	A0301	0.23	A0301
ENST00000412167_KIT_L572P_3	TQPPYDHKW	-0.5489	A0101	0.049	B0801	0.039	B0801	0.23	A0101
ENST00000412167_KIT_L572P_2	QPPYDHKWE	-0.7828	B0702	0.052	B0702	0.037	B0702	0.1	B0702
ENST00000412167_KIT_L572P_1	PPYDHKWEF	-0.0248	B0702	0.175	B0702	0.192	B0702	0.59	B0702
ENST00000510992_GRID2_F292L_9	SGLTGELEL	0.0255	B0801	0.11	B0801	0.122	B0702	0.19	B0702
ENST00000510992_GRID2_F292L_8	GLTGELELG	-0.2606	A0301	0.043	A0101	0.017	A0301	0.11	A0301
ENST00000510992_GRID2_F292L_7	LTGELELGE	-0.1193	A0101	0.067	A0101	0.06	A0101	0.12	A0301
ENST00000510992_GRID2_F292L_6	TGELELGEN	-0.3111	A0101	0.032	A0101	0.018	A0101	0.07	B0702
ENST00000510992_GRID2_F292L_5	GELELGENG	-0.6632	A0301	0.027	B0702	0.018	B0801	0.08	A0101
ENST00000510992_GRID2_F292L_4	ELELGENGG	-0.1516	A0101	0.051	A0101	0.021	A0101	0.08	B0702
ENST00000510992_GRID2_F292L_3	LELGENGGN	-0.682	A0101	0.03	A0101	0.011	B0702	0.08	B0702
ENST00000510992_GRID2_F292L_2	ELGENGGNP	-0.2931	A0101	0.039	B0801	0.021	B0801	0.1	A0301
ENST00000510992_GRID2_F292L_1	LGENGGNPN	-0.3583	A0101	0.054	B0801	0.028	B0702	0.09	B0702
ENST00000306011_ATOH1_A241T_9	SDHHHLRTT	-0.4755	B0702	0.059	B0702	0.115	B0801	0.13	B0702
ENST00000306011_ATOH1_A241T_8	DHHHLRTTA	-0.4435	B0801	0.058	B0801	0.153	B0801	0.24	B0702
ENST00000306011_ATOH1_A241T_7	HHHLRTTAS	-0.2406	B0801	0.126	B0801	0.245	B0801	0.33	B0702
ENST00000306011_ATOH1_A241T_6	HHLRTTASY	-0.0399	A0101	0.128	A0301	0.102	A0301	0.34	B0702
ENST00000306011_ATOH1_A241T_5	HLRTTASYE	-0.2045	A0301	0.181	A0301	0.225	A0301	0.21	A0301
ENST00000306011_ATOH1_A241T_4	LRTTASYEG	-0.5997	B0702	0.073	B0801	0.042	B0801	0.1	A0301
ENST00000306011_ATOH1_A241T_3	RTTASYEGG	-0.2709	A0101	0.062	A0101	0.043	A0301	0.17	A0301
ENST00000306011_ATOH1_A241T_2	TTASYEGGA	-0.1226	A0101	0.192	A0101	0.084	A0101	0.14	A0301
ENST00000306011_ATOH1_A241T_1	TASYEGGAG	-0.2673	B0702	0.058	B0702	0.084	B0702	0.14	B0702
ENST00000264360_PCDH10_P579T_9	APAIVAPLT	0.0936	B0702	0.267	B0702	0.284	B0702	0.37	B0702
ENST00000264360_PCDH10_P579T_8	PAIVAPLTG	-0.578	B0702	0.045	A0101	0.015	A0301	0.09	A0101
ENST00000264360_PCDH10_P579T_7	AIVAPLTGR	0.253	A0301	0.384	A0301	0.455	A0301	0.4	A0301
ENST00000264360_PCDH10_P579T_6	IVAPLTGRN	-0.2607	A0101	0.071	A0301	0.065	A0301	0.14	A0301
ENST00000264360_PCDH10_P579T_5	VAPLTGRNG	-0.5099	B0702	0.036	B0702	0.029	B0702	0.09	B0702
ENST00000264360_PCDH10_P579T_4	APLTGRNGT	0.1506	B0702	0.434	B0702	0.39	B0702	0.62	B0702
ENST00000264360_PCDH10_P579T_3	PLTGRNGTP	-0.4577	A0101	0.041	B0801	0.015	B0801	0.1	A0301
ENST00000264360_PCDH10_P579T_2	LTGRNGTPA	-0.2024	A0101	0.186	A0101	0.147	B0702	0.22	B0702
ENST00000264360_PCDH10_P579T_1	TGRNGTPAR	-0.1966	A0301	0.134	A0301	0.13	A0301	0.16	B0702
ENST00000446378_CMYA5_P3955S_9	WETTVTDCS	-0.3522	A0101	0.075	A0101	0.028	A0101	0.1	B0702
ENST00000446378_CMYA5_P3955S_8	ETTVTDCSA	-0.2388	A0101	0.175	A0101	0.101	A0101	0.16	B0702
ENST00000446378_CMYA5_P3955S_7	TTVTDCSAY	0.4695	A0101	0.28	A0101	0.349	A0101	0.79	A0101
ENST00000446378_CMYA5_P3955S_6	TVTDCSAYR	0.1266	A0301	0.249	A0301	0.281	A0301	0.39	A0301
ENST00000446378_CMYA5_P3955S_5	VTDCSAYRL	0.4331	A0101	0.407	A0101	0.401	A0101	1.53	A0101
ENST00000446378_CMYA5_P3955S_4	TDCSAYRLG	-0.4633	A0301	0.049	A0101	0.019	B0801	0.08	B0702
ENST00000446378_CMYA5_P3955S_3	DCSAYRLGI	-0.1839	A0101	0.078	A0101	0.115	B0801	0.12	A0101
ENST00000446378_CMYA5_P3955S_2	CSAYRLGIC	-0.0927	B0702	0.115	B0801	0.149	B0801	0.18	B0702
ENST00000446378_CMYA5_P3955S_1	SAYRLGICS	-0.0961	B0702	0.075	B0702	0.1	B0801	0.18	A0301
ENST00000539542_DMXL1_I1622V_9	NTRILRKCV	-0.0557	B0702	0.339	B0801	0.315	B0801	0.3	B0702
ENST00000539542_DMXL1_I1622V_8	TRILRKCVE	-0.3469	B0801	0.175	B0801	0.211	B0801	0.13	B0702
ENST00000539542_DMXL1_I1622V_7	RILRKCVEK	0.5962	A0301	0.597	A0301	0.621	A0301	8.06	A0301
ENST00000539542_DMXL1_I1622V_6	ILRKCVEKV	0.1689	B0801	0.148	B0801	0.219	B0801	0.34	B0702
ENST00000539542_DMXL1_I1622V_5	LRKCVEKVA	-0.3049	B0702	0.162	B0801	0.124	B0801	0.28	B0702
ENST00000539542_DMXL1_I1622V_4	RKCVEKVAK	0.0804	A0301	0.109	A0301	0.068	A0301	0.45	A0301
ENST00000539542_DMXL1_I1622V_3	KCVEKVAKA	-0.1333	B0702	0.052	B0801	0.067	B0801	0.17	A0301
ENST00000539542_DMXL1_I1622V_2	CVEKVAKAA	-0.0539	B0702	0.119	B0801	0.12	B0702	0.15	B0702
ENST00000539542_DMXL1_I1622V_1	VEKVAKAAF	-0.019	B0801	0.126	B0801	0.157	B0801	0.45	B0702
ENST00000621444_NOP16_P169L_9	SPGPVKLEL	0.625	B0702	0.698	B0702	0.689	B0702	1.66	B0702
ENST00000621444_NOP16_P169L_8	PGPVKLELG	-0.7495	A0101	0.033	A0101	0.012	B0801	0.06	A0101
ENST00000621444_NOP16_P169L_7	GPVKLELGC	0.0758	B0702	0.105	B0702	0.136	B0702	0.22	B0702
ENST00000621444_NOP16_P169L_6	PVKLELGCK	-0.26	A0301	0.119	A0301	0.145	A0301	0.3	A0301
ENST00000621444_NOP16_P169L_5	VKLELGCKA	-0.4045	B0702	0.058	B0702	0.05	B0801	0.14	B0702
ENST00000621444_NOP16_P169L_4	KLELGCKAR	0.2337	A0301	0.175	A0301	0.169	A0301	0.34	A0301
ENST00000621444_NOP16_P169L_3	LELGCKARR	-0.3481	A0301	0.081	A0301	0.04	A0301	0.18	A0301
ENST00000621444_NOP16_P169L_2	ELGCKARRC	0.1033	B0801	0.132	B0801	0.128	B0801	0.11	A0301
ENST00000621444_NOP16_P169L_1	LGCKARRCC	0.1661	B0702	0.101	B0801	0.059	B0801	0.14	B0702
ENST00000265012_GCNT2_Y6C_6	MNFWRCCFF	-0.0462	A0101	0.423	B0801	0.309	B0801	0.28	B0801
ENST00000265012_GCNT2_Y6C_5	NFWRCCFFA	-0.3846	A0101	0.085	A0101	0.11	B0801	0.12	A0101
ENST00000265012_GCNT2_Y6C_4	FWRCCFFAF	-0.2078	B0801	0.345	B0801	0.313	B0801	0.37	B0702
ENST00000265012_GCNT2_Y6C_3	WRCCFFAFT	-0.4383	A0101	0.12	A0101	0.08	B0801	0.14	A0301
ENST00000265012_GCNT2_Y6C_2	RCCFFAFTL	0.1702	B0702	0.115	B0801	0.101	B0801	0.22	A0101
ENST00000265012_GCNT2_Y6C_1	CCFFAFTLL	0.0576	B0702	0.167	B0801	0.115	B0801	0.18	A0101
ENST00000468082_SLC17A1_V279I_9	FLTRNILSI	0.2337	B0801	0.466	B0801	0.37	B0801	0.23	B0702
ENST00000468082_SLC17A1_V279I_8	LTRNILSII	-0.1526	B0702	0.261	B0801	0.266	B0702	0.59	B0702
ENST00000468082_SLC17A1_V279I_7	TRNILSIIA	-0.4032	B0702	0.081	B0801	0.104	B0801	0.17	B0702
ENST00000468082_SLC17A1_V279I_6	RNILSIIAV	-0.1292	B0801	0.121	B0702	0.15	B0801	0.35	B0702
ENST00000468082_SLC17A1_V279I_5	NILSIIAVR	-0.0267	A0301	0.241	A0301	0.206	A0301	0.22	A0301
ENST00000468082_SLC17A1_V279I_4	ILSIIAVRK	0.2755	A0301	0.622	A0301	0.675	A0301	1.15	A0301
ENST00000468082_SLC17A1_V279I_3	LSIIAVRKL	-0.1575	B0702	0.115	B0801	0.131	B0801	0.29	B0702
ENST00000468082_SLC17A1_V279I_2	SIIAVRKLF	0.0363	B0702	0.157	B0702	0.19	B0801	0.32	A0101
ENST00000468082_SLC17A1_V279I_1	IIAVRKLFT	-0.1335	B0801	0.124	A0301	0.188	B0801	0.18	A0301
ENST00000418724_ZBTB22_G571R_9	CERRHRLGR	-0.2722	A0301	0.142	A0301	0.099	B0801	0.16	A0301
ENST00000418724_ZBTB22_G571R_8	ERRHRLGRV	0.0674	B0801	0.303	B0801	0.331	B0801	0.27	B0801
ENST00000418724_ZBTB22_G571R_7	RRHRLGRVG	-0.3036	B0702	0.091	B0801	0.092	B0702	0.12	B0702
ENST00000418724_ZBTB22_G571R_6	RHRLGRVGA	0.0519	B0702	0.169	B0702	0.166	B0702	0.57	B0702
ENST00000418724_ZBTB22_G571R_5	HRLGRVGAV	0.1183	B0801	0.279	B0801	0.361	B0801	0.61	B0702
ENST00000418724_ZBTB22_G571R_4	RLGRVGAVP	-0.1458	B0702	0.112	A0301	0.07	B0801	0.21	A0301
ENST00000418724_ZBTB22_G571R_3	LGRVGAVPG	-0.5236	B0702	0.12	B0801	0.16	B0801	0.16	B0702
ENST00000418724_ZBTB22_G571R_2	GRVGAVPGP	-0.3614	B0702	0.036	A0101	0.015	A0301	0.1	A0301
ENST00000418724_ZBTB22_G571R_1	RVGAVPGPG	-0.2078	A0301	0.103	B0702	0.119	B0702	0.16	A0301
ENST00000336123_IL17F_T153S_9	KVLVTVGCS	-0.307	A0301	0.072	A0301	0.102	A0301	0.26	A0301
ENST00000336123_IL17F_T153S_8	VLVTVGCSC	-0.0221	B0702	0.084	A0101	0.07	B0801	0.18	B0702
ENST00000336123_IL17F_T153S_7	LVTVGCSCV	0.0085	B0702	0.132	B0801	0.132	B0801	0.33	B0702
ENST00000336123_IL17F_T153S_6	VTVGCSCVT	-0.1916	A0101	0.081	B0702	0.055	B0702	0.19	A0101
ENST00000336123_IL17F_T153S_5	TVGCSCVTP	-0.1951	B0702	0.057	B0801	0.031	B0801	0.13	A0101
ENST00000336123_IL17F_T153S_4	VGCSCVTPV	-0.3194	A0301	0.092	A0101	0.09	B0801	0.23	B0702
ENST00000336123_IL17F_T153S_3	GCSCVTPVI	-0.0426	B0702	0.075	A0101	0.053	B0702	0.23	A0101
ENST00000336123_IL17F_T153S_2	CSCVTPVIH	-0.1672	A0301	0.111	A0101	0.105	A0101	0.21	A0101
ENST00000336123_IL17F_T153S_1	SCVTPVIHH	0.0033	A0301	0.062	A0301	0.056	A0301	0.2	A0101
ENST00000259803_GCM1_N233K_9	NTPQQNSLK	-2e-04	A0101	0.235	A0301	0.163	A0301	0.22	A0301
ENST00000259803_GCM1_N233K_8	TPQQNSLKD	-0.2437	B0702	0.116	B0702	0.081	B0702	0.16	B0702
ENST00000259803_GCM1_N233K_7	PQQNSLKDC	-0.5949	B0702	0.036	B0801	0.015	B0801	0.09	B0702
ENST00000259803_GCM1_N233K_6	QQNSLKDCF	-0.1822	B0801	0.084	A0101	0.062	B0801	0.2	B0702
ENST00000259803_GCM1_N233K_5	QNSLKDCFS	-0.3891	A0101	0.059	B0801	0.037	B0801	0.09	A0301
ENST00000259803_GCM1_N233K_4	NSLKDCFSF	0.1635	A0101	0.152	B0801	0.151	B0801	0.34	A0101
ENST00000259803_GCM1_N233K_3	SLKDCFSFS	-0.0667	A0301	0.12	B0801	0.183	A0301	0.24	A0301
ENST00000259803_GCM1_N233K_2	LKDCFSFSK	-0.027	A0101	0.111	A0301	0.113	A0301	0.3	A0301
ENST00000259803_GCM1_N233K_1	KDCFSFSKS	-0.3298	A0301	0.05	A0101	0.035	A0301	0.11	A0301
ENST00000306858_FAM83B_R539W_9	ANALYTHSW	-0.1659	B0702	0.123	B0702	0.095	B0801	0.24	A0101
ENST00000306858_FAM83B_R539W_8	NALYTHSWL	-0.0233	B0702	0.286	B0801	0.256	B0801	0.23	B0702
ENST00000306858_FAM83B_R539W_7	ALYTHSWLR	0.5055	A0301	0.746	A0301	0.632	A0301	1.94	A0301
ENST00000306858_FAM83B_R539W_6	LYTHSWLRS	-0.3132	A0101	0.06	A0101	0.038	A0301	0.12	A0301
ENST00000306858_FAM83B_R539W_5	YTHSWLRSS	-0.0778	A0101	0.087	B0702	0.11	B0702	0.17	A0301
ENST00000306858_FAM83B_R539W_4	THSWLRSSL	0.1368	B0702	0.186	B0702	0.234	B0702	0.54	B0702
ENST00000306858_FAM83B_R539W_3	HSWLRSSLV	0.017	B0801	0.188	B0801	0.363	B0801	0.35	B0702
ENST00000306858_FAM83B_R539W_2	SWLRSSLVF	-0.1246	B0702	0.136	B0801	0.128	B0801	0.21	B0702
ENST00000306858_FAM83B_R539W_1	WLRSSLVFK	0.2982	A0301	0.659	A0301	0.689	A0301	0.87	A0301
ENST00000491431_ZNF786_S19F_9	FEDVAIYFF	0.0095	A0101	0.143	A0101	0.212	A0101	0.23	A0101
ENST00000491431_ZNF786_S19F_8	EDVAIYFFE	-0.6944	A0101	0.063	A0101	0.021	A0301	0.11	A0101
ENST00000491431_ZNF786_S19F_7	DVAIYFFEQ	-0.319	B0801	0.072	A0101	0.067	B0801	0.15	A0101
ENST00000491431_ZNF786_S19F_6	VAIYFFEQE	-0.4211	A0101	0.063	B0801	0.043	B0801	0.14	A0101
ENST00000491431_ZNF786_S19F_5	AIYFFEQEW	-0.1974	A0301	0.111	A0301	0.104	A0301	0.23	A0101
ENST00000491431_ZNF786_S19F_4	IYFFEQEWQ	-0.6212	A0101	0.048	A0101	0.036	A0301	0.1	A0301
ENST00000491431_ZNF786_S19F_3	YFFEQEWQD	-0.406	B0801	0.048	A0101	0.036	B0801	0.09	A0301
ENST00000491431_ZNF786_S19F_2	FFEQEWQDL	-0.1304	A0101	0.106	B0801	0.12	B0801	0.14	B0702
ENST00000491431_ZNF786_S19F_1	FEQEWQDLE	-0.4352	A0101	0.037	A0101	0.039	A0101	0.1	B0702
ENST00000392801_PRKAG2_S151T_9	LENRIYAST	-0.3092	B0801	0.086	B0801	0.107	B0801	0.19	B0702
ENST00000392801_PRKAG2_S151T_8	ENRIYASTS	-0.2834	B0801	0.124	B0801	0.151	B0801	0.12	B0702
ENST00000392801_PRKAG2_S151T_7	NRIYASTSP	-0.2383	B0702	0.068	B0801	0.053	B0801	0.14	B0702
ENST00000392801_PRKAG2_S151T_6	RIYASTSPP	0.0109	A0301	0.359	A0301	0.187	A0301	0.7	A0301
ENST00000392801_PRKAG2_S151T_5	IYASTSPPD	-0.5395	B0702	0.051	B0702	0.023	B0702	0.1	A0301
ENST00000392801_PRKAG2_S151T_4	YASTSPPDT	-0.3064	B0702	0.078	A0101	0.038	B0702	0.13	B0702
ENST00000392801_PRKAG2_S151T_3	ASTSPPDTG	-0.2729	A0101	0.04	A0101	0.025	A0101	0.1	A0101
ENST00000392801_PRKAG2_S151T_2	STSPPDTGQ	-0.243	A0101	0.067	B0702	0.065	A0301	0.16	A0301
ENST00000392801_PRKAG2_S151T_1	TSPPDTGQR	-0.1472	A0301	0.064	A0301	0.07	A0301	0.14	A0101
ENST00000304519_C8orf74_L110F_9	FNTTHLLAF	0.0101	B0801	0.381	B0801	0.257	B0801	0.19	B0702
ENST00000304519_C8orf74_L110F_8	NTTHLLAFC	0.0675	A0101	0.093	A0101	0.071	A0101	0.18	A0101
ENST00000304519_C8orf74_L110F_7	TTHLLAFCD	-0.1259	A0101	0.057	A0101	0.037	A0101	0.13	A0101
ENST00000304519_C8orf74_L110F_6	THLLAFCDY	-0.0983	A0101	0.097	A0101	0.079	A0101	0.21	A0101
ENST00000304519_C8orf74_L110F_5	HLLAFCDYF	0.0194	A0101	0.14	A0301	0.13	B0801	0.3	A0101
ENST00000304519_C8orf74_L110F_4	LLAFCDYFH	-0.1247	A0101	0.225	A0301	0.24	A0301	0.36	A0101
ENST00000304519_C8orf74_L110F_3	LAFCDYFHH	-0.2352	A0101	0.104	A0301	0.139	A0301	0.44	A0101
ENST00000304519_C8orf74_L110F_2	AFCDYFHHT	-0.3961	A0101	0.069	A0101	0.041	B0801	0.18	A0301
ENST00000304519_C8orf74_L110F_1	FCDYFHHTF	0.3333	A0101	0.255	A0101	0.327	A0101	0.3	A0101
ENST00000276480_ST18_N634T_9	KSAPLTSST	-0.0615	A0101	0.174	B0702	0.146	B0702	0.31	B0702
ENST00000276480_ST18_N634T_8	SAPLTSSTT	-0.1126	B0702	0.096	B0702	0.085	B0702	0.17	B0702
ENST00000276480_ST18_N634T_7	APLTSSTTS	0.1122	B0702	0.233	B0702	0.304	B0702	0.52	B0702
ENST00000276480_ST18_N634T_6	PLTSSTTSI	-0.2536	B0702	0.077	B0702	0.049	B0702	0.16	B0702
ENST00000276480_ST18_N634T_5	LTSSTTSIP	-0.1849	A0101	0.091	A0101	0.067	A0101	0.17	A0101
ENST00000276480_ST18_N634T_4	TSSTTSIPT	-0.3976	A0301	0.133	A0101	0.076	A0101	0.15	B0702
ENST00000276480_ST18_N634T_3	SSTTSIPTP	-0.3083	B0702	0.047	A0101	0.037	A0301	0.14	A0101
ENST00000276480_ST18_N634T_2	STTSIPTPS	-0.2846	A0301	0.085	A0101	0.08	A0101	0.18	A0301
ENST00000276480_ST18_N634T_1	TTSIPTPSS	-0.2304	A0101	0.063	A0301	0.078	A0101	0.13	A0301
ENST00000260126_SLCO5A1_A231T_9	QIQELNAST	-0.0476	B0801	0.076	B0702	0.069	B0801	0.22	B0702
ENST00000260126_SLCO5A1_A231T_8	IQELNASTP	-0.3335	A0101	0.053	B0801	0.037	B0801	0.11	B0702
ENST00000260126_SLCO5A1_A231T_7	QELNASTPN	-0.7255	A0301	0.048	B0702	0.027	B0702	0.1	B0702
ENST00000260126_SLCO5A1_A231T_6	ELNASTPND	-0.396	A0101	0.041	A0101	0.022	B0801	0.11	A0301
ENST00000260126_SLCO5A1_A231T_5	LNASTPNDG	-0.5595	B0702	0.044	A0101	0.019	B0801	0.08	A0101
ENST00000260126_SLCO5A1_A231T_4	NASTPNDGL	0.1251	B0702	0.083	B0702	0.115	B0702	0.18	B0702
ENST00000260126_SLCO5A1_A231T_3	ASTPNDGLC	0.0973	A0101	0.073	A0101	0.041	A0101	0.15	A0101
ENST00000260126_SLCO5A1_A231T_2	STPNDGLCQ	-0.0545	A0101	0.049	A0101	0.075	A0101	0.15	A0301
ENST00000260126_SLCO5A1_A231T_1	TPNDGLCQG	-0.0727	B0702	0.104	B0702	0.146	B0702	0.25	B0702
ENST00000380880_FREM1_V1125I_9	TADQFTVYI	0.1186	A0101	0.216	A0101	0.324	A0101	0.56	A0101
ENST00000380880_FREM1_V1125I_8	ADQFTVYIT	-0.7204	A0101	0.06	A0101	0.039	B0801	0.11	B0702
ENST00000380880_FREM1_V1125I_7	DQFTVYITD	-0.5458	A0301	0.063	A0101	0.037	B0801	0.09	A0101
ENST00000380880_FREM1_V1125I_6	QFTVYITDG	-0.7492	A0101	0.063	A0101	0.035	B0801	0.08	B0702
ENST00000380880_FREM1_V1125I_5	FTVYITDGK	-0.0374	A0101	0.259	A0301	0.349	A0301	0.27	A0301
ENST00000380880_FREM1_V1125I_4	TVYITDGKH	-0.0635	A0301	0.143	A0301	0.112	A0301	0.22	A0301
ENST00000380880_FREM1_V1125I_3	VYITDGKHH	-0.453	A0301	0.037	B0702	0.022	A0301	0.13	A0301
ENST00000380880_FREM1_V1125I_2	YITDGKHHS	-0.1035	A0101	0.057	B0801	0.042	B0702	0.15	A0301
ENST00000380880_FREM1_V1125I_1	ITDGKHHSL	0.3825	A0101	0.199	B0801	0.247	A0101	0.56	A0101
ENST00000375835_SHC3_V34I_9	SVSGGGGKI	0.1952	B0702	0.282	B0702	0.214	B0702	0.26	B0702
ENST00000375835_SHC3_V34I_8	VSGGGGKIS	-0.2586	A0101	0.047	B0801	0.027	A0301	0.11	A0301
ENST00000375835_SHC3_V34I_7	SGGGGKISA	0.0322	B0702	0.074	B0702	0.073	B0702	0.13	B0702
ENST00000375835_SHC3_V34I_6	GGGGKISAA	-0.0523	B0702	0.128	B0801	0.147	B0801	0.15	B0702
ENST00000375835_SHC3_V34I_5	GGGKISAAR	-0.0187	A0301	0.086	A0301	0.096	A0301	0.15	A0301
ENST00000375835_SHC3_V34I_4	GGKISAARA	-0.224	B0702	0.084	B0801	0.094	B0801	0.14	B0702
ENST00000375835_SHC3_V34I_3	GKISAARAT	-0.3589	B0702	0.068	B0702	0.044	B0702	0.19	B0702
ENST00000375835_SHC3_V34I_2	KISAARATP	0.0171	B0702	0.135	A0301	0.096	B0702	0.25	A0301
ENST00000375835_SHC3_V34I_1	ISAARATPA	-0.0746	B0702	0.176	B0801	0.307	B0801	0.5	B0702
ENST00000375242_CDC14B_E384K_9	PEPYSDDDK	-0.7879	A0101	0.032	A0101	0.009	A0101	0.08	A0101
ENST00000375242_CDC14B_E384K_8	EPYSDDDKI	-0.3919	B0801	0.089	B0702	0.086	B0702	0.25	B0702
ENST00000375242_CDC14B_E384K_7	PYSDDDKIN	-0.8411	A0101	0.023	A0101	0.005	A0101	0.06	A0101
ENST00000375242_CDC14B_E384K_6	YSDDDKING	0.3188	A0101	0.084	A0101	0.116	A0101	0.12	A0101
ENST00000375242_CDC14B_E384K_5	SDDDKINGV	3e-04	A0101	0.062	A0101	0.067	A0101	0.13	B0702
ENST00000375242_CDC14B_E384K_4	DDDKINGVT	-0.1657	A0101	0.038	A0101	0.026	A0101	0.08	A0101
ENST00000375242_CDC14B_E384K_3	DDKINGVTQ	-0.455	B0801	0.031	A0101	0.028	B0801	0.09	B0702
ENST00000375242_CDC14B_E384K_2	DKINGVTQG	-0.6921	A0101	0.043	B0801	0.032	B0801	0.1	B0702
ENST00000375242_CDC14B_E384K_1	KINGVTQGD	-0.0889	A0301	0.071	A0301	0.045	A0301	0.14	A0301
ENST00000355097_ENTPD2_H145P_9	TSVLMAVTP	-0.4062	A0101	0.049	A0101	0.035	B0801	0.12	A0101
ENST00000355097_ENTPD2_H145P_8	SVLMAVTPT	-0.2672	A0301	0.161	B0702	0.156	B0702	0.23	B0702
ENST00000355097_ENTPD2_H145P_7	VLMAVTPTL	0.1763	B0702	0.278	B0702	0.337	B0801	0.47	B0702
ENST00000355097_ENTPD2_H145P_6	LMAVTPTLT	-0.2924	A0101	0.119	A0101	0.1	B0801	0.13	A0101
ENST00000355097_ENTPD2_H145P_5	MAVTPTLTQ	-0.2435	B0702	0.117	B0702	0.108	A0301	0.17	A0101
ENST00000355097_ENTPD2_H145P_4	AVTPTLTQY	0.3825	A0301	0.293	A0301	0.279	A0301	2.2	A0101
ENST00000355097_ENTPD2_H145P_3	VTPTLTQYP	-0.2323	A0101	0.067	A0101	0.039	A0101	0.14	A0101
ENST00000355097_ENTPD2_H145P_2	TPTLTQYPF	-0.0605	B0702	0.468	B0702	0.566	B0702	1.39	B0702
ENST00000355097_ENTPD2_H145P_1	PTLTQYPFD	-0.484	A0101	0.049	A0101	0.018	A0301	0.09	A0101
ENST00000375400_SVIL_R1026T_9	MLLQIKGRT	-0.2814	B0801	0.111	B0801	0.111	B0801	0.15	A0301
ENST00000375400_SVIL_R1026T_8	LLQIKGRTH	-0.0018	A0301	0.106	B0801	0.157	B0801	0.26	B0702
ENST00000375400_SVIL_R1026T_7	LQIKGRTHV	-0.3255	B0702	0.195	B0801	0.171	B0801	0.34	B0702
ENST00000375400_SVIL_R1026T_6	QIKGRTHVQ	0.0012	B0801	0.215	B0801	0.167	B0801	0.26	A0301
ENST00000375400_SVIL_R1026T_5	IKGRTHVQT	-0.6177	A0101	0.062	B0801	0.039	B0801	0.12	B0702
ENST00000375400_SVIL_R1026T_4	KGRTHVQTR	0.0237	A0301	0.177	A0301	0.198	A0301	0.32	A0301
ENST00000375400_SVIL_R1026T_3	GRTHVQTRL	-0.0995	B0702	0.084	B0801	0.062	B0801	0.24	B0702
ENST00000375400_SVIL_R1026T_2	RTHVQTRLV	-0.0196	A0301	0.193	B0702	0.176	B0702	0.33	B0702
ENST00000375400_SVIL_R1026T_1	THVQTRLVE	-0.6774	A0101	0.07	B0702	0.057	B0801	0.11	B0702
ENST00000611933_FAM13C_T445S_9	FEEQFFKQS	-0.3177	A0101	0.062	B0801	0.058	B0801	0.11	B0702
ENST00000611933_FAM13C_T445S_8	EEQFFKQSG	-0.5304	B0801	0.054	B0801	0.067	B0801	0.11	B0702
ENST00000611933_FAM13C_T445S_7	EQFFKQSGR	-0.089	A0301	0.142	A0301	0.127	A0301	0.26	A0301
ENST00000611933_FAM13C_T445S_6	QFFKQSGRS	-0.4633	A0101	0.057	B0801	0.05	A0301	0.1	A0301
ENST00000611933_FAM13C_T445S_5	FFKQSGRSP	-0.1928	B0702	0.148	B0801	0.16	B0801	0.18	B0702
ENST00000611933_FAM13C_T445S_4	FKQSGRSPQ	-0.5483	B0702	0.109	B0801	0.096	B0801	0.21	B0702
ENST00000611933_FAM13C_T445S_3	KQSGRSPQK	0.4012	A0301	0.514	A0301	0.5	A0301	2.82	A0301
ENST00000611933_FAM13C_T445S_2	QSGRSPQKE	-0.1233	A0101	0.051	B0801	0.021	A0301	0.1	A0301
ENST00000611933_FAM13C_T445S_1	SGRSPQKED	-0.3659	B0702	0.051	B0702	0.024	B0702	0.09	B0702
ENST00000280772_ANK3_I2108L_9	DSFFGTDTL	0.0325	A0101	0.098	A0101	0.093	A0101	0.18	B0702
ENST00000280772_ANK3_I2108L_8	SFFGTDTLL	-0.0497	B0702	0.092	B0801	0.07	B0801	0.18	B0702
ENST00000280772_ANK3_I2108L_7	FFGTDTLLE	-0.256	A0101	0.068	A0101	0.055	A0101	0.1	A0301
ENST00000280772_ANK3_I2108L_6	FGTDTLLES	-0.2075	A0101	0.054	A0101	0.061	A0101	0.1	A0301
ENST00000280772_ANK3_I2108L_5	GTDTLLESP	0.1016	A0101	0.104	A0101	0.075	A0101	0.14	A0101
ENST00000280772_ANK3_I2108L_4	TDTLLESPD	-0.7861	A0101	0.038	B0702	0.013	B0801	0.07	B0702
ENST00000280772_ANK3_I2108L_3	DTLLESPDD	-0.4633	A0101	0.031	A0101	0.01	A0101	0.09	A0101
ENST00000280772_ANK3_I2108L_2	TLLESPDDF	-0.1373	B0801	0.081	A0101	0.059	A0101	0.2	A0101
ENST00000280772_ANK3_I2108L_1	LLESPDDFS	0.0082	A0101	0.075	A0101	0.089	A0101	0.09	A0101
ENST00000263563_PALD1_L817F_9	SKAGIYEIF	-0.2646	B0702	0.106	B0801	0.06	B0801	0.31	B0702
ENST00000263563_PALD1_L817F_8	KAGIYEIFN	-0.4966	A0301	0.054	A0301	0.054	A0301	0.12	A0301
ENST00000263563_PALD1_L817F_7	AGIYEIFNE	-0.4882	A0301	0.033	A0101	0.042	A0301	0.1	A0301
ENST00000263563_PALD1_L817F_6	GIYEIFNEL	0.1274	A0301	0.186	B0801	0.192	B0801	0.39	B0702
ENST00000263563_PALD1_L817F_5	IYEIFNELG	-0.2519	A0101	0.052	A0101	0.036	A0101	0.09	A0101
ENST00000263563_PALD1_L817F_4	YEIFNELGF	-0.2127	A0101	0.091	A0101	0.074	B0801	0.16	A0101
ENST00000263563_PALD1_L817F_3	EIFNELGFP	-0.458	A0101	0.059	A0101	0.032	A0301	0.13	A0301
ENST00000263563_PALD1_L817F_2	IFNELGFPE	-0.6008	A0301	0.049	B0801	0.061	A0301	0.12	A0301
ENST00000263563_PALD1_L817F_1	FNELGFPEL	-0.0817	A0101	0.174	B0801	0.137	B0801	0.17	B0702
ENST00000372292_SFTPD_E167K_9	RGLAGPKGK	0.2753	A0301	0.325	A0301	0.294	A0301	0.35	A0301
ENST00000372292_SFTPD_E167K_8	GLAGPKGKR	0.3544	A0301	0.35	A0301	0.259	A0301	0.42	A0301
ENST00000372292_SFTPD_E167K_7	LAGPKGKRG	-0.231	B0702	0.133	B0801	0.067	B0801	0.1	B0702
ENST00000372292_SFTPD_E167K_6	AGPKGKRGV	-0.2407	B0702	0.056	B0702	0.043	B0801	0.11	B0702
ENST00000372292_SFTPD_E167K_5	GPKGKRGVP	0.2687	B0702	0.193	B0702	0.237	B0702	0.35	B0702
ENST00000372292_SFTPD_E167K_4	PKGKRGVPG	-0.8328	B0702	0.09	B0801	0.049	B0801	0.09	B0702
ENST00000372292_SFTPD_E167K_3	KGKRGVPGE	-0.4841	A0301	0.061	B0801	0.053	A0301	0.1	A0301
ENST00000372292_SFTPD_E167K_2	GKRGVPGER	-0.157	A0301	0.056	B0702	0.045	A0301	0.15	A0301
ENST00000372292_SFTPD_E167K_1	KRGVPGERG	-0.4768	B0702	0.034	A0101	0.018	B0801	0.09	A0301
ENST00000417740_SLC22A24_M546I_9	NIKQEDTCI	-0.0331	B0801	0.266	B0801	0.179	B0801	0.32	B0702
ENST00000417740_SLC22A24_M546I_8	IKQEDTCIK	-0.2071	A0301	0.059	A0301	0.046	A0301	0.23	A0301
ENST00000417740_SLC22A24_M546I_7	KQEDTCIKV	-0.0446	A0301	0.063	A0101	0.039	A0101	0.19	A0301
ENST00000417740_SLC22A24_M546I_6	QEDTCIKVT	-0.3835	A0101	0.045	A0101	0.026	B0801	0.11	B0702
ENST00000417740_SLC22A24_M546I_5	EDTCIKVTQ	-0.645	A0101	0.048	A0101	0.021	B0801	0.09	A0301
ENST00000417740_SLC22A24_M546I_4	DTCIKVTQF	0.1168	B0801	0.107	A0101	0.1	A0101	0.38	A0101
ENST00000538872_IQSEC3_N24K_9	KELTAIVQK	0.221	A0301	0.357	A0301	0.139	A0301	0.51	A0301
ENST00000538872_IQSEC3_N24K_8	ELTAIVQKQ	-0.3451	A0101	0.064	A0101	0.037	A0301	0.19	A0301
ENST00000538872_IQSEC3_N24K_7	LTAIVQKQQ	-0.2788	A0101	0.059	B0702	0.064	A0301	0.17	A0301
ENST00000538872_IQSEC3_N24K_6	TAIVQKQQS	-0.4096	B0801	0.059	B0801	0.055	B0801	0.14	B0702
ENST00000538872_IQSEC3_N24K_5	AIVQKQQSL	0.5073	B0801	0.355	B0801	0.309	B0801	0.66	B0702
ENST00000538872_IQSEC3_N24K_4	IVQKQQSLI	-0.1991	B0702	0.131	B0801	0.19	B0801	0.31	B0702
ENST00000538872_IQSEC3_N24K_3	VQKQQSLIH	-0.1114	A0301	0.081	A0301	0.112	A0301	0.41	A0301
ENST00000538872_IQSEC3_N24K_2	QKQQSLIHT	-0.6284	A0101	0.042	B0801	0.033	B0801	0.13	B0702
ENST00000538872_IQSEC3_N24K_1	KQQSLIHTQ	-0.4069	A0301	0.063	B0702	0.111	A0301	0.29	A0301
ENST00000307885_ADCY6_D68G_9	PPRCPWQDG	-0.2453	B0702	0.121	B0702	0.054	B0702	0.17	B0702
ENST00000307885_ADCY6_D68G_8	PRCPWQDGA	-0.4508	B0702	0.065	A0101	0.011	A0101	0.1	A0301
ENST00000307885_ADCY6_D68G_7	RCPWQDGAF	-0.0649	B0702	0.068	B0702	0.086	B0702	0.23	B0702
ENST00000307885_ADCY6_D68G_6	CPWQDGAFI	0.1023	B0702	0.436	B0702	0.403	B0702	0.45	B0702
ENST00000307885_ADCY6_D68G_5	PWQDGAFIR	-0.6289	A0301	0.039	A0101	0.03	A0301	0.12	A0301
ENST00000307885_ADCY6_D68G_4	WQDGAFIRR	0.0029	A0301	0.114	A0301	0.088	A0101	0.24	A0301
ENST00000307885_ADCY6_D68G_3	QDGAFIRRG	-0.596	A0301	0.034	A0101	0.02	B0801	0.07	A0301
ENST00000307885_ADCY6_D68G_2	DGAFIRRGG	-0.5674	A0101	0.042	B0801	0.066	B0801	0.07	B0702
ENST00000307885_ADCY6_D68G_1	GAFIRRGGP	-0.1596	B0702	0.1	B0801	0.116	B0801	0.12	B0702
ENST00000305748_KRT73_R75W_9	WAGGYGFGW	-0.1189	A0101	0.091	B0702	0.061	A0101	0.23	A0101
ENST00000305748_KRT73_R75W_8	AGGYGFGWG	-0.4458	A0301	0.049	B0801	0.038	B0801	0.07	A0101
ENST00000305748_KRT73_R75W_7	GGYGFGWGR	0.1653	A0301	0.203	A0301	0.246	A0301	0.24	A0301
ENST00000305748_KRT73_R75W_6	GYGFGWGRA	-0.2487	B0702	0.057	A0101	0.032	B0801	0.1	A0301
ENST00000305748_KRT73_R75W_5	YGFGWGRAS	-0.3103	B0702	0.081	B0702	0.121	B0702	0.15	B0702
ENST00000305748_KRT73_R75W_4	GFGWGRASG	-0.2929	B0702	0.064	B0801	0.075	B0801	0.09	B0702
ENST00000305748_KRT73_R75W_3	FGWGRASGF	0.0875	B0801	0.181	B0801	0.279	B0801	0.28	B0801
ENST00000305748_KRT73_R75W_2	GWGRASGFA	-0.4674	B0702	0.047	B0801	0.035	B0801	0.11	A0301
ENST00000305748_KRT73_R75W_1	WGRASGFAG	-0.4229	B0702	0.12	B0801	0.208	B0801	0.16	B0702
ENST00000379846_CSAD_E247D_9	VLARYLVED	-0.1484	A0301	0.06	A0301	0.054	B0801	0.12	A0301
ENST00000379846_CSAD_E247D_8	LARYLVEDM	0.0361	B0801	0.226	B0801	0.2	B0801	0.39	B0702
ENST00000379846_CSAD_E247D_7	ARYLVEDMK	-0.0482	A0301	0.11	A0301	0.083	A0301	0.26	A0301
ENST00000379846_CSAD_E247D_6	RYLVEDMKK	-0.0201	A0301	0.18	A0301	0.154	A0301	0.29	A0301
ENST00000379846_CSAD_E247D_5	YLVEDMKKR	0.0534	A0301	0.093	A0301	0.093	A0301	0.2	A0301
ENST00000379846_CSAD_E247D_4	LVEDMKKRE	-0.1145	A0101	0.057	B0801	0.021	B0702	0.09	A0301
ENST00000379846_CSAD_E247D_3	VEDMKKREG	-0.3429	A0101	0.034	B0801	0.038	B0801	0.08	A0101
ENST00000379846_CSAD_E247D_2	EDMKKREGF	0.2104	B0801	0.158	B0801	0.136	B0801	0.13	B0702
ENST00000379846_CSAD_E247D_1	DMKKREGFE	-0.0031	B0801	0.196	B0801	0.129	B0801	0.11	A0301
ENST00000379850_CSAD_E419D_9	FVLARYLVD	-0.0805	B0801	0.193	B0801	0.242	B0801	0.13	B0801
ENST00000379850_CSAD_E419D_8	VLARYLVDE	-0.2369	A0101	0.094	B0801	0.091	A0301	0.18	A0301
ENST00000379850_CSAD_E419D_7	LARYLVDEM	0.1027	B0801	0.289	B0702	0.292	B0702	0.5	B0702
ENST00000379850_CSAD_E419D_6	ARYLVDEMK	-0.0225	A0301	0.098	A0301	0.077	A0301	0.4	A0301
ENST00000379850_CSAD_E419D_5	RYLVDEMKK	-0.0153	A0301	0.209	A0301	0.155	A0301	0.23	A0301
ENST00000379850_CSAD_E419D_4	YLVDEMKKR	0.098	A0301	0.092	A0301	0.1	A0301	0.21	A0301
ENST00000379850_CSAD_E419D_3	LVDEMKKRE	0.0059	A0101	0.054	B0801	0.036	A0101	0.11	A0101
ENST00000379850_CSAD_E419D_2	VDEMKKREG	-0.4161	A0101	0.032	B0801	0.027	B0801	0.07	B0702
ENST00000379850_CSAD_E419D_1	DEMKKREGF	0.3263	B0801	0.164	B0801	0.166	B0801	0.16	B0702
ENST00000266682_SLC6A15_F115Y_9	LMVIGIPLY	0.1662	A0101	0.319	A0301	0.39	A0301	0.67	A0101
ENST00000266682_SLC6A15_F115Y_8	MVIGIPLYF	-0.0237	A0101	0.218	A0301	0.267	A0301	0.95	A0101
ENST00000266682_SLC6A15_F115Y_7	VIGIPLYFL	-0.2573	A0301	0.12	B0801	0.121	B0801	0.24	A0101
ENST00000266682_SLC6A15_F115Y_6	IGIPLYFLE	-0.4826	A0101	0.061	A0101	0.066	A0301	0.12	A0101
ENST00000266682_SLC6A15_F115Y_5	GIPLYFLEL	-0.1073	A0301	0.183	B0801	0.245	B0801	0.17	A0301
ENST00000266682_SLC6A15_F115Y_4	IPLYFLELS	-0.3627	B0702	0.086	B0702	0.116	B0702	0.14	B0702
ENST00000266682_SLC6A15_F115Y_3	PLYFLELSV	-0.3189	B0801	0.115	A0301	0.079	A0301	0.13	A0301
ENST00000266682_SLC6A15_F115Y_2	LYFLELSVG	-0.5184	B0702	0.065	B0801	0.063	B0801	0.1	B0702
ENST00000266682_SLC6A15_F115Y_1	YFLELSVGQ	-0.4698	B0801	0.064	A0101	0.059	A0301	0.11	A0301
ENST00000399395_SDR39U1_A143D_9	LVTKWEAAD	-0.457	A0101	0.058	B0702	0.03	B0702	0.1	A0101
ENST00000399395_SDR39U1_A143D_8	VTKWEAADR	-0.0481	A0301	0.121	A0301	0.142	A0301	0.28	A0301
ENST00000399395_SDR39U1_A143D_7	TKWEAADRL	-0.1577	B0702	0.072	B0702	0.049	B0702	0.18	B0702
ENST00000399395_SDR39U1_A143D_6	KWEAADRLP	-0.6405	A0101	0.039	A0101	0.013	A0301	0.09	B0702
ENST00000399395_SDR39U1_A143D_5	WEAADRLPG	-0.5691	A0101	0.08	B0801	0.079	B0801	0.13	B0702
ENST00000399395_SDR39U1_A143D_4	EAADRLPGD	-0.3338	A0101	0.041	B0702	0.027	B0801	0.1	B0702
ENST00000399395_SDR39U1_A143D_3	AADRLPGDS	-0.0253	A0101	0.073	A0101	0.039	A0101	0.11	A0101
ENST00000399395_SDR39U1_A143D_2	ADRLPGDST	-0.1212	B0702	0.084	B0702	0.033	B0702	0.17	B0702
ENST00000399395_SDR39U1_A143D_1	DRLPGDSTR	-0.4726	A0301	0.045	A0101	0.032	B0801	0.14	A0301
ENST00000556249_SDR39U1_A65D_9	NLVTKWEAD	-0.0335	B0801	0.07	B0801	0.067	B0801	0.09	A0101
ENST00000556249_SDR39U1_A65D_8	LVTKWEADA	-0.3287	B0702	0.07	A0101	0.05	A0101	0.14	A0101
ENST00000556249_SDR39U1_A65D_7	VTKWEADAR	-0.0934	A0301	0.101	A0301	0.125	A0301	0.24	A0301
ENST00000556249_SDR39U1_A65D_6	TKWEADARL	-0.1651	B0702	0.089	B0801	0.05	B0702	0.23	B0702
ENST00000556249_SDR39U1_A65D_5	KWEADARLP	-0.5309	A0101	0.031	A0101	0.011	A0301	0.08	A0101
ENST00000556249_SDR39U1_A65D_4	WEADARLPG	-0.5414	A0101	0.079	B0801	0.09	B0801	0.16	B0702
ENST00000556249_SDR39U1_A65D_3	EADARLPGD	-0.1189	A0101	0.038	A0101	0.02	A0101	0.09	A0101
ENST00000556249_SDR39U1_A65D_2	ADARLPGDS	-0.4757	A0101	0.035	B0702	0.014	B0801	0.08	B0702
ENST00000556249_SDR39U1_A65D_1	DARLPGDST	-0.1825	B0702	0.074	B0702	0.093	B0702	0.22	B0702
ENST00000245441_NIN_R1131Q_9	TEQFLQQNQ	-0.6307	A0101	0.036	A0101	0.029	B0801	0.1	B0702
ENST00000245441_NIN_R1131Q_8	EQFLQQNQT	-0.2552	B0801	0.058	A0101	0.056	B0801	0.15	B0702
ENST00000245441_NIN_R1131Q_7	QFLQQNQTK	-0.1565	A0301	0.133	A0301	0.143	A0301	0.24	A0301
ENST00000245441_NIN_R1131Q_6	FLQQNQTKQ	-0.151	A0101	0.064	B0801	0.088	B0801	0.17	A0301
ENST00000245441_NIN_R1131Q_5	LQQNQTKQV	-0.2103	B0801	0.146	B0801	0.148	B0801	0.25	B0702
ENST00000245441_NIN_R1131Q_4	QQNQTKQVE	-0.5232	B0801	0.068	B0801	0.036	B0801	0.12	A0301
ENST00000245441_NIN_R1131Q_3	QNQTKQVEG	-0.2078	B0801	0.064	B0801	0.055	B0801	0.1	B0702
ENST00000245441_NIN_R1131Q_2	NQTKQVEGV	-0.2128	B0801	0.075	B0801	0.073	B0801	0.15	B0702
ENST00000245441_NIN_R1131Q_1	QTKQVEGVT	-0.3966	A0101	0.073	B0801	0.052	B0702	0.2	B0702
ENST00000409014_EXD2_S264R_9	DKGIGELVR	-0.6343	A0301	0.039	B0801	0.023	B0801	0.1	A0301
ENST00000409014_EXD2_S264R_8	KGIGELVRE	-0.4268	A0301	0.038	B0702	0.043	A0301	0.12	A0301
ENST00000409014_EXD2_S264R_7	GIGELVREE	-0.2031	A0301	0.041	B0702	0.033	A0301	0.12	A0301
ENST00000409014_EXD2_S264R_6	IGELVREEP	-0.3339	A0101	0.039	B0801	0.021	B0801	0.08	A0101
ENST00000409014_EXD2_S264R_5	GELVREEPF	-0.3899	B0801	0.092	B0801	0.098	B0801	0.17	B0702
ENST00000409014_EXD2_S264R_4	ELVREEPFV	-0.4404	A0101	0.065	A0101	0.047	B0801	0.14	A0101
ENST00000409014_EXD2_S264R_3	LVREEPFVV	-0.1226	B0702	0.156	B0702	0.234	B0801	0.55	B0702
ENST00000409014_EXD2_S264R_2	VREEPFVVK	-0.0083	A0301	0.089	A0301	0.066	A0301	0.18	A0301
ENST00000409014_EXD2_S264R_1	REEPFVVKL	-0.2001	A0101	0.091	B0801	0.062	B0801	0.19	B0702
ENST00000261517_VPS13C_T1007A_9	DKNGPSFQA	-0.5509	A0301	0.038	B0801	0.046	B0801	0.12	B0702
ENST00000261517_VPS13C_T1007A_8	KNGPSFQAA	-0.1027	B0702	0.131	B0801	0.091	B0801	0.18	B0702
ENST00000261517_VPS13C_T1007A_7	NGPSFQAAF	-0.2357	B0702	0.07	B0801	0.122	B0801	0.15	B0702
ENST00000261517_VPS13C_T1007A_6	GPSFQAAFG	-0.2107	B0702	0.083	B0702	0.165	B0702	0.2	B0702
ENST00000261517_VPS13C_T1007A_5	PSFQAAFGK	0.0657	A0301	0.287	A0301	0.3	A0301	0.61	A0301
ENST00000261517_VPS13C_T1007A_4	SFQAAFGKT	-0.3911	B0702	0.056	A0101	0.071	B0801	0.13	B0702
ENST00000261517_VPS13C_T1007A_3	FQAAFGKTE	-0.5217	A0301	0.071	B0801	0.07	B0801	0.14	B0702
ENST00000261517_VPS13C_T1007A_2	QAAFGKTEQ	-0.2821	B0702	0.093	B0702	0.05	B0702	0.15	B0702
ENST00000261517_VPS13C_T1007A_1	AAFGKTEQT	-0.0972	B0801	0.081	B0702	0.06	B0702	0.18	A0301
ENST00000300060_ANPEP_S366F_9	GLVTYRENF	-0.2075	A0101	0.1	B0801	0.137	B0801	0.22	A0101
ENST00000300060_ANPEP_S366F_8	LVTYRENFL	-0.1043	B0801	0.234	B0801	0.274	B0801	0.29	B0702
ENST00000300060_ANPEP_S366F_7	VTYRENFLL	0.1578	A0101	0.177	A0101	0.15	A0101	0.5	A0101
ENST00000300060_ANPEP_S366F_6	TYRENFLLF	0.0794	B0702	0.129	B0801	0.204	B0801	0.23	A0101
ENST00000300060_ANPEP_S366F_5	YRENFLLFD	-0.0659	A0101	0.076	A0101	0.034	A0101	0.08	A0101
ENST00000300060_ANPEP_S366F_4	RENFLLFDP	-0.6695	A0301	0.065	A0301	0.03	B0801	0.11	A0301
ENST00000300060_ANPEP_S366F_3	ENFLLFDPL	-0.1689	B0801	0.214	B0801	0.242	B0801	0.17	B0702
ENST00000300060_ANPEP_S366F_2	NFLLFDPLS	-0.7079	A0101	0.059	A0101	0.037	B0801	0.09	A0301
ENST00000300060_ANPEP_S366F_1	FLLFDPLSS	-0.2191	A0101	0.109	B0801	0.102	B0801	0.12	A0301
ENST00000346932_SEZ6L2_P785L_9	FSGSHSYSL	0.1766	A0101	0.666	B0801	0.449	B0801	0.29	B0702
ENST00000346932_SEZ6L2_P785L_8	SGSHSYSLI	-0.201	B0702	0.095	B0801	0.124	B0801	0.19	B0702
ENST00000346932_SEZ6L2_P785L_7	GSHSYSLIT	-0.1699	A0101	0.088	A0101	0.074	A0301	0.18	A0301
ENST00000346932_SEZ6L2_P785L_6	SHSYSLITV	-0.2356	B0702	0.077	B0702	0.074	B0801	0.23	B0702
ENST00000346932_SEZ6L2_P785L_5	HSYSLITVE	-0.2089	A0301	0.125	A0301	0.136	A0301	0.15	A0301
ENST00000346932_SEZ6L2_P785L_4	SYSLITVES	-0.3018	B0702	0.059	B0702	0.042	A0301	0.11	A0301
ENST00000346932_SEZ6L2_P785L_3	YSLITVESD	-0.2095	A0101	0.066	A0101	0.032	A0101	0.1	A0101
ENST00000346932_SEZ6L2_P785L_2	SLITVESDF	-0.2314	B0801	0.093	A0101	0.089	B0801	0.19	A0101
ENST00000346932_SEZ6L2_P785L_1	LITVESDFS	-0.2715	A0101	0.071	A0101	0.052	A0101	0.1	A0101
ENST00000279389_FAM57B_T4P_4	MASPAGYIV	0.0212	B0702	0.188	B0702	0.241	B0702	0.46	A0101
ENST00000279389_FAM57B_T4P_3	ASPAGYIVS	-0.346	A0101	0.051	A0301	0.046	A0301	0.12	B0702
ENST00000279389_FAM57B_T4P_2	SPAGYIVST	0.288	B0702	0.539	B0702	0.452	B0702	0.96	B0702
ENST00000279389_FAM57B_T4P_1	PAGYIVSTS	-0.4996	A0101	0.048	A0101	0.024	B0801	0.09	A0101
ENST00000380495_FAM57B_T54P_9	SVQAIMASP	0.0287	B0702	0.08	B0702	0.072	B0801	0.17	B0702
ENST00000380495_FAM57B_T54P_8	VQAIMASPA	-0.4786	B0702	0.122	B0801	0.144	B0801	0.26	B0702
ENST00000380495_FAM57B_T54P_7	QAIMASPAG	-0.2718	B0702	0.084	B0801	0.099	B0702	0.17	B0702
ENST00000380495_FAM57B_T54P_6	AIMASPAGY	0.3649	A0301	0.536	A0301	0.573	A0301	0.81	A0101
ENST00000380495_FAM57B_T54P_5	IMASPAGYI	-0.0942	A0301	0.209	A0301	0.197	A0301	0.22	A0101
ENST00000568838_DBNDD1_E159K_9	GDNGHTPVK	0.0133	A0301	0.237	A0301	0.124	A0301	0.27	A0301
ENST00000568838_DBNDD1_E159K_8	DNGHTPVKE	-0.6626	A0101	0.033	B0801	0.011	B0801	0.07	A0101
ENST00000568838_DBNDD1_E159K_7	NGHTPVKEE	-0.6477	A0101	0.04	B0801	0.028	B0801	0.07	A0301
ENST00000568838_DBNDD1_E159K_6	GHTPVKEEV	-0.4518	B0702	0.054	A0101	0.029	B0702	0.18	B0702
ENST00000568838_DBNDD1_E159K_5	HTPVKEEVG	-0.5358	A0101	0.055	B0801	0.031	B0801	0.11	B0801
ENST00000568838_DBNDD1_E159K_4	TPVKEEVGG	-0.4643	B0702	0.056	B0702	0.065	B0702	0.15	B0702
ENST00000568838_DBNDD1_E159K_3	PVKEEVGGI	-0.4168	B0702	0.045	A0101	0.038	B0801	0.19	B0702
ENST00000568838_DBNDD1_E159K_2	VKEEVGGIP	-0.496	A0101	0.047	B0801	0.012	B0702	0.1	B0702
ENST00000568838_DBNDD1_E159K_1	KEEVGGIPV	-0.5316	A0101	0.096	B0702	0.086	B0702	0.21	B0702
ENST00000579181_TBC1D29_L9Q_9	MGHLDKEGQ	-0.4128	A0101	0.039	B0702	0.026	B0801	0.08	A0101
ENST00000579181_TBC1D29_L9Q_8	GHLDKEGQC	-0.4542	B0702	0.031	A0101	0.023	B0801	0.13	B0702
ENST00000579181_TBC1D29_L9Q_7	HLDKEGQCT	0.2503	A0101	0.087	A0101	0.081	A0101	0.17	A0101
ENST00000579181_TBC1D29_L9Q_6	LDKEGQCTQ	-0.3453	A0101	0.047	B0801	0.035	B0801	0.14	B0702
ENST00000579181_TBC1D29_L9Q_5	DKEGQCTQG	-0.2371	A0101	0.038	B0801	0.021	B0801	0.08	B0702
ENST00000579181_TBC1D29_L9Q_4	KEGQCTQGS	-0.4784	A0101	0.042	B0702	0.024	B0801	0.1	A0301
ENST00000579181_TBC1D29_L9Q_3	EGQCTQGSS	-0.4857	A0101	0.047	A0101	0.036	B0801	0.09	B0702
ENST00000579181_TBC1D29_L9Q_2	GQCTQGSSF	-0.0435	B0702	0.076	A0101	0.078	B0801	0.33	B0702
ENST00000579181_TBC1D29_L9Q_1	QCTQGSSFS	-0.1612	A0101	0.048	A0101	0.018	A0301	0.11	A0301
ENST00000360428_DSC3_P649S_9	AGFQEYTIS	-0.469	A0301	0.049	A0101	0.052	B0801	0.11	A0301
ENST00000360428_DSC3_P649S_8	GFQEYTISI	-0.1769	B0801	0.107	B0801	0.149	B0801	0.21	B0702
ENST00000360428_DSC3_P649S_7	FQEYTISIT	-0.3835	A0101	0.081	A0101	0.072	B0801	0.13	B0702
ENST00000360428_DSC3_P649S_6	QEYTISITV	-0.3367	A0301	0.092	A0301	0.081	B0801	0.22	B0702
ENST00000360428_DSC3_P649S_5	EYTISITVK	-0.4083	A0301	0.106	A0301	0.094	A0301	0.16	A0301
ENST00000360428_DSC3_P649S_4	YTISITVKD	-0.032	A0101	0.073	A0101	0.045	A0101	0.15	A0101
ENST00000360428_DSC3_P649S_3	TISITVKDR	-0.1091	A0301	0.125	A0301	0.137	A0301	0.15	A0301
ENST00000360428_DSC3_P649S_2	ISITVKDRA	-0.2621	A0101	0.081	A0101	0.061	A0101	0.16	A0101
ENST00000360428_DSC3_P649S_1	SITVKDRAG	-0.3841	B0801	0.11	B0801	0.093	B0801	0.13	B0702
ENST00000590493_MATK_T120P_9	SKDKGAICP	-0.1301	A0101	0.046	B0801	0.014	B0801	0.09	A0101
ENST00000590493_MATK_T120P_8	KDKGAICPK	0.1795	A0301	0.226	A0301	0.146	A0301	0.46	A0301
ENST00000590493_MATK_T120P_7	DKGAICPKL	-0.3944	A0101	0.111	B0801	0.095	B0801	0.14	B0702
ENST00000590493_MATK_T120P_6	KGAICPKLV	-0.3219	B0702	0.068	B0702	0.063	A0301	0.17	B0702
ENST00000590493_MATK_T120P_5	GAICPKLVR	-0.1282	A0301	0.173	A0301	0.185	A0301	0.36	A0301
ENST00000590493_MATK_T120P_4	AICPKLVRP	-0.0052	A0301	0.094	A0301	0.049	A0301	0.2	A0301
ENST00000590493_MATK_T120P_3	ICPKLVRPK	0.0328	A0301	0.11	A0301	0.103	A0301	0.16	A0301
ENST00000590493_MATK_T120P_2	CPKLVRPKR	0	B0702	0.101	B0702	0.12	B0702	0.3	B0702
ENST00000590493_MATK_T120P_1	PKLVRPKRK	-0.4395	A0301	0.033	B0801	0.022	A0301	0.13	A0301
ENST00000245907_C3_V120L_9	FGTQVVEKL	-0.0355	B0801	0.11	B0801	0.105	B0801	0.18	B0702
ENST00000245907_C3_V120L_8	GTQVVEKLV	-0.4115	A0301	0.078	A0101	0.073	A0101	0.16	A0101
ENST00000245907_C3_V120L_7	TQVVEKLVL	-0.2097	B0801	0.125	B0801	0.142	B0801	0.22	B0702
ENST00000245907_C3_V120L_6	QVVEKLVLV	0.0043	B0801	0.107	B0801	0.141	B0801	0.27	A0101
ENST00000245907_C3_V120L_5	VVEKLVLVS	0.0039	A0101	0.076	A0101	0.088	A0101	0.13	A0101
ENST00000245907_C3_V120L_4	VEKLVLVSL	0.2579	B0801	0.168	B0801	0.212	B0801	0.44	B0702
ENST00000245907_C3_V120L_3	EKLVLVSLQ	-0.6977	B0801	0.063	B0801	0.036	B0801	0.1	A0301
ENST00000245907_C3_V120L_2	KLVLVSLQS	-0.1018	A0301	0.136	A0301	0.133	A0301	0.28	A0301
ENST00000245907_C3_V120L_1	LVLVSLQSG	-0.3489	A0301	0.1	B0801	0.101	B0801	0.12	A0101
ENST00000457781_ZNF302_K154N_9	SHKYDILKN	-0.5244	A0101	0.029	B0702	0.027	B0801	0.11	B0702
ENST00000457781_ZNF302_K154N_8	HKYDILKNN	-0.2948	A0301	0.041	B0702	0.022	A0301	0.1	A0301
ENST00000457781_ZNF302_K154N_7	KYDILKNNL	-0.081	A0101	0.055	B0702	0.052	B0702	0.18	B0702
ENST00000457781_ZNF302_K154N_6	YDILKNNLS	-0.2583	A0101	0.063	A0101	0.059	B0801	0.11	B0702
ENST00000457781_ZNF302_K154N_5	DILKNNLSK	0.2355	A0301	0.244	A0301	0.217	A0301	0.37	A0301
ENST00000457781_ZNF302_K154N_4	ILKNNLSKK	0.4798	A0301	0.669	A0301	0.637	A0301	2	A0301
ENST00000457781_ZNF302_K154N_3	LKNNLSKKS	-0.5668	A0101	0.061	B0801	0.024	B0801	0.1	B0702
ENST00000457781_ZNF302_K154N_2	KNNLSKKSV	-0.1315	B0702	0.092	B0801	0.1	B0801	0.2	B0702
ENST00000457781_ZNF302_K154N_1	NNLSKKSVI	0.1891	B0801	0.306	B0801	0.337	B0801	0.18	B0702
ENST00000408042_KIF16B_N411K_9	SMEEKLQQK	0.4432	A0301	0.314	A0301	0.386	A0301	0.43	A0301
ENST00000408042_KIF16B_N411K_8	MEEKLQQKE	-0.1739	A0101	0.051	B0801	0.022	B0801	0.09	A0101
ENST00000408042_KIF16B_N411K_7	EEKLQQKEA	0.0543	B0801	0.084	B0801	0.087	B0801	0.2	B0702
ENST00000408042_KIF16B_N411K_6	EKLQQKEAR	-0.2814	B0801	0.045	B0801	0.038	B0801	0.15	A0301
ENST00000408042_KIF16B_N411K_5	KLQQKEARV	0.1518	B0801	0.179	B0801	0.21	B0801	0.28	A0301
ENST00000408042_KIF16B_N411K_4	LQQKEARVQ	-0.6058	B0801	0.08	B0801	0.048	B0801	0.12	B0702
ENST00000408042_KIF16B_N411K_3	QQKEARVQE	-0.3339	B0801	0.089	B0801	0.058	B0801	0.17	B0702
ENST00000408042_KIF16B_N411K_2	QKEARVQEL	0.1139	B0801	0.189	B0801	0.216	B0801	0.3	B0702
ENST00000408042_KIF16B_N411K_1	KEARVQELT	-0.4637	A0101	0.051	A0101	0.028	B0801	0.13	A0301
ENST00000359930_SULF2_A76V_9	RRIMEQGGV	-0.2747	B0702	0.066	A0101	0.065	B0801	0.25	B0702
ENST00000359930_SULF2_A76V_8	RIMEQGGVH	0.2189	A0301	0.292	A0301	0.314	A0301	0.56	A0301
ENST00000359930_SULF2_A76V_7	IMEQGGVHF	0.2345	A0101	0.104	A0101	0.119	A0101	0.31	A0101
ENST00000359930_SULF2_A76V_6	MEQGGVHFI	-0.4683	A0101	0.099	B0801	0.114	B0801	0.21	A0101
ENST00000359930_SULF2_A76V_5	EQGGVHFIN	-0.7715	A0101	0.058	B0801	0.034	B0801	0.1	A0301
ENST00000359930_SULF2_A76V_4	QGGVHFINA	-0.3929	B0801	0.15	B0801	0.18	B0801	0.12	B0702
ENST00000359930_SULF2_A76V_3	GGVHFINAF	-0.2741	B0702	0.071	B0801	0.097	B0801	0.17	A0101
ENST00000359930_SULF2_A76V_2	GVHFINAFV	-0.2402	A0301	0.15	A0301	0.105	A0301	0.22	A0101
ENST00000359930_SULF2_A76V_1	VHFINAFVT	-0.6741	A0101	0.065	A0101	0.063	B0801	0.14	B0702
ENST00000343916_COL9A3_P37L_9	GLPGPPGPL	-0.1537	B0702	0.131	B0702	0.128	B0702	0.22	B0702
ENST00000343916_COL9A3_P37L_8	LPGPPGPLG	0.0473	B0702	0.148	B0702	0.191	B0702	0.16	B0702
ENST00000343916_COL9A3_P37L_7	PGPPGPLGP	-0.6532	B0702	0.029	A0101	0.008	A0301	0.07	A0301
ENST00000343916_COL9A3_P37L_6	GPPGPLGPP	-0.1242	B0702	0.134	B0702	0.172	B0702	0.22	B0702
ENST00000343916_COL9A3_P37L_5	PPGPLGPPG	-0.3716	B0702	0.095	B0702	0.075	B0702	0.14	B0702
ENST00000343916_COL9A3_P37L_4	PGPLGPPGK	-0.5815	A0301	0.056	A0301	0.04	A0301	0.09	A0301
ENST00000343916_COL9A3_P37L_3	GPLGPPGKP	0.0487	B0702	0.087	B0702	0.099	B0702	0.15	B0702
ENST00000343916_COL9A3_P37L_2	PLGPPGKPG	-0.5412	A0301	0.037	B0801	0.017	B0801	0.08	A0301
ENST00000343916_COL9A3_P37L_1	LGPPGKPGQ	-0.619	A0101	0.041	B0702	0.02	A0301	0.08	A0101
ENST00000441493_MICAL3_E892K_9	LRGTPERIK	-0.2499	A0301	0.057	A0301	0.047	A0301	0.13	A0301
ENST00000441493_MICAL3_E892K_8	RGTPERIKL	0.0438	B0702	0.128	B0702	0.154	B0702	0.3	B0702
ENST00000441493_MICAL3_E892K_7	GTPERIKLE	-0.2695	A0301	0.051	B0801	0.034	B0801	0.11	A0301
ENST00000441493_MICAL3_E892K_6	TPERIKLEN	-0.3449	B0702	0.101	B0702	0.086	B0702	0.12	B0702
ENST00000441493_MICAL3_E892K_5	PERIKLENY	-0.2496	A0101	0.052	A0101	0.025	B0801	0.15	A0101
ENST00000441493_MICAL3_E892K_4	ERIKLENYR	-0.5474	B0801	0.055	A0101	0.039	B0801	0.15	A0301
ENST00000441493_MICAL3_E892K_3	RIKLENYRL	0.1764	B0801	0.311	B0801	0.311	B0801	0.53	B0702
ENST00000441493_MICAL3_E892K_2	IKLENYRLS	-0.4849	A0301	0.048	B0801	0.044	B0801	0.11	A0101
ENST00000441493_MICAL3_E892K_1	KLENYRLSL	0.2391	A0101	0.481	B0801	0.38	B0801	0.35	B0702
ENST00000360256_F8_V1236G_9	VVLPQIHTG	-0.2802	A0301	0.065	B0801	0.077	B0801	0.16	A0101
ENST00000360256_F8_V1236G_8	VLPQIHTGT	-0.4888	A0301	0.054	B0702	0.054	B0801	0.14	A0301
ENST00000360256_F8_V1236G_7	LPQIHTGTG	-0.1423	B0702	0.293	B0702	0.453	B0702	0.38	B0702
ENST00000360256_F8_V1236G_6	PQIHTGTGT	-0.8076	B0702	0.052	A0101	0.014	B0801	0.12	B0702
ENST00000360256_F8_V1236G_5	QIHTGTGTK	0.2255	A0301	0.514	A0301	0.482	A0301	0.9	A0301
ENST00000360256_F8_V1236G_4	IHTGTGTKN	-0.618	A0101	0.036	B0702	0.017	B0702	0.11	B0702
ENST00000360256_F8_V1236G_3	HTGTGTKNF	-0.0184	A0101	0.103	B0702	0.098	A0101	0.36	A0101
ENST00000360256_F8_V1236G_2	TGTGTKNFM	-0.2261	B0702	0.083	B0702	0.073	B0702	0.14	B0702
ENST00000360256_F8_V1236G_1	GTGTKNFMK	0.4997	A0301	0.463	A0301	0.473	A0301	1.04	A0301
ENST00000373388_CSMD2_S847I_10	LYLLFSTDKI	-0.2585	B0801	0.11	A0301	0.077	A0301	0.15	B0801
ENST00000373388_CSMD2_S847I_9	YLLFSTDKIH	-0.1299	B0801	0.13	A0301	0.168	A0301	0.19	A0301
ENST00000373388_CSMD2_S847I_8	LLFSTDKIHS	0.0076	B0801	0.083	A0301	0.109	A0301	0.18	A0301
ENST00000373388_CSMD2_S847I_7	LFSTDKIHSD	0.0056	B0801	0.052	B0801	0.043	B0801	0.09	B0702
ENST00000373388_CSMD2_S847I_6	FSTDKIHSDI	0.0799	B0801	0.207	A0101	0.257	A0101	0.26	B0702
ENST00000373388_CSMD2_S847I_5	STDKIHSDIG	0.1004	A0101	0.068	A0101	0.133	A0101	0.17	A0101
ENST00000373388_CSMD2_S847I_4	TDKIHSDIGF	0.1376	B0801	0.052	B0801	0.071	B0801	0.14	B0702
ENST00000373388_CSMD2_S847I_3	DKIHSDIGFQ	-0.18	B0801	0.06	A0301	0.094	A0301	0.1	A0301
ENST00000373388_CSMD2_S847I_2	KIHSDIGFQL	0.1809	A0301	0.18	B0702	0.163	B0702	0.44	B0702
ENST00000373388_CSMD2_S847I_1	IHSDIGFQLR	-0.0886	B0801	0.135	A0301	0.132	A0101	0.18	A0101
ENST00000372699_ZNF684_C27W_10	TAEEWQLLDW	0.1263	A0101	0.097	A0101	0.129	A0101	0.36	A0101
ENST00000372699_ZNF684_C27W_9	AEEWQLLDWA	-0.2128	A0101	0.036	A0301	0.03	A0101	0.1	B0702
ENST00000372699_ZNF684_C27W_8	EEWQLLDWAE	0.0447	B0801	0.032	B0801	0.043	B0801	0.09	B0702
ENST00000372699_ZNF684_C27W_7	EWQLLDWAER	-0.1479	B0801	0.037	A0101	0.043	A0301	0.11	A0301
ENST00000372699_ZNF684_C27W_6	WQLLDWAERT	-0.1202	B0801	0.041	A0101	0.046	B0801	0.12	B0702
ENST00000372699_ZNF684_C27W_5	QLLDWAERTL	0.0881	A0301	0.079	B0801	0.099	B0801	0.25	B0702
ENST00000372699_ZNF684_C27W_4	LLDWAERTLY	0.7428	A0101	0.627	A0101	0.615	A0101	1.34	A0101
ENST00000372699_ZNF684_C27W_3	LDWAERTLYW	0.055	B0801	0.058	A0301	0.069	A0101	0.18	A0101
ENST00000372699_ZNF684_C27W_2	DWAERTLYWD	-0.1282	B0801	0.035	A0101	0.022	B0801	0.09	B0801
ENST00000372699_ZNF684_C27W_1	WAERTLYWDV	0.094	A0101	0.262	B0801	0.205	B0801	0.15	A0101
ENST00000371273_LEXM_T409A_10	PFTKGKCPPA	-0.2151	B0801	0.242	B0801	0.171	B0801	0.11	B0702
ENST00000371273_LEXM_T409A_9	FTKGKCPPAV	-0.0203	B0801	0.239	B0801	0.293	B0801	0.76	B0702
ENST00000371273_LEXM_T409A_8	TKGKCPPAVD	-0.0242	B0801	0.062	B0801	0.025	B0801	0.08	B0702
ENST00000371273_LEXM_T409A_7	KGKCPPAVDY	0.1547	B0801	0.126	A0301	0.149	A0301	0.24	A0101
ENST00000371273_LEXM_T409A_6	GKCPPAVDYN	-0.0961	B0801	0.032	A0101	0.024	A0301	0.09	A0301
ENST00000371273_LEXM_T409A_5	KCPPAVDYNS	-0.1675	B0801	0.034	B0702	0.041	B0702	0.1	A0301
ENST00000371273_LEXM_T409A_4	CPPAVDYNSD	-0.0108	B0801	0.056	B0702	0.06	B0702	0.12	B0702
ENST00000371273_LEXM_T409A_3	PPAVDYNSDP	-0.2628	B0801	0.028	B0702	0.015	B0702	0.16	B0702
ENST00000371273_LEXM_T409A_2	PAVDYNSDPT	-0.2635	B0801	0.056	A0101	0.039	A0101	0.12	B0702
ENST00000371273_LEXM_T409A_1	AVDYNSDPTP	-0.1793	A0101	0.053	A0301	0.033	A0101	0.14	A0101
ENST00000294635_LRRC53_H641P_10	AYSPKRVIFP	-0.1205	B0801	0.063	B0801	0.064	B0801	0.12	A0101
ENST00000294635_LRRC53_H641P_9	YSPKRVIFPD	-0.1281	B0801	0.132	B0702	0.145	B0702	0.11	B0801
ENST00000294635_LRRC53_H641P_8	SPKRVIFPDP	-0.1349	B0702	0.126	B0801	0.151	B0702	0.38	B0702
ENST00000294635_LRRC53_H641P_7	PKRVIFPDPD	-0.5029	B0801	0.032	B0801	0.015	B0801	0.09	B0702
ENST00000294635_LRRC53_H641P_6	KRVIFPDPDL	-0.1928	B0801	0.087	B0801	0.059	B0801	0.19	B0702
ENST00000294635_LRRC53_H641P_5	RVIFPDPDLV	-0.1372	A0301	0.121	A0301	0.106	A0301	0.23	A0101
ENST00000294635_LRRC53_H641P_4	VIFPDPDLVE	-0.1533	B0801	0.061	A0301	0.101	A0301	0.15	A0301
ENST00000294635_LRRC53_H641P_3	IFPDPDLVEI	-0.1028	B0801	0.158	B0702	0.159	B0702	0.13	A0301
ENST00000294635_LRRC53_H641P_2	FPDPDLVEIN	-0.1231	B0801	0.126	B0702	0.104	B0702	0.13	B0702
ENST00000294635_LRRC53_H641P_1	PDPDLVEINR	-0.0805	B0801	0.022	A0301	0.02	A0101	0.09	A0101
ENST00000255040_APCS_I113L_10	IEKFPAPVHL	-0.1224	B0801	0.111	B0801	0.088	B0801	0.35	B0702
ENST00000255040_APCS_I113L_9	EKFPAPVHLC	-0.1474	B0801	0.061	B0801	0.036	B0801	0.14	B0702
ENST00000255040_APCS_I113L_8	KFPAPVHLCV	-0.2603	A0301	0.511	B0702	0.454	B0702	0.19	B0702
ENST00000255040_APCS_I113L_7	FPAPVHLCVS	0.0232	B0702	0.328	B0702	0.407	B0702	0.54	B0702
ENST00000255040_APCS_I113L_6	PAPVHLCVSW	-0.1327	B0801	0.115	B0702	0.105	B0702	0.17	A0101
ENST00000255040_APCS_I113L_5	APVHLCVSWE	-0.1958	B0801	0.125	B0702	0.148	B0702	0.22	B0702
ENST00000255040_APCS_I113L_4	PVHLCVSWES	-0.1139	B0801	0.037	A0101	0.03	A0301	0.13	A0301
ENST00000255040_APCS_I113L_3	VHLCVSWESS	-0.3111	B0801	0.05	A0101	0.049	A0301	0.12	B0702
ENST00000255040_APCS_I113L_2	HLCVSWESSS	0.1922	B0801	0.058	A0301	0.087	A0301	0.16	A0301
ENST00000255040_APCS_I113L_1	LCVSWESSSG	-0.0181	B0801	0.041	B0801	0.033	B0702	0.1	B0702
ENST00000367685_GPR52_C359G_10	PKPRKRANSG	-0.0066	B0801	0.315	B0801	0.192	B0702	0.08	B0702
ENST00000367685_GPR52_C359G_9	KPRKRANSGS	0.2675	B0702	0.465	B0702	0.4	B0702	0.84	B0702
ENST00000367685_GPR52_C359G_8	PRKRANSGSI	-0.0673	B0801	0.16	B0702	0.088	B0702	0.19	B0702
ENST00000263525_TNR_L21P_10	NMLIGINLIP	-0.2634	B0801	0.088	B0801	0.063	B0801	0.11	A0301
ENST00000263525_TNR_L21P_9	MLIGINLIPL	0.1454	B0801	0.347	B0801	0.357	B0801	0.32	B0702
ENST00000263525_TNR_L21P_8	LIGINLIPLG	-0.2622	B0801	0.173	B0801	0.109	B0801	0.1	A0101
ENST00000263525_TNR_L21P_7	IGINLIPLGS	-0.0642	B0801	0.07	A0301	0.101	A0301	0.1	A0101
ENST00000263525_TNR_L21P_6	GINLIPLGSM	0.0383	A0301	0.122	B0702	0.142	B0702	0.33	B0702
ENST00000263525_TNR_L21P_5	INLIPLGSMI	-0.1639	B0801	0.097	A0301	0.088	A0301	0.13	B0702
ENST00000263525_TNR_L21P_4	NLIPLGSMIK	0.0642	A0301	0.486	A0301	0.501	A0301	0.46	A0301
ENST00000263525_TNR_L21P_3	LIPLGSMIKP	-0.1448	B0801	0.255	A0301	0.17	A0301	0.1	A0101
ENST00000263525_TNR_L21P_2	IPLGSMIKPS	-0.0938	B0801	0.152	B0702	0.229	B0702	0.32	B0702
ENST00000263525_TNR_L21P_1	PLGSMIKPSE	-0.0976	B0801	0.059	B0801	0.027	A0301	0.09	A0301
ENST00000256785_CFHR5_G18R_10	LISWVSTVGR	-0.014	A0301	0.383	A0301	0.4	A0301	0.26	A0301
ENST00000256785_CFHR5_G18R_9	ISWVSTVGRE	-0.0868	B0801	0.11	A0301	0.137	A0301	0.14	A0301
ENST00000256785_CFHR5_G18R_8	SWVSTVGREG	-0.0218	B0801	0.033	A0101	0.038	B0702	0.1	B0702
ENST00000256785_CFHR5_G18R_7	WVSTVGREGT	0.0076	B0801	0.057	A0101	0.058	B0702	0.16	B0702
ENST00000256785_CFHR5_G18R_6	VSTVGREGTL	0.0997	B0801	0.11	B0702	0.15	B0702	0.31	B0702
ENST00000256785_CFHR5_G18R_5	STVGREGTLC	0.1302	A0101	0.076	B0702	0.051	B0702	0.17	A0101
ENST00000256785_CFHR5_G18R_4	TVGREGTLCD	0.0288	B0801	0.041	B0702	0.025	B0801	0.11	A0101
ENST00000256785_CFHR5_G18R_3	VGREGTLCDF	0.1007	B0801	0.087	B0702	0.095	B0801	0.36	B0702
ENST00000256785_CFHR5_G18R_2	GREGTLCDFP	-0.1439	A0101	0.03	A0101	0.019	B0801	0.08	A0301
ENST00000256785_CFHR5_G18R_1	REGTLCDFPK	-0.0335	B0801	0.23	A0301	0.167	A0301	0.29	A0301
ENST00000340781_SLC26A9_S60F_10	VVFGLLPVLF	0.1389	A0301	0.18	A0301	0.188	A0301	0.36	A0101
ENST00000340781_SLC26A9_S60F_9	VFGLLPVLFW	-0.0736	B0801	0.091	A0301	0.05	A0301	0.18	A0101
ENST00000340781_SLC26A9_S60F_8	FGLLPVLFWL	-0.073	B0801	0.151	B0801	0.138	B0801	0.16	A0101
ENST00000340781_SLC26A9_S60F_7	GLLPVLFWLP	-0.1101	A0301	0.125	A0301	0.066	A0301	0.18	A0301
ENST00000340781_SLC26A9_S60F_6	LLPVLFWLPK	0.0658	A0301	0.553	A0301	0.549	A0301	0.43	A0301
ENST00000340781_SLC26A9_S60F_5	LPVLFWLPKY	-0.1047	B0801	0.245	A0301	0.225	A0301	0.37	B0702
ENST00000340781_SLC26A9_S60F_4	PVLFWLPKYK	0.0499	A0301	0.626	A0301	0.677	A0301	0.3	A0301
ENST00000340781_SLC26A9_S60F_3	VLFWLPKYKI	-0.0689	A0301	0.563	A0301	0.579	A0301	0.18	A0101
ENST00000340781_SLC26A9_S60F_2	LFWLPKYKIK	-0.0749	B0801	0.217	A0301	0.321	A0301	0.15	A0301
ENST00000340781_SLC26A9_S60F_1	FWLPKYKIKD	0.0836	B0801	0.058	A0301	0.037	A0301	0.09	B0801
ENST00000402667_DNMT3A_P193S_10	IEWALGGFQS	0.0982	B0801	0.032	B0702	0.035	A0301	0.1	A0101
ENST00000402667_DNMT3A_P193S_9	EWALGGFQSS	0.0409	B0801	0.072	B0801	0.049	B0801	0.12	B0702
ENST00000402667_DNMT3A_P193S_8	WALGGFQSSG	0.1332	B0801	0.084	B0801	0.087	B0801	0.15	B0702
ENST00000402667_DNMT3A_P193S_7	ALGGFQSSGP	0.0437	A0301	0.072	A0301	0.032	A0301	0.15	A0301
ENST00000402667_DNMT3A_P193S_6	LGGFQSSGPK	-0.1518	B0801	0.276	A0301	0.336	A0301	0.15	A0301
ENST00000402667_DNMT3A_P193S_5	GGFQSSGPKG	-0.056	B0801	0.14	A0301	0.136	A0301	0.09	A0301
ENST00000402667_DNMT3A_P193S_4	GFQSSGPKGL	0.0228	B0801	0.088	B0801	0.061	B0801	0.22	B0702
ENST00000402667_DNMT3A_P193S_3	FQSSGPKGLE	0.1029	B0801	0.064	B0801	0.046	A0301	0.11	A0301
ENST00000402667_DNMT3A_P193S_2	QSSGPKGLEP	0.0056	A0101	0.038	A0301	0.028	A0301	0.13	A0301
ENST00000402667_DNMT3A_P193S_1	SSGPKGLEPP	-0.134	B0801	0.051	B0801	0.031	A0301	0.12	B0702
ENST00000327097_MARCO_Q18P_10	EDELLSETQP	-0.0948	B0801	0.017	B0801	0.011	B0801	0.07	A0101
ENST00000327097_MARCO_Q18P_9	DELLSETQPA	-0.1192	B0801	0.071	B0801	0.063	B0801	0.14	B0702
ENST00000327097_MARCO_Q18P_8	ELLSETQPAA	-0.0356	B0801	0.067	B0801	0.071	B0801	0.16	A0301
ENST00000327097_MARCO_Q18P_7	LLSETQPAAF	0.0926	B0702	0.269	A0101	0.193	A0101	0.36	A0101
ENST00000327097_MARCO_Q18P_6	LSETQPAAFH	0.0846	A0101	0.156	A0101	0.238	A0101	0.25	A0101
ENST00000327097_MARCO_Q18P_5	SETQPAAFHQ	-0.1156	B0801	0.04	A0301	0.081	A0301	0.14	A0301
ENST00000327097_MARCO_Q18P_4	ETQPAAFHQI	-0.1262	A0101	0.07	B0801	0.102	A0101	0.46	A0101
ENST00000327097_MARCO_Q18P_3	TQPAAFHQIA	-0.2513	B0801	0.272	B0702	0.294	B0702	0.18	B0702
ENST00000327097_MARCO_Q18P_2	QPAAFHQIAM	0.4393	B0702	0.663	B0702	0.633	B0702	5.68	B0702
ENST00000327097_MARCO_Q18P_1	PAAFHQIAME	-0.2903	B0801	0.047	B0702	0.044	A0301	0.11	A0301
ENST00000263816_LRP2_L2954F_10	NQNCSDSEFF	-0.0887	A0101	0.068	A0101	0.084	A0101	0.3	A0101
ENST00000263816_LRP2_L2954F_9	QNCSDSEFFC	-0.0789	A0101	0.034	A0101	0.026	A0101	0.1	A0101
ENST00000263816_LRP2_L2954F_8	NCSDSEFFCV	-0.0136	A0101	0.356	A0101	0.247	A0101	0.18	A0101
ENST00000263816_LRP2_L2954F_7	CSDSEFFCVN	0.2221	A0101	0.257	A0101	0.22	A0101	0.16	A0101
ENST00000263816_LRP2_L2954F_6	SDSEFFCVND	-0.1231	B0801	0.024	A0101	0.029	A0101	0.07	A0101
ENST00000263816_LRP2_L2954F_5	DSEFFCVNDR	-0.0536	A0101	0.061	A0301	0.057	A0101	0.13	A0101
ENST00000263816_LRP2_L2954F_4	SEFFCVNDRP	-0.3291	B0801	0.05	A0101	0.031	A0301	0.1	B0702
ENST00000263816_LRP2_L2954F_3	EFFCVNDRPP	-0.2948	B0801	0.05	A0101	0.037	B0801	0.1	A0301
ENST00000263816_LRP2_L2954F_2	FFCVNDRPPD	-0.3545	B0801	0.041	B0801	0.037	B0801	0.09	B0702
ENST00000263816_LRP2_L2954F_1	FCVNDRPPDR	-0.0734	B0801	0.092	A0301	0.079	A0301	0.12	A0101
ENST00000429845_NEK10_R476H_10	IFIDIGHYVH	-0.1777	B0801	0.108	A0301	0.176	A0101	0.21	A0101
ENST00000429845_NEK10_R476H_9	FIDIGHYVHD	0.1566	A0101	0.057	A0301	0.117	A0101	0.12	A0101
ENST00000429845_NEK10_R476H_8	IDIGHYVHDI	-0.0806	B0801	0.089	B0801	0.076	B0801	0.14	B0702
ENST00000429845_NEK10_R476H_7	DIGHYVHDIS	-0.2193	B0801	0.054	B0801	0.029	B0801	0.09	A0101
ENST00000429845_NEK10_R476H_6	IGHYVHDISA	0.0276	B0801	0.058	B0801	0.107	B0801	0.17	B0702
ENST00000429845_NEK10_R476H_5	GHYVHDISAY	-0.1177	A0301	0.155	A0301	0.117	A0301	0.26	B0702
ENST00000429845_NEK10_R476H_4	HYVHDISAYE	-0.0823	B0801	0.073	A0301	0.103	A0301	0.12	A0301
ENST00000429845_NEK10_R476H_3	YVHDISAYEE	-0.0302	B0801	0.056	B0801	0.116	A0101	0.19	A0301
ENST00000429845_NEK10_R476H_2	VHDISAYEEL	-0.0904	A0101	0.053	A0101	0.055	A0101	0.21	B0702
ENST00000429845_NEK10_R476H_1	HDISAYEELV	-0.0454	B0801	0.071	A0101	0.065	A0101	0.17	B0702
ENST00000356401_ARIH2_R421Q_10	NAAKLLAKCQ	-0.0094	B0801	0.065	B0801	0.041	B0801	0.13	A0301
ENST00000356401_ARIH2_R421Q_9	AAKLLAKCQY	0.2444	A0101	0.118	A0301	0.119	A0301	0.5	A0101
ENST00000356401_ARIH2_R421Q_8	AKLLAKCQYT	-0.134	B0801	0.064	A0301	0.064	B0801	0.12	A0301
ENST00000356401_ARIH2_R421Q_7	KLLAKCQYTL	0.1931	B0801	0.393	B0801	0.35	B0801	0.36	B0702
ENST00000356401_ARIH2_R421Q_6	LLAKCQYTLQ	0.1095	A0101	0.203	B0801	0.217	A0301	0.27	A0301
ENST00000356401_ARIH2_R421Q_5	LAKCQYTLQY	0.3449	A0101	0.402	A0101	0.297	A0101	1.65	A0101
ENST00000356401_ARIH2_R421Q_4	AKCQYTLQYT	-0.1165	B0801	0.039	A0101	0.034	A0301	0.17	A0301
ENST00000356401_ARIH2_R421Q_3	KCQYTLQYTY	0.0626	A0101	0.374	A0301	0.325	A0301	0.55	A0101
ENST00000356401_ARIH2_R421Q_2	CQYTLQYTYP	-0.161	B0801	0.128	A0301	0.114	A0301	0.14	A0301
ENST00000356401_ARIH2_R421Q_1	QYTLQYTYPY	-0.1615	A0101	0.609	A0101	0.417	A0101	0.47	A0101
ENST00000484332_ATXN7_P153L_10	GLNCPSIPKL	0.2038	A0301	0.424	A0301	0.407	A0301	0.28	B0702
ENST00000484332_ATXN7_P153L_9	LNCPSIPKLT	-0.1817	B0801	0.057	B0801	0.027	A0301	0.1	A0101
ENST00000484332_ATXN7_P153L_8	NCPSIPKLTL	0.1963	B0801	0.441	B0702	0.482	B0702	0.13	B0702
ENST00000484332_ATXN7_P153L_7	CPSIPKLTLP	-0.0365	B0702	0.347	B0702	0.327	B0702	0.19	B0702
ENST00000484332_ATXN7_P153L_6	PSIPKLTLPS	-0.2286	B0801	0.041	A0101	0.043	A0301	0.14	A0101
ENST00000484332_ATXN7_P153L_5	SIPKLTLPSP	-0.1351	B0801	0.094	B0702	0.133	B0702	0.11	A0301
ENST00000484332_ATXN7_P153L_4	IPKLTLPSPG	-0.044	B0801	0.176	B0702	0.272	B0702	0.68	B0702
ENST00000484332_ATXN7_P153L_3	PKLTLPSPGQ	-0.2873	B0801	0.06	A0301	0.096	A0301	0.09	A0301
ENST00000484332_ATXN7_P153L_2	KLTLPSPGQI	-0.0703	B0801	0.115	A0301	0.12	A0301	0.24	B0702
ENST00000484332_ATXN7_P153L_1	LTLPSPGQIL	-0.0322	B0801	0.141	B0801	0.125	B0702	0.34	B0702
ENST00000195173_SEMA5B_R346C_10	ISQAFNGPFC	-0.1498	A0101	0.059	A0101	0.068	A0101	0.17	A0101
ENST00000195173_SEMA5B_R346C_9	SQAFNGPFCY	0.1507	A0101	0.27	A0301	0.344	A0301	0.48	A0101
ENST00000195173_SEMA5B_R346C_8	QAFNGPFCYQ	-0.0243	A0301	0.102	A0301	0.174	A0301	0.26	A0301
ENST00000195173_SEMA5B_R346C_7	AFNGPFCYQE	-0.1955	B0801	0.064	B0801	0.106	A0301	0.13	A0301
ENST00000195173_SEMA5B_R346C_6	FNGPFCYQEN	0.0162	B0801	0.045	B0801	0.025	A0101	0.08	A0101
ENST00000195173_SEMA5B_R346C_5	NGPFCYQENP	-0.3187	B0801	0.033	A0101	0.027	B0702	0.07	A0101
ENST00000195173_SEMA5B_R346C_4	GPFCYQENPR	-0.1141	A0301	0.062	A0301	0.114	B0702	0.36	B0702
ENST00000195173_SEMA5B_R346C_3	PFCYQENPRA	-0.3644	B0801	0.031	A0101	0.017	A0301	0.1	A0301
ENST00000195173_SEMA5B_R346C_2	FCYQENPRAA	-0.0443	B0801	0.055	B0801	0.113	B0801	0.17	B0702
ENST00000195173_SEMA5B_R346C_1	CYQENPRAAW	-0.0822	B0801	0.078	B0801	0.084	B0801	0.2	A0101
ENST00000282957_CPB1_K281E_10	YCGPAAESEE	0.0477	B0801	0.034	B0801	0.015	A0101	0.09	A0301
ENST00000282957_CPB1_K281E_9	CGPAAESEEE	-0.1227	B0801	0.045	B0702	0.058	B0702	0.07	A0101
ENST00000282957_CPB1_K281E_8	GPAAESEEET	-0.029	B0702	0.106	B0702	0.072	B0702	0.32	B0702
ENST00000282957_CPB1_K281E_7	PAAESEEETK	-0.0099	B0801	0.035	A0301	0.029	A0301	0.17	A0301
ENST00000282957_CPB1_K281E_6	AAESEEETKA	0.0323	B0801	0.031	A0101	0.025	A0101	0.13	B0702
ENST00000282957_CPB1_K281E_5	AESEEETKAL	0.0504	B0801	0.076	B0801	0.06	B0702	0.27	B0702
ENST00000282957_CPB1_K281E_4	ESEEETKALA	0.1522	A0101	0.228	A0101	0.113	A0101	0.14	A0101
ENST00000282957_CPB1_K281E_3	SEEETKALAD	-0.0036	B0801	0.028	B0801	0.022	B0801	0.08	B0702
ENST00000282957_CPB1_K281E_2	EEETKALADF	0.1852	B0801	0.071	B0801	0.069	B0801	0.14	A0101
ENST00000282957_CPB1_K281E_1	EETKALADFI	-0.1771	B0801	0.056	B0801	0.07	A0101	0.13	A0101
ENST00000325602_P2RY13_S76Y_10	WVFVHIPSSY	0.0894	A0101	0.282	A0301	0.3	A0301	0.34	A0101
ENST00000325602_P2RY13_S76Y_9	VFVHIPSSYT	-0.1458	B0801	0.076	A0301	0.094	A0301	0.12	A0301
ENST00000325602_P2RY13_S76Y_8	FVHIPSSYTF	0.0068	B0801	0.157	B0801	0.208	B0801	0.38	A0101
ENST00000325602_P2RY13_S76Y_7	VHIPSSYTFI	-0.3218	B0801	0.078	A0301	0.061	A0301	0.24	B0702
ENST00000325602_P2RY13_S76Y_6	HIPSSYTFII	0.0089	B0801	0.459	B0702	0.337	B0702	0.25	A0101
ENST00000325602_P2RY13_S76Y_5	IPSSYTFIIY	0.1376	B0801	0.327	A0101	0.405	A0101	0.5	B0702
ENST00000325602_P2RY13_S76Y_4	PSSYTFIIYL	-0.0959	B0801	0.175	A0101	0.135	A0101	0.22	A0101
ENST00000325602_P2RY13_S76Y_3	SSYTFIIYLK	0.4541	A0301	0.785	A0301	0.77	A0301	1.45	A0301
ENST00000325602_P2RY13_S76Y_2	SYTFIIYLKN	-0.0386	B0801	0.162	A0301	0.132	A0301	0.09	A0101
ENST00000325602_P2RY13_S76Y_1	YTFIIYLKNT	-0.1604	B0801	0.114	A0101	0.07	A0101	0.16	A0101
ENST00000449992_TP63_T329P_10	MGANIPMMGP	-0.0567	B0801	0.079	A0301	0.067	A0301	0.11	A0101
ENST00000449992_TP63_T329P_9	GANIPMMGPH	-0.2451	A0301	0.162	A0301	0.138	A0301	0.27	A0301
ENST00000449992_TP63_T329P_8	ANIPMMGPHM	-0.1575	B0702	0.154	B0702	0.08	B0702	0.29	B0702
ENST00000449992_TP63_T329P_7	NIPMMGPHMP	-0.2163	B0801	0.103	B0801	0.085	B0702	0.09	A0101
ENST00000449992_TP63_T329P_6	IPMMGPHMPM	0.3373	B0702	0.882	B0702	0.839	B0702	7.61	B0702
ENST00000449992_TP63_T329P_5	PMMGPHMPMA	-0.2639	A0301	0.164	B0801	0.098	B0801	0.17	A0301
ENST00000449992_TP63_T329P_4	MMGPHMPMAG	0.0053	B0801	0.217	B0801	0.238	B0801	0.12	A0301
ENST00000449992_TP63_T329P_3	MGPHMPMAGD	-0.0561	B0801	0.141	B0702	0.11	B0702	0.07	A0101
ENST00000449992_TP63_T329P_2	GPHMPMAGDM	0.2119	B0702	0.675	B0702	0.591	B0702	1.55	B0702
ENST00000449992_TP63_T329P_1	PHMPMAGDMN	-0.1838	B0801	0.037	B0702	0.017	A0101	0.08	B0702
ENST00000412167_KIT_L572P_10	NYVYIDPTQP	-0.2637	B0801	0.031	A0301	0.021	A0301	0.09	A0101
ENST00000412167_KIT_L572P_9	YVYIDPTQPP	-0.206	A0301	0.078	A0301	0.055	A0301	0.18	A0301
ENST00000412167_KIT_L572P_8	VYIDPTQPPY	-0.1819	B0801	0.662	A0101	0.451	A0101	0.68	A0101
ENST00000412167_KIT_L572P_7	YIDPTQPPYD	0.1456	A0101	0.51	A0101	0.345	A0101	0.12	A0101
ENST00000412167_KIT_L572P_6	IDPTQPPYDH	-0.1021	B0801	0.058	B0702	0.028	B0702	0.1	A0101
ENST00000412167_KIT_L572P_5	DPTQPPYDHK	-0.0895	B0801	0.07	A0301	0.081	A0301	0.14	B0702
ENST00000412167_KIT_L572P_4	PTQPPYDHKW	-0.1374	A0101	0.047	A0301	0.048	A0101	0.41	A0101
ENST00000412167_KIT_L572P_3	TQPPYDHKWE	-0.2497	B0801	0.033	B0801	0.025	B0702	0.08	A0101
ENST00000412167_KIT_L572P_2	QPPYDHKWEF	0.0836	B0801	0.21	B0702	0.269	B0702	0.39	B0702
ENST00000412167_KIT_L572P_1	PPYDHKWEFP	-0.2534	B0702	0.057	B0702	0.037	B0702	0.15	B0702
ENST00000510992_GRID2_F292L_10	VSGLTGELEL	0.0713	B0801	0.078	B0801	0.073	A0101	0.2	A0101
ENST00000510992_GRID2_F292L_9	SGLTGELELG	0.0698	B0801	0.044	B0801	0.031	B0801	0.08	A0101
ENST00000510992_GRID2_F292L_8	GLTGELELGE	0.0063	B0801	0.036	A0301	0.041	A0301	0.13	A0301
ENST00000510992_GRID2_F292L_7	LTGELELGEN	0.0426	B0801	0.043	A0101	0.067	A0101	0.1	A0101
ENST00000510992_GRID2_F292L_6	TGELELGENG	0.0347	B0801	0.015	B0702	0.016	B0801	0.07	A0101
ENST00000510992_GRID2_F292L_5	GELELGENGG	0.0356	B0801	0.023	A0101	0.015	B0801	0.08	B0702
ENST00000510992_GRID2_F292L_4	ELELGENGGN	0.1284	B0801	0.022	A0101	0.015	A0101	0.08	A0301
ENST00000510992_GRID2_F292L_3	LELGENGGNP	-0.0633	B0801	0.026	B0801	0.02	B0801	0.09	B0702
ENST00000510992_GRID2_F292L_2	ELGENGGNPN	0.1085	B0801	0.035	B0801	0.019	B0801	0.1	A0301
ENST00000510992_GRID2_F292L_1	LGENGGNPNV	-0.0757	A0101	0.067	B0801	0.065	B0702	0.15	B0702
ENST00000306011_ATOH1_A241T_10	KSDHHHLRTT	0.0405	A0101	0.11	A0101	0.098	A0101	0.21	A0101
ENST00000306011_ATOH1_A241T_9	SDHHHLRTTA	0.006	B0801	0.056	B0702	0.126	B0801	0.19	B0702
ENST00000306011_ATOH1_A241T_8	DHHHLRTTAS	-0.0836	B0801	0.065	B0801	0.142	B0801	0.17	B0702
ENST00000306011_ATOH1_A241T_7	HHHLRTTASY	0.1609	B0801	0.119	A0301	0.147	B0801	0.48	B0702
ENST00000306011_ATOH1_A241T_6	HHLRTTASYE	0.0143	B0801	0.124	A0301	0.172	A0301	0.11	B0702
ENST00000306011_ATOH1_A241T_5	HLRTTASYEG	0.2228	B0801	0.1	A0301	0.104	B0801	0.17	B0702
ENST00000306011_ATOH1_A241T_4	LRTTASYEGG	-0.0335	B0801	0.046	B0801	0.028	B0801	0.09	A0101
ENST00000306011_ATOH1_A241T_3	RTTASYEGGA	-0.0728	B0801	0.104	A0101	0.078	A0301	0.3	A0301
ENST00000306011_ATOH1_A241T_2	TTASYEGGAG	0.1293	B0801	0.06	A0101	0.05	B0702	0.13	B0702
ENST00000306011_ATOH1_A241T_1	TASYEGGAGN	0.2138	B0801	0.036	A0301	0.037	A0301	0.1	A0101
ENST00000264360_PCDH10_P579T_10	NAPAIVAPLT	-0.2287	B0801	0.117	B0702	0.123	B0702	0.12	A0101
ENST00000264360_PCDH10_P579T_9	APAIVAPLTG	0.0548	B0801	0.203	B0702	0.212	B0702	0.31	B0702
ENST00000264360_PCDH10_P579T_8	PAIVAPLTGR	-0.2489	B0801	0.221	A0301	0.264	A0301	0.16	A0301
ENST00000264360_PCDH10_P579T_7	AIVAPLTGRN	-0.0537	B0801	0.183	A0301	0.192	A0301	0.13	A0301
ENST00000264360_PCDH10_P579T_6	IVAPLTGRNG	0.0113	B0801	0.04	A0301	0.038	A0301	0.13	A0101
ENST00000264360_PCDH10_P579T_5	VAPLTGRNGT	-0.0751	B0801	0.204	B0702	0.187	B0702	0.13	B0702
ENST00000264360_PCDH10_P579T_4	APLTGRNGTP	0.1824	B0702	0.198	B0702	0.192	B0702	0.42	B0702
ENST00000264360_PCDH10_P579T_3	PLTGRNGTPA	0.0301	B0801	0.11	B0801	0.057	B0801	0.15	A0301
ENST00000264360_PCDH10_P579T_2	LTGRNGTPAR	-0.0667	A0301	0.268	A0301	0.239	A0301	0.29	A0301
ENST00000264360_PCDH10_P579T_1	TGRNGTPARE	0.1345	B0801	0.05	B0801	0.048	A0301	0.1	B0702
ENST00000446378_CMYA5_P3955S_10	YWETTVTDCS	0.0357	A0101	0.05	A0101	0.032	A0101	0.1	B0702
ENST00000446378_CMYA5_P3955S_9	WETTVTDCSA	0.0256	B0801	0.203	A0101	0.12	A0101	0.16	B0702
ENST00000446378_CMYA5_P3955S_8	ETTVTDCSAY	0.3946	A0101	0.538	A0101	0.361	A0101	0.67	A0101
ENST00000446378_CMYA5_P3955S_7	TTVTDCSAYR	0.0187	A0301	0.258	A0301	0.279	A0301	0.33	A0301
ENST00000446378_CMYA5_P3955S_6	TVTDCSAYRL	0.172	B0801	0.259	A0101	0.248	A0101	0.32	A0101
ENST00000446378_CMYA5_P3955S_5	VTDCSAYRLG	0.3715	A0101	0.152	A0101	0.167	A0101	0.25	A0101
ENST00000446378_CMYA5_P3955S_4	TDCSAYRLGI	0.0026	B0801	0.049	A0101	0.066	B0801	0.12	B0702
ENST00000446378_CMYA5_P3955S_3	DCSAYRLGIC	-0.0084	B0801	0.063	B0801	0.062	B0801	0.1	B0702
ENST00000446378_CMYA5_P3955S_2	CSAYRLGICS	0.021	B0801	0.057	B0801	0.088	A0301	0.13	A0101
ENST00000446378_CMYA5_P3955S_1	SAYRLGICSS	0.0841	B0801	0.068	B0702	0.131	B0801	0.19	B0702
ENST00000539542_DMXL1_I1622V_10	RNTRILRKCV	-0.1887	B0801	0.207	B0801	0.172	B0801	0.17	B0702
ENST00000539542_DMXL1_I1622V_9	NTRILRKCVE	-0.1458	B0801	0.168	B0801	0.169	B0801	0.12	B0702
ENST00000539542_DMXL1_I1622V_8	TRILRKCVEK	0.0751	B0801	0.433	A0301	0.456	A0301	0.23	A0301
ENST00000539542_DMXL1_I1622V_7	RILRKCVEKV	0.0111	A0301	0.368	A0301	0.356	A0301	0.31	B0702
ENST00000539542_DMXL1_I1622V_6	ILRKCVEKVA	-0.015	B0801	0.152	B0801	0.159	B0801	0.3	B0702
ENST00000539542_DMXL1_I1622V_5	LRKCVEKVAK	0.0879	B0801	0.091	B0801	0.086	A0301	0.21	A0301
ENST00000539542_DMXL1_I1622V_4	RKCVEKVAKA	-0.1772	B0801	0.059	B0801	0.066	B0801	0.17	A0301
ENST00000539542_DMXL1_I1622V_3	KCVEKVAKAA	-0.0409	A0301	0.079	B0702	0.076	B0702	0.2	B0702
ENST00000539542_DMXL1_I1622V_2	CVEKVAKAAF	0.1278	B0801	0.147	B0801	0.23	B0801	0.39	A0101
ENST00000539542_DMXL1_I1622V_1	VEKVAKAAFY	0.1054	A0101	0.113	A0301	0.085	A0301	0.33	A0101
ENST00000621444_NOP16_P169L_10	ASPGPVKLEL	0.0957	B0702	0.542	B0702	0.501	B0702	0.23	B0702
ENST00000621444_NOP16_P169L_9	SPGPVKLELG	-0.0062	B0801	0.442	B0702	0.304	B0702	0.14	B0702
ENST00000621444_NOP16_P169L_8	PGPVKLELGC	-0.1199	B0801	0.034	B0702	0.032	B0702	0.08	A0301
ENST00000621444_NOP16_P169L_7	GPVKLELGCK	0.0251	B0801	0.202	A0301	0.272	A0301	0.25	B0702
ENST00000621444_NOP16_P169L_6	PVKLELGCKA	-0.135	B0801	0.047	A0301	0.039	A0301	0.18	B0702
ENST00000621444_NOP16_P169L_5	VKLELGCKAR	-0.0633	B0801	0.096	A0301	0.09	A0301	0.18	A0301
ENST00000621444_NOP16_P169L_4	KLELGCKARR	0.1451	A0301	0.402	A0301	0.329	A0301	0.39	A0301
ENST00000621444_NOP16_P169L_3	LELGCKARRC	7e-04	B0801	0.077	B0801	0.085	B0801	0.12	B0702
ENST00000621444_NOP16_P169L_2	ELGCKARRCC	0.0489	B0801	0.139	B0801	0.124	B0801	0.14	B0702
ENST00000621444_NOP16_P169L_1	LGCKARRCCV	0.0392	A0101	0.487	B0801	0.389	B0801	0.27	B0702
ENST00000265012_GCNT2_Y6C_6	MNFWRCCFFA	-0.2282	B0801	0.179	B0801	0.218	B0801	0.16	A0101
ENST00000265012_GCNT2_Y6C_5	NFWRCCFFAF	-0.042	B0801	0.199	B0801	0.285	B0801	0.16	A0101
ENST00000265012_GCNT2_Y6C_4	FWRCCFFAFT	-0.1149	A0101	0.127	B0801	0.147	B0801	0.21	B0702
ENST00000265012_GCNT2_Y6C_3	WRCCFFAFTL	-0.0271	B0801	0.24	B0801	0.255	B0801	0.42	B0702
ENST00000265012_GCNT2_Y6C_2	RCCFFAFTLL	0.2028	A0301	0.15	B0801	0.09	A0301	0.23	A0101
ENST00000265012_GCNT2_Y6C_1	CCFFAFTLLS	-0.1948	A0301	0.094	A0301	0.118	A0301	0.12	A0301
ENST00000468082_SLC17A1_V279I_10	FFLTRNILSI	0.0712	B0801	0.403	B0801	0.422	B0801	0.26	B0801
ENST00000468082_SLC17A1_V279I_9	FLTRNILSII	-0.0381	B0801	0.302	B0801	0.325	B0801	0.23	B0702
ENST00000468082_SLC17A1_V279I_8	LTRNILSIIA	-0.1531	B0801	0.16	B0801	0.141	A0101	0.38	B0702
ENST00000468082_SLC17A1_V279I_7	TRNILSIIAV	-0.03	B0801	0.073	B0801	0.154	B0801	0.3	B0702
ENST00000468082_SLC17A1_V279I_6	RNILSIIAVR	-0.1284	A0301	0.412	A0301	0.403	A0301	0.23	A0301
ENST00000468082_SLC17A1_V279I_5	NILSIIAVRK	0.1826	A0301	0.471	A0301	0.533	A0301	0.43	A0301
ENST00000468082_SLC17A1_V279I_4	ILSIIAVRKL	0.0768	B0801	0.402	A0301	0.421	A0301	0.23	B0702
ENST00000468082_SLC17A1_V279I_3	LSIIAVRKLF	-0.0394	A0101	0.115	B0801	0.133	B0801	0.41	A0101
ENST00000468082_SLC17A1_V279I_2	SIIAVRKLFT	-0.0772	B0801	0.116	A0301	0.116	A0301	0.19	A0301
ENST00000468082_SLC17A1_V279I_1	IIAVRKLFTA	0.0193	B0801	0.135	B0801	0.277	B0801	0.24	B0702
ENST00000418724_ZBTB22_G571R_10	HCERRHRLGR	0.2311	B0801	0.145	A0301	0.082	A0301	0.16	A0301
ENST00000418724_ZBTB22_G571R_9	CERRHRLGRV	-0.0751	B0801	0.201	B0801	0.237	B0801	0.29	B0702
ENST00000418724_ZBTB22_G571R_8	ERRHRLGRVG	-0.0285	B0801	0.112	B0801	0.202	B0801	0.13	B0702
ENST00000418724_ZBTB22_G571R_7	RRHRLGRVGA	0.0581	B0702	0.102	B0702	0.116	B0801	0.23	B0702
ENST00000418724_ZBTB22_G571R_6	RHRLGRVGAV	0.2051	B0702	0.381	B0702	0.3	B0801	0.98	B0702
ENST00000418724_ZBTB22_G571R_5	HRLGRVGAVP	0.0446	B0801	0.127	B0801	0.133	B0801	0.16	B0702
ENST00000418724_ZBTB22_G571R_4	RLGRVGAVPG	0.034	B0801	0.093	B0801	0.114	B0801	0.18	A0301
ENST00000418724_ZBTB22_G571R_3	LGRVGAVPGP	-0.2255	B0801	0.072	B0801	0.052	B0801	0.14	B0702
ENST00000418724_ZBTB22_G571R_2	GRVGAVPGPG	-0.1704	B0801	0.043	B0801	0.031	A0301	0.1	B0702
ENST00000418724_ZBTB22_G571R_1	RVGAVPGPGT	-0.0541	A0301	0.115	B0702	0.077	A0301	0.21	A0301
ENST00000336123_IL17F_T153S_10	EKVLVTVGCS	-0.1248	B0801	0.037	A0101	0.051	A0301	0.11	B0702
ENST00000336123_IL17F_T153S_9	KVLVTVGCSC	0.0985	A0301	0.089	A0301	0.067	A0301	0.25	B0702
ENST00000336123_IL17F_T153S_8	VLVTVGCSCV	-0.0384	A0301	0.105	A0301	0.1	B0801	0.24	B0702
ENST00000336123_IL17F_T153S_7	LVTVGCSCVT	-0.0855	B0801	0.069	B0801	0.051	B0801	0.19	B0702
ENST00000336123_IL17F_T153S_6	VTVGCSCVTP	-0.1506	A0101	0.05	A0301	0.04	A0301	0.18	A0301
ENST00000336123_IL17F_T153S_5	TVGCSCVTPV	-0.0723	B0801	0.092	B0801	0.109	B0801	0.29	B0702
ENST00000336123_IL17F_T153S_4	VGCSCVTPVI	-0.2393	B0801	0.058	B0801	0.061	B0801	0.19	B0702
ENST00000336123_IL17F_T153S_3	GCSCVTPVIH	-0.0676	B0801	0.06	A0301	0.082	A0301	0.18	A0101
ENST00000336123_IL17F_T153S_2	CSCVTPVIHH	-0.258	B0801	0.118	A0301	0.101	A0301	0.26	A0101
ENST00000336123_IL17F_T153S_1	SCVTPVIHHV	-0.2449	B0801	0.057	A0101	0.06	A0301	0.21	A0101
ENST00000259803_GCM1_N233K_10	ANTPQQNSLK	0.0014	A0301	0.329	A0301	0.248	A0301	0.23	A0301
ENST00000259803_GCM1_N233K_9	NTPQQNSLKD	-0.1592	A0101	0.091	A0301	0.044	A0301	0.09	A0301
ENST00000259803_GCM1_N233K_8	TPQQNSLKDC	0.1126	B0702	0.107	B0702	0.14	B0702	0.34	B0702
ENST00000259803_GCM1_N233K_7	PQQNSLKDCF	-0.211	B0801	0.059	B0801	0.034	B0801	0.14	A0101
ENST00000259803_GCM1_N233K_6	QQNSLKDCFS	-0.1117	B0801	0.049	B0801	0.049	A0301	0.14	A0301
ENST00000259803_GCM1_N233K_5	QNSLKDCFSF	0.0658	B0801	0.124	B0801	0.145	B0801	0.19	B0702
ENST00000259803_GCM1_N233K_4	NSLKDCFSFS	0.0291	A0101	0.069	B0801	0.102	A0301	0.14	A0101
ENST00000259803_GCM1_N233K_3	SLKDCFSFSK	0.4828	A0301	0.682	A0301	0.699	A0301	2.59	A0301
ENST00000259803_GCM1_N233K_2	LKDCFSFSKS	0.2143	A0101	0.046	A0301	0.037	A0301	0.12	A0101
ENST00000259803_GCM1_N233K_1	KDCFSFSKSY	-6e-04	A0101	0.166	A0301	0.202	A0301	0.2	A0101
ENST00000306858_FAM83B_R539W_10	KANALYTHSW	0.0778	B0801	0.138	B0702	0.085	A0301	0.57	A0101
ENST00000306858_FAM83B_R539W_9	ANALYTHSWL	-0.1119	B0702	0.21	B0801	0.183	B0801	0.31	B0702
ENST00000306858_FAM83B_R539W_8	NALYTHSWLR	0.0083	B0801	0.584	A0301	0.444	A0301	0.32	A0101
ENST00000306858_FAM83B_R539W_7	ALYTHSWLRS	0.2565	A0301	0.518	A0301	0.368	A0301	0.45	A0301
ENST00000306858_FAM83B_R539W_6	LYTHSWLRSS	-0.0633	B0801	0.037	A0301	0.067	A0301	0.11	A0301
ENST00000306858_FAM83B_R539W_5	YTHSWLRSSL	0.2529	B0702	0.425	B0702	0.393	B0702	0.75	B0702
ENST00000306858_FAM83B_R539W_4	THSWLRSSLV	-0.1646	B0801	0.13	B0801	0.213	B0801	0.24	B0702
ENST00000306858_FAM83B_R539W_3	HSWLRSSLVF	0.1721	B0801	0.169	B0801	0.324	B0801	0.38	B0702
ENST00000306858_FAM83B_R539W_2	SWLRSSLVFK	0.1087	A0301	0.748	A0301	0.735	A0301	0.28	A0301
ENST00000306858_FAM83B_R539W_1	WLRSSLVFKP	-0.0893	B0801	0.437	A0301	0.499	A0301	0.14	A0301
ENST00000491431_ZNF786_S19F_10	TFEDVAIYFF	0.0124	B0801	0.098	A0101	0.158	A0101	0.19	A0101
ENST00000491431_ZNF786_S19F_9	FEDVAIYFFE	0.0384	A0101	0.06	A0101	0.076	A0101	0.12	A0101
ENST00000491431_ZNF786_S19F_8	EDVAIYFFEQ	-0.1093	B0801	0.043	A0101	0.037	A0301	0.1	A0101
ENST00000491431_ZNF786_S19F_7	DVAIYFFEQE	-0.2101	B0801	0.043	B0801	0.035	B0801	0.11	A0101
ENST00000491431_ZNF786_S19F_6	VAIYFFEQEW	-0.1254	B0801	0.075	A0301	0.067	A0301	0.45	A0101
ENST00000491431_ZNF786_S19F_5	AIYFFEQEWQ	-0.1519	A0301	0.113	A0301	0.143	A0301	0.22	A0301
ENST00000491431_ZNF786_S19F_4	IYFFEQEWQD	-0.1345	B0801	0.025	B0801	0.016	A0301	0.08	A0101
ENST00000491431_ZNF786_S19F_3	YFFEQEWQDL	-0.0598	B0801	0.15	B0801	0.16	B0801	0.22	B0702
ENST00000491431_ZNF786_S19F_2	FFEQEWQDLE	-0.0281	A0101	0.043	A0101	0.064	A0101	0.08	A0301
ENST00000491431_ZNF786_S19F_1	FEQEWQDLEA	-0.1293	B0801	0.068	A0101	0.097	A0101	0.14	B0702
ENST00000392801_PRKAG2_S151T_10	RLENRIYAST	0.0868	B0801	0.123	B0801	0.194	B0801	0.22	A0301
ENST00000392801_PRKAG2_S151T_9	LENRIYASTS	0.0511	B0801	0.073	B0801	0.09	B0801	0.14	B0702
ENST00000392801_PRKAG2_S151T_8	ENRIYASTSP	-0.2016	B0801	0.086	B0801	0.068	B0801	0.12	B0702
ENST00000392801_PRKAG2_S151T_7	NRIYASTSPP	-0.3676	B0801	0.2	A0301	0.087	A0301	0.15	B0702
ENST00000392801_PRKAG2_S151T_6	RIYASTSPPD	0.0168	A0301	0.218	A0301	0.106	A0301	0.23	A0301
ENST00000392801_PRKAG2_S151T_5	IYASTSPPDT	-0.1046	B0801	0.039	A0101	0.024	A0301	0.12	A0101
ENST00000392801_PRKAG2_S151T_4	YASTSPPDTG	0.1081	B0801	0.039	B0801	0.035	A0101	0.11	A0101
ENST00000392801_PRKAG2_S151T_3	ASTSPPDTGQ	-0.041	B0801	0.033	A0301	0.055	A0301	0.15	A0301
ENST00000392801_PRKAG2_S151T_2	STSPPDTGQR	0.1384	A0301	0.261	A0301	0.297	A0301	0.32	A0301
ENST00000392801_PRKAG2_S151T_1	TSPPDTGQRF	0.1175	B0801	0.148	B0702	0.109	B0702	0.23	A0101
ENST00000304519_C8orf74_L110F_10	HFNTTHLLAF	0.1546	B0801	0.206	B0801	0.237	B0801	0.27	B0702
ENST00000304519_C8orf74_L110F_9	FNTTHLLAFC	-0.1365	B0801	0.129	B0801	0.098	B0801	0.12	B0702
ENST00000304519_C8orf74_L110F_8	NTTHLLAFCD	-0.0485	A0101	0.034	A0301	0.033	A0101	0.11	A0101
ENST00000304519_C8orf74_L110F_7	TTHLLAFCDY	0.4385	A0101	0.371	A0101	0.391	A0101	0.92	A0101
ENST00000304519_C8orf74_L110F_6	THLLAFCDYF	-0.1959	A0101	0.094	A0101	0.088	B0801	0.19	B0702
ENST00000304519_C8orf74_L110F_5	HLLAFCDYFH	-0.0126	B0801	0.307	A0301	0.228	A0301	0.36	A0301
ENST00000304519_C8orf74_L110F_4	LLAFCDYFHH	0.0015	A0101	0.276	A0301	0.245	A0301	0.37	A0101
ENST00000304519_C8orf74_L110F_3	LAFCDYFHHT	-0.1028	A0101	0.118	B0801	0.085	B0801	0.22	A0101
ENST00000304519_C8orf74_L110F_2	AFCDYFHHTF	-0.0989	B0801	0.124	A0101	0.162	A0101	0.28	A0101
ENST00000304519_C8orf74_L110F_1	FCDYFHHTFI	0.0643	A0101	0.149	B0801	0.193	A0101	0.26	A0101
ENST00000276480_ST18_N634T_10	DKSAPLTSST	0.0348	B0801	0.064	B0702	0.051	A0301	0.13	B0702
ENST00000276480_ST18_N634T_9	KSAPLTSSTT	0.0499	B0801	0.091	B0702	0.075	A0301	0.28	B0702
ENST00000276480_ST18_N634T_8	SAPLTSSTTS	0.0442	B0801	0.128	B0702	0.215	B0702	0.13	B0702
ENST00000276480_ST18_N634T_7	APLTSSTTSI	0.3972	B0702	0.621	B0702	0.587	B0702	2.8	B0702
ENST00000276480_ST18_N634T_6	PLTSSTTSIP	-0.1833	B0801	0.057	A0101	0.024	A0301	0.1	A0301
ENST00000276480_ST18_N634T_5	LTSSTTSIPT	0.0016	B0801	0.129	A0101	0.085	A0101	0.2	A0101
ENST00000276480_ST18_N634T_4	TSSTTSIPTP	-0.072	B0801	0.054	A0301	0.031	A0301	0.13	A0101
ENST00000276480_ST18_N634T_3	SSTTSIPTPS	-0.0329	B0801	0.042	A0101	0.055	A0301	0.14	A0101
ENST00000276480_ST18_N634T_2	STTSIPTPSS	-0.0731	B0801	0.045	A0301	0.07	A0301	0.16	A0301
ENST00000276480_ST18_N634T_1	TTSIPTPSSS	0.0666	B0801	0.05	A0101	0.061	A0101	0.12	A0101
ENST00000260126_SLCO5A1_A231T_10	YQIQELNAST	-0.1262	B0801	0.05	B0801	0.075	B0801	0.25	B0702
ENST00000260126_SLCO5A1_A231T_9	QIQELNASTP	-0.1005	B0801	0.038	B0801	0.028	B0801	0.14	B0702
ENST00000260126_SLCO5A1_A231T_8	IQELNASTPN	-0.0866	B0801	0.041	B0801	0.041	A0301	0.11	B0702
ENST00000260126_SLCO5A1_A231T_7	QELNASTPND	-0.2859	B0801	0.044	A0301	0.024	A0301	0.08	A0101
ENST00000260126_SLCO5A1_A231T_6	ELNASTPNDG	0.1046	B0801	0.033	A0101	0.022	B0801	0.1	A0301
ENST00000260126_SLCO5A1_A231T_5	LNASTPNDGL	-0.0086	B0702	0.072	B0801	0.061	B0702	0.19	B0702
ENST00000260126_SLCO5A1_A231T_4	NASTPNDGLC	0.0364	B0801	0.042	A0101	0.032	A0101	0.13	A0101
ENST00000260126_SLCO5A1_A231T_3	ASTPNDGLCQ	0.1071	A0101	0.038	A0101	0.05	A0101	0.21	A0301
ENST00000260126_SLCO5A1_A231T_2	STPNDGLCQG	0.0334	A0301	0.079	B0702	0.113	B0702	0.11	A0301
ENST00000260126_SLCO5A1_A231T_1	TPNDGLCQGG	0.1147	B0801	0.061	B0702	0.088	B0702	0.21	B0702
ENST00000380880_FREM1_V1125I_10	PTADQFTVYI	-0.2018	A0101	0.266	A0101	0.243	A0101	0.31	A0101
ENST00000380880_FREM1_V1125I_9	TADQFTVYIT	-0.0842	B0801	0.086	A0101	0.139	A0101	0.22	A0101
ENST00000380880_FREM1_V1125I_8	ADQFTVYITD	-0.1553	B0801	0.049	A0301	0.025	A0301	0.07	A0101
ENST00000380880_FREM1_V1125I_7	DQFTVYITDG	0.0409	B0801	0.044	A0101	0.042	B0801	0.09	A0101
ENST00000380880_FREM1_V1125I_6	QFTVYITDGK	-0.2409	B0801	0.227	A0301	0.239	A0301	0.16	A0301
ENST00000380880_FREM1_V1125I_5	FTVYITDGKH	-0.1055	B0801	0.123	A0301	0.156	A0101	0.28	A0101
ENST00000380880_FREM1_V1125I_4	TVYITDGKHH	-0.1434	A0301	0.135	A0301	0.087	A0301	0.3	A0301
ENST00000380880_FREM1_V1125I_3	VYITDGKHHS	-0.2078	B0801	0.034	B0801	0.025	A0301	0.11	A0301
ENST00000380880_FREM1_V1125I_2	YITDGKHHSL	0.208	B0801	0.498	B0801	0.432	B0801	0.8	B0702
ENST00000380880_FREM1_V1125I_1	ITDGKHHSLE	0.2554	A0101	0.114	B0801	0.156	A0101	0.19	A0101
ENST00000375835_SHC3_V34I_10	LSVSGGGGKI	0.101	A0101	0.131	A0301	0.13	A0301	0.21	B0702
ENST00000375835_SHC3_V34I_9	SVSGGGGKIS	0.1702	B0801	0.075	B0702	0.055	B0702	0.13	A0301
ENST00000375835_SHC3_V34I_8	VSGGGGKISA	0.1833	B0801	0.042	B0801	0.041	B0702	0.15	B0702
ENST00000375835_SHC3_V34I_7	SGGGGKISAA	0.1837	B0801	0.091	B0801	0.11	B0801	0.16	B0702
ENST00000375835_SHC3_V34I_6	GGGGKISAAR	0.1052	B0801	0.061	A0301	0.081	A0301	0.15	A0301
ENST00000375835_SHC3_V34I_5	GGGKISAARA	0.041	B0801	0.067	B0801	0.05	B0801	0.1	A0301
ENST00000375835_SHC3_V34I_4	GGKISAARAT	-0.0122	B0801	0.034	B0801	0.053	B0801	0.16	B0702
ENST00000375835_SHC3_V34I_3	GKISAARATP	-0.1848	B0801	0.065	A0301	0.033	A0301	0.14	B0702
ENST00000375835_SHC3_V34I_2	KISAARATPA	0.0795	B0702	0.223	B0702	0.187	B0801	0.51	B0702
ENST00000375835_SHC3_V34I_1	ISAARATPAA	-0.1046	B0801	0.133	B0702	0.18	B0801	0.42	B0702
ENST00000375242_CDC14B_E384K_10	EPEPYSDDDK	-0.0132	B0801	0.028	A0101	0.022	A0101	0.13	B0702
ENST00000375242_CDC14B_E384K_9	PEPYSDDDKI	-0.2884	B0801	0.037	A0101	0.034	B0702	0.08	B0702
ENST00000375242_CDC14B_E384K_8	EPYSDDDKIN	-0.0069	B0801	0.033	B0702	0.026	B0702	0.13	B0702
ENST00000375242_CDC14B_E384K_7	PYSDDDKING	-0.0016	B0801	0.037	A0101	0.034	A0101	0.07	A0301
ENST00000375242_CDC14B_E384K_6	YSDDDKINGV	0.423	A0101	0.305	A0101	0.25	A0101	0.21	A0101
ENST00000375242_CDC14B_E384K_5	SDDDKINGVT	0.0239	B0801	0.021	B0702	0.026	A0101	0.11	B0702
ENST00000375242_CDC14B_E384K_4	DDDKINGVTQ	0.119	B0801	0.019	B0801	0.017	A0101	0.08	A0101
ENST00000375242_CDC14B_E384K_3	DDKINGVTQG	0.1027	B0801	0.025	B0801	0.022	B0801	0.09	B0702
ENST00000375242_CDC14B_E384K_2	DKINGVTQGD	-0.1299	B0801	0.032	A0301	0.018	A0301	0.08	B0702
ENST00000375242_CDC14B_E384K_1	KINGVTQGDR	0.1254	A0301	0.321	A0301	0.299	A0301	0.62	A0301
ENST00000355097_ENTPD2_H145P_10	STSVLMAVTP	-0.1167	B0801	0.059	A0301	0.045	A0301	0.13	A0101
ENST00000355097_ENTPD2_H145P_9	TSVLMAVTPT	-0.0195	B0801	0.056	B0702	0.071	B0801	0.17	B0702
ENST00000355097_ENTPD2_H145P_8	SVLMAVTPTL	0.0159	B0702	0.413	B0702	0.304	B0702	0.6	B0702
ENST00000355097_ENTPD2_H145P_7	VLMAVTPTLT	-0.0173	A0301	0.17	A0301	0.148	A0301	0.27	A0301
ENST00000355097_ENTPD2_H145P_6	LMAVTPTLTQ	-0.0726	B0801	0.159	A0301	0.255	A0301	0.21	A0301
ENST00000355097_ENTPD2_H145P_5	MAVTPTLTQY	0.1784	B0801	0.303	A0301	0.272	A0101	1.56	A0101
ENST00000355097_ENTPD2_H145P_4	AVTPTLTQYP	-0.1953	A0301	0.135	A0301	0.102	A0301	0.2	A0301
ENST00000355097_ENTPD2_H145P_3	VTPTLTQYPF	-0.0923	B0801	0.344	B0702	0.418	B0702	0.65	A0101
ENST00000355097_ENTPD2_H145P_2	TPTLTQYPFD	-0.1698	B0801	0.197	B0702	0.227	B0702	0.14	B0702
ENST00000355097_ENTPD2_H145P_1	PTLTQYPFDF	-0.122	B0801	0.107	A0101	0.098	A0101	0.37	A0101
ENST00000375400_SVIL_R1026T_10	LMLLQIKGRT	-0.0558	B0801	0.103	A0301	0.083	A0301	0.11	A0301
ENST00000375400_SVIL_R1026T_9	MLLQIKGRTH	0.1484	B0801	0.165	A0301	0.18	A0301	0.27	A0301
ENST00000375400_SVIL_R1026T_8	LLQIKGRTHV	-0.1431	B0801	0.374	B0801	0.418	B0801	0.27	B0702
ENST00000375400_SVIL_R1026T_7	LQIKGRTHVQ	-0.086	B0801	0.163	B0801	0.124	B0801	0.2	A0301
ENST00000375400_SVIL_R1026T_6	QIKGRTHVQT	0.0813	B0801	0.143	B0801	0.138	B0801	0.32	B0702
ENST00000375400_SVIL_R1026T_5	IKGRTHVQTR	0.031	B0801	0.081	A0301	0.098	A0301	0.17	A0301
ENST00000375400_SVIL_R1026T_4	KGRTHVQTRL	0.0948	B0801	0.265	B0801	0.267	B0801	0.55	B0702
ENST00000375400_SVIL_R1026T_3	GRTHVQTRLV	-0.2276	B0801	0.079	A0301	0.083	A0301	0.16	B0702
ENST00000375400_SVIL_R1026T_2	RTHVQTRLVE	-0.2233	B0801	0.1	A0301	0.154	A0301	0.36	A0301
ENST00000375400_SVIL_R1026T_1	THVQTRLVEP	-0.2128	B0801	0.07	B0801	0.065	B0801	0.14	B0702
ENST00000611933_FAM13C_T445S_10	EFEEQFFKQS	-0.1717	B0801	0.036	B0801	0.032	B0801	0.08	A0301
ENST00000611933_FAM13C_T445S_9	FEEQFFKQSG	0.0141	B0801	0.049	B0801	0.061	B0801	0.1	B0702
ENST00000611933_FAM13C_T445S_8	EEQFFKQSGR	-0.1046	B0801	0.098	A0301	0.086	A0301	0.13	A0301
ENST00000611933_FAM13C_T445S_7	EQFFKQSGRS	-0.0787	B0801	0.051	A0301	0.051	B0801	0.13	A0301
ENST00000611933_FAM13C_T445S_6	QFFKQSGRSP	-0.1863	B0801	0.073	B0801	0.055	B0801	0.11	B0702
ENST00000611933_FAM13C_T445S_5	FFKQSGRSPQ	0.0232	B0801	0.118	B0801	0.128	B0801	0.19	B0702
ENST00000611933_FAM13C_T445S_4	FKQSGRSPQK	-0.0172	B0801	0.331	A0301	0.3	A0301	0.21	B0702
ENST00000611933_FAM13C_T445S_3	KQSGRSPQKE	-0.0257	B0801	0.274	A0301	0.19	A0301	0.16	A0301
ENST00000611933_FAM13C_T445S_2	QSGRSPQKED	-0.0764	B0801	0.023	B0801	0.011	A0301	0.08	A0101
ENST00000611933_FAM13C_T445S_1	SGRSPQKEDR	0.1088	B0801	0.051	A0301	0.066	A0301	0.12	A0301
ENST00000280772_ANK3_I2108L_10	ADSFFGTDTL	-0.0103	B0801	0.071	A0101	0.075	B0702	0.19	B0702
ENST00000280772_ANK3_I2108L_9	DSFFGTDTLL	0.0614	B0801	0.089	A0101	0.092	A0101	0.2	A0101
ENST00000280772_ANK3_I2108L_8	SFFGTDTLLE	-0.0497	B0801	0.074	A0301	0.137	A0301	0.13	A0301
ENST00000280772_ANK3_I2108L_7	FFGTDTLLES	0.0515	B0801	0.037	A0101	0.059	A0101	0.1	A0301
ENST00000280772_ANK3_I2108L_6	FGTDTLLESP	-0.0883	B0801	0.105	A0101	0.112	A0101	0.09	A0101
ENST00000280772_ANK3_I2108L_5	GTDTLLESPD	-0.0863	A0101	0.055	A0101	0.046	A0101	0.12	A0101
ENST00000280772_ANK3_I2108L_4	TDTLLESPDD	-0.071	B0801	0.014	A0101	0.01	A0101	0.06	A0101
ENST00000280772_ANK3_I2108L_3	DTLLESPDDF	0.0194	A0101	0.063	A0101	0.079	A0101	0.25	A0101
ENST00000280772_ANK3_I2108L_2	TLLESPDDFS	-0.0274	B0801	0.044	A0101	0.043	A0101	0.12	A0301
ENST00000280772_ANK3_I2108L_1	LLESPDDFSQ	0.0676	A0101	0.037	A0101	0.066	A0101	0.13	A0301
ENST00000263563_PALD1_L817F_10	ASKAGIYEIF	0.004	B0801	0.088	B0801	0.089	B0801	0.48	A0101
ENST00000263563_PALD1_L817F_9	SKAGIYEIFN	0.0873	B0801	0.06	B0801	0.036	A0301	0.11	A0301
ENST00000263563_PALD1_L817F_8	KAGIYEIFNE	-0.1751	B0801	0.036	A0301	0.062	A0301	0.14	A0301
ENST00000263563_PALD1_L817F_7	AGIYEIFNEL	-0.0466	B0801	0.125	B0801	0.134	B0801	0.27	B0702
ENST00000263563_PALD1_L817F_6	GIYEIFNELG	-0.0248	A0301	0.085	A0301	0.05	B0801	0.14	A0301
ENST00000263563_PALD1_L817F_5	IYEIFNELGF	-0.0595	B0801	0.074	A0101	0.09	A0101	0.17	A0101
ENST00000263563_PALD1_L817F_4	YEIFNELGFP	-0.3494	A0101	0.066	A0301	0.048	A0301	0.1	A0101
ENST00000263563_PALD1_L817F_3	EIFNELGFPE	-0.1257	B0801	0.06	B0801	0.059	A0301	0.15	A0301
ENST00000263563_PALD1_L817F_2	IFNELGFPEL	-0.0505	B0801	0.141	B0801	0.128	B0801	0.3	B0702
ENST00000263563_PALD1_L817F_1	FNELGFPELE	-0.0745	A0101	0.091	B0801	0.048	A0101	0.08	A0101
ENST00000372292_SFTPD_E167K_10	ARGLAGPKGK	0.1143	A0301	0.192	A0301	0.164	A0301	0.2	A0301
ENST00000372292_SFTPD_E167K_9	RGLAGPKGKR	0.186	A0301	0.431	A0301	0.321	A0301	0.21	A0301
ENST00000372292_SFTPD_E167K_8	GLAGPKGKRG	0.159	B0801	0.13	A0301	0.077	A0301	0.12	A0301
ENST00000372292_SFTPD_E167K_7	LAGPKGKRGV	0.0405	B0801	0.131	B0801	0.108	B0801	0.21	B0702
ENST00000372292_SFTPD_E167K_6	AGPKGKRGVP	-0.035	B0801	0.205	B0702	0.145	B0702	0.08	B0702
ENST00000372292_SFTPD_E167K_5	GPKGKRGVPG	0.1708	B0801	0.238	B0702	0.261	B0702	0.62	B0702
ENST00000372292_SFTPD_E167K_4	PKGKRGVPGE	-0.1982	B0801	0.056	B0801	0.018	A0301	0.07	A0101
ENST00000372292_SFTPD_E167K_3	KGKRGVPGER	0.1192	B0801	0.105	A0301	0.12	A0301	0.2	A0301
ENST00000372292_SFTPD_E167K_2	GKRGVPGERG	-0.0022	B0801	0.026	B0702	0.018	A0301	0.1	B0702
ENST00000372292_SFTPD_E167K_1	KRGVPGERGV	-0.2165	B0801	0.036	B0801	0.032	A0301	0.15	B0702
ENST00000417740_SLC22A24_M546I_10	RNIKQEDTCI	-0.1733	B0801	0.131	B0801	0.093	B0801	0.18	B0702
ENST00000417740_SLC22A24_M546I_9	NIKQEDTCIK	-0.0296	B0801	0.165	A0301	0.165	A0301	0.33	A0301
ENST00000417740_SLC22A24_M546I_8	IKQEDTCIKV	-0.148	B0801	0.056	B0801	0.04	B0801	0.21	B0702
ENST00000417740_SLC22A24_M546I_7	KQEDTCIKVT	-0.1399	B0801	0.035	A0301	0.03	B0801	0.13	A0301
ENST00000417740_SLC22A24_M546I_6	QEDTCIKVTQ	-0.0599	B0801	0.024	B0702	0.022	B0801	0.1	A0101
ENST00000417740_SLC22A24_M546I_5	EDTCIKVTQF	0.0876	B0801	0.08	A0101	0.079	A0101	0.16	A0101
ENST00000538872_IQSEC3_N24K_10	LKELTAIVQK	-0.0169	B0801	0.215	A0301	0.114	A0301	0.14	A0301
ENST00000538872_IQSEC3_N24K_9	KELTAIVQKQ	-0.1335	B0801	0.173	A0301	0.143	A0301	0.16	A0301
ENST00000538872_IQSEC3_N24K_8	ELTAIVQKQQ	-4e-04	B0801	0.033	A0101	0.034	A0301	0.17	A0301
ENST00000538872_IQSEC3_N24K_7	LTAIVQKQQS	-0.0347	A0101	0.047	A0101	0.057	A0101	0.15	A0101
ENST00000538872_IQSEC3_N24K_6	TAIVQKQQSL	0.0844	B0801	0.335	B0801	0.276	B0801	0.63	B0702
ENST00000538872_IQSEC3_N24K_5	AIVQKQQSLI	-0.026	B0801	0.144	B0801	0.119	B0801	0.29	B0702
ENST00000538872_IQSEC3_N24K_4	IVQKQQSLIH	-0.1649	B0801	0.136	A0301	0.156	A0301	0.36	A0301
ENST00000538872_IQSEC3_N24K_3	VQKQQSLIHT	-0.1747	B0801	0.051	B0801	0.059	B0801	0.2	A0301
ENST00000538872_IQSEC3_N24K_2	QKQQSLIHTQ	-0.1385	B0801	0.034	B0801	0.05	A0301	0.13	A0301
ENST00000538872_IQSEC3_N24K_1	KQQSLIHTQR	0.0798	A0301	0.21	A0301	0.22	A0301	0.65	A0301
ENST00000307885_ADCY6_D68G_10	GPPRCPWQDG	-0.0996	B0801	0.123	B0702	0.102	B0702	0.12	B0702
ENST00000307885_ADCY6_D68G_9	PPRCPWQDGA	0.0871	B0702	0.16	B0702	0.09	B0702	0.44	B0702
ENST00000307885_ADCY6_D68G_8	PRCPWQDGAF	-0.1846	A0101	0.046	A0101	0.031	A0101	0.18	B0702
ENST00000307885_ADCY6_D68G_7	RCPWQDGAFI	-0.073	B0702	0.501	B0702	0.482	B0702	0.16	B0702
ENST00000307885_ADCY6_D68G_6	CPWQDGAFIR	0.0017	B0801	0.17	B0702	0.167	B0702	0.26	B0702
ENST00000307885_ADCY6_D68G_5	PWQDGAFIRR	-0.0203	B0801	0.059	A0301	0.045	A0301	0.12	A0301
ENST00000307885_ADCY6_D68G_4	WQDGAFIRRG	-0.1618	A0101	0.05	A0301	0.043	A0101	0.1	A0101
ENST00000307885_ADCY6_D68G_3	QDGAFIRRGG	-0.1698	B0801	0.027	B0801	0.039	B0801	0.07	A0301
ENST00000307885_ADCY6_D68G_2	DGAFIRRGGP	-0.1727	B0801	0.054	B0801	0.062	B0801	0.08	B0702
ENST00000307885_ADCY6_D68G_1	GAFIRRGGPG	-0.0461	B0801	0.102	B0801	0.157	B0801	0.15	B0702
ENST00000305748_KRT73_R75W_10	GWAGGYGFGW	0.1801	B0801	0.048	B0801	0.033	A0301	0.16	A0101
ENST00000305748_KRT73_R75W_9	WAGGYGFGWG	-0.0455	B0801	0.069	B0801	0.054	B0801	0.09	A0101
ENST00000305748_KRT73_R75W_8	AGGYGFGWGR	0.1	B0801	0.186	A0301	0.216	A0301	0.13	A0301
ENST00000305748_KRT73_R75W_7	GGYGFGWGRA	-0.0269	A0301	0.069	A0301	0.087	A0301	0.15	A0301
ENST00000305748_KRT73_R75W_6	GYGFGWGRAS	-0.1035	B0801	0.03	B0702	0.05	A0301	0.09	A0301
ENST00000305748_KRT73_R75W_5	YGFGWGRASG	0.0382	B0801	0.091	B0801	0.115	B0801	0.14	B0702
ENST00000305748_KRT73_R75W_4	GFGWGRASGF	-0.0428	B0801	0.109	B0801	0.144	B0801	0.16	B0702
ENST00000305748_KRT73_R75W_3	FGWGRASGFA	0.0953	B0801	0.08	B0801	0.168	B0801	0.15	B0702
ENST00000305748_KRT73_R75W_2	GWGRASGFAG	-0.0035	B0801	0.059	B0801	0.074	B0801	0.09	A0301
ENST00000305748_KRT73_R75W_1	WGRASGFAGS	-0.0014	B0801	0.06	B0801	0.102	B0801	0.15	B0702
ENST00000379846_CSAD_E247D_10	FVLARYLVED	-0.0012	B0801	0.121	B0801	0.118	B0801	0.12	B0801
ENST00000379846_CSAD_E247D_9	VLARYLVEDM	-0.0648	B0801	0.152	B0801	0.201	B0801	0.26	A0101
ENST00000379846_CSAD_E247D_8	LARYLVEDMK	-0.0701	B0801	0.243	A0301	0.276	A0301	0.2	A0301
ENST00000379846_CSAD_E247D_7	ARYLVEDMKK	0.1777	A0301	0.184	A0301	0.136	A0301	0.41	A0301
ENST00000379846_CSAD_E247D_6	RYLVEDMKKR	0.0459	A0301	0.143	A0301	0.138	A0301	0.19	A0301
ENST00000379846_CSAD_E247D_5	YLVEDMKKRE	-0.0442	B0801	0.05	B0801	0.029	A0301	0.12	A0301
ENST00000379846_CSAD_E247D_4	LVEDMKKREG	0.0906	B0801	0.05	B0801	0.055	B0801	0.1	B0702
ENST00000379846_CSAD_E247D_3	VEDMKKREGF	0.1113	A0101	0.116	B0801	0.113	B0801	0.15	A0101
ENST00000379846_CSAD_E247D_2	EDMKKREGFE	-0.0151	B0801	0.134	B0801	0.07	B0801	0.09	A0301
ENST00000379846_CSAD_E247D_1	DMKKREGFEL	0.3344	B0801	0.463	B0801	0.544	B0801	0.25	B0702
ENST00000379850_CSAD_E419D_10	AFVLARYLVD	-0.1989	B0801	0.092	B0801	0.088	B0801	0.09	B0702
ENST00000379850_CSAD_E419D_9	FVLARYLVDE	0.0226	B0801	0.153	B0801	0.157	B0801	0.13	A0301
ENST00000379850_CSAD_E419D_8	VLARYLVDEM	-0.0907	B0801	0.141	B0801	0.205	B0801	0.28	A0101
ENST00000379850_CSAD_E419D_7	LARYLVDEMK	-0.0738	B0801	0.226	A0301	0.268	A0301	0.21	A0301
ENST00000379850_CSAD_E419D_6	ARYLVDEMKK	0.1736	A0301	0.186	A0301	0.137	A0301	0.44	A0301
ENST00000379850_CSAD_E419D_5	RYLVDEMKKR	0.0724	A0301	0.147	A0301	0.158	A0301	0.18	A0301
ENST00000379850_CSAD_E419D_4	YLVDEMKKRE	-0.01	B0801	0.05	B0801	0.034	A0101	0.12	A0301
ENST00000379850_CSAD_E419D_3	LVDEMKKREG	0.0433	A0101	0.05	B0801	0.054	B0801	0.12	A0101
ENST00000379850_CSAD_E419D_2	VDEMKKREGF	0.0069	A0101	0.113	B0801	0.114	B0801	0.11	B0702
ENST00000379850_CSAD_E419D_1	DEMKKREGFE	0.0192	B0801	0.155	B0801	0.069	B0801	0.09	A0301
ENST00000266682_SLC6A15_F115Y_10	LLMVIGIPLY	0.1041	A0101	0.455	A0301	0.457	A0301	0.93	A0101
ENST00000266682_SLC6A15_F115Y_9	LMVIGIPLYF	0.0282	A0101	0.201	A0301	0.261	A0301	0.34	A0101
ENST00000266682_SLC6A15_F115Y_8	MVIGIPLYFL	0.0974	A0301	0.175	B0801	0.172	B0801	0.54	A0101
ENST00000266682_SLC6A15_F115Y_7	VIGIPLYFLE	-0.2059	B0801	0.086	A0301	0.124	A0301	0.13	A0301
ENST00000266682_SLC6A15_F115Y_6	IGIPLYFLEL	0.0332	B0801	0.167	B0801	0.222	B0801	0.24	B0702
ENST00000266682_SLC6A15_F115Y_5	GIPLYFLELS	-0.2756	A0301	0.07	A0301	0.069	B0801	0.12	A0301
ENST00000266682_SLC6A15_F115Y_4	IPLYFLELSV	-0.075	B0702	0.318	B0702	0.35	B0702	0.52	B0702
ENST00000266682_SLC6A15_F115Y_3	PLYFLELSVG	-0.1625	B0801	0.066	A0301	0.034	A0301	0.09	A0301
ENST00000266682_SLC6A15_F115Y_2	LYFLELSVGQ	-0.1947	B0801	0.043	A0301	0.061	A0301	0.12	A0301
ENST00000266682_SLC6A15_F115Y_1	YFLELSVGQR	0.0263	B0801	0.096	A0301	0.151	A0301	0.14	A0301
ENST00000399395_SDR39U1_A143D_10	NLVTKWEAAD	0.0494	B0801	0.088	B0801	0.064	B0801	0.09	A0301
ENST00000399395_SDR39U1_A143D_9	LVTKWEAADR	-0.0039	B0801	0.119	A0301	0.13	A0301	0.25	A0301
ENST00000399395_SDR39U1_A143D_8	VTKWEAADRL	-0.0628	B0801	0.083	B0801	0.077	A0101	0.37	B0702
ENST00000399395_SDR39U1_A143D_7	TKWEAADRLP	-0.1567	B0801	0.035	B0801	0.019	B0801	0.09	A0301
ENST00000399395_SDR39U1_A143D_6	KWEAADRLPG	-0.1447	B0801	0.044	B0801	0.041	B0801	0.11	B0702
ENST00000399395_SDR39U1_A143D_5	WEAADRLPGD	-0.2212	B0801	0.035	B0801	0.038	B0801	0.09	B0702
ENST00000399395_SDR39U1_A143D_4	EAADRLPGDS	0.0948	B0801	0.038	A0101	0.029	B0801	0.12	B0702
ENST00000399395_SDR39U1_A143D_3	AADRLPGDST	0.1096	A0101	0.166	B0702	0.094	B0702	0.13	B0702
ENST00000399395_SDR39U1_A143D_2	ADRLPGDSTR	0.0465	B0801	0.071	A0301	0.064	A0301	0.17	B0702
ENST00000399395_SDR39U1_A143D_1	DRLPGDSTRQ	0.0651	B0801	0.033	A0301	0.032	A0301	0.1	A0301
ENST00000556249_SDR39U1_A65D_10	SNLVTKWEAD	-0.2774	B0801	0.036	B0801	0.039	B0801	0.07	A0101
ENST00000556249_SDR39U1_A65D_9	NLVTKWEADA	0.1208	B0801	0.109	B0801	0.125	B0801	0.13	B0702
ENST00000556249_SDR39U1_A65D_8	LVTKWEADAR	-0.089	B0801	0.116	A0301	0.123	A0301	0.23	A0301
ENST00000556249_SDR39U1_A65D_7	VTKWEADARL	-0.0217	B0801	0.093	B0801	0.089	B0702	0.44	B0702
ENST00000556249_SDR39U1_A65D_6	TKWEADARLP	-0.1742	B0801	0.047	B0801	0.02	B0801	0.09	A0301
ENST00000556249_SDR39U1_A65D_5	KWEADARLPG	-0.113	B0801	0.047	B0801	0.047	B0801	0.1	A0301
ENST00000556249_SDR39U1_A65D_4	WEADARLPGD	-0.201	B0801	0.037	B0801	0.039	B0801	0.1	B0702
ENST00000556249_SDR39U1_A65D_3	EADARLPGDS	-0.0101	B0801	0.043	A0101	0.033	A0101	0.1	A0101
ENST00000556249_SDR39U1_A65D_2	ADARLPGDST	0.0346	B0801	0.166	B0702	0.093	B0702	0.11	B0702
ENST00000556249_SDR39U1_A65D_1	DARLPGDSTR	0.133	B0801	0.04	A0301	0.047	A0301	0.15	A0301
ENST00000245441_NIN_R1131Q_10	QTEQFLQQNQ	-0.0372	A0101	0.04	A0101	0.062	A0101	0.16	A0301
ENST00000245441_NIN_R1131Q_9	TEQFLQQNQT	-0.0268	B0801	0.032	A0101	0.035	B0801	0.13	B0702
ENST00000245441_NIN_R1131Q_8	EQFLQQNQTK	-0.0749	B0801	0.136	A0301	0.152	A0301	0.45	A0301
ENST00000245441_NIN_R1131Q_7	QFLQQNQTKQ	-0.0882	B0801	0.053	A0301	0.054	A0301	0.12	A0301
ENST00000245441_NIN_R1131Q_6	FLQQNQTKQV	-0.0611	B0801	0.194	B0801	0.216	B0801	0.23	B0702
ENST00000245441_NIN_R1131Q_5	LQQNQTKQVE	-0.1485	B0801	0.097	B0801	0.049	B0801	0.11	A0301
ENST00000245441_NIN_R1131Q_4	QQNQTKQVEG	-0.0172	B0801	0.045	B0801	0.042	B0801	0.12	A0301
ENST00000245441_NIN_R1131Q_3	QNQTKQVEGV	-0.1696	B0801	0.065	B0801	0.077	B0801	0.17	B0702
ENST00000245441_NIN_R1131Q_2	NQTKQVEGVT	-0.0907	B0801	0.058	B0801	0.048	B0801	0.12	B0702
ENST00000245441_NIN_R1131Q_1	QTKQVEGVTR	0.098	B0801	0.102	A0301	0.11	A0301	0.35	A0301
ENST00000409014_EXD2_S264R_10	LDKGIGELVR	0.1499	B0801	0.06	A0301	0.045	A0301	0.15	B0702
ENST00000409014_EXD2_S264R_9	DKGIGELVRE	-0.0177	B0801	0.03	B0801	0.018	A0301	0.07	A0301
ENST00000409014_EXD2_S264R_8	KGIGELVREE	-0.1522	B0801	0.026	B0702	0.048	A0301	0.11	A0301
ENST00000409014_EXD2_S264R_7	GIGELVREEP	-0.2308	B0801	0.026	B0801	0.014	A0301	0.11	A0301
ENST00000409014_EXD2_S264R_6	IGELVREEPF	-0.0851	B0801	0.082	B0801	0.132	B0801	0.17	B0702
ENST00000409014_EXD2_S264R_5	GELVREEPFV	-0.3071	B0801	0.049	B0801	0.063	B0801	0.12	B0702
ENST00000409014_EXD2_S264R_4	ELVREEPFVV	-0.0759	B0801	0.099	B0801	0.118	B0801	0.16	A0101
ENST00000409014_EXD2_S264R_3	LVREEPFVVK	0.3211	A0301	0.484	A0301	0.488	A0301	0.52	A0301
ENST00000409014_EXD2_S264R_2	VREEPFVVKL	-0.088	B0801	0.11	B0801	0.077	B0801	0.23	B0702
ENST00000409014_EXD2_S264R_1	REEPFVVKLR	-0.1565	B0801	0.112	A0301	0.044	A0301	0.2	A0301
ENST00000261517_VPS13C_T1007A_10	ADKNGPSFQA	0.076	B0801	0.036	B0801	0.031	A0301	0.15	B0702
ENST00000261517_VPS13C_T1007A_9	DKNGPSFQAA	-0.0524	B0801	0.074	B0801	0.075	B0801	0.17	B0702
ENST00000261517_VPS13C_T1007A_8	KNGPSFQAAF	-0.0174	B0702	0.095	B0801	0.078	B0801	0.22	B0702
ENST00000261517_VPS13C_T1007A_7	NGPSFQAAFG	-0.0954	B0801	0.055	B0801	0.067	B0702	0.07	A0101
ENST00000261517_VPS13C_T1007A_6	GPSFQAAFGK	0.0446	A0301	0.48	A0301	0.537	A0301	0.28	B0702
ENST00000261517_VPS13C_T1007A_5	PSFQAAFGKT	-0.1607	B0801	0.11	A0301	0.083	A0301	0.12	A0301
ENST00000261517_VPS13C_T1007A_4	SFQAAFGKTE	-0.1084	B0801	0.042	B0801	0.052	B0801	0.09	A0301
ENST00000261517_VPS13C_T1007A_3	FQAAFGKTEQ	0.0485	B0801	0.052	B0702	0.057	A0301	0.16	B0702
ENST00000261517_VPS13C_T1007A_2	QAAFGKTEQT	-0.0712	B0801	0.047	B0702	0.037	B0702	0.2	B0702
ENST00000261517_VPS13C_T1007A_1	AAFGKTEQTV	0.1356	B0801	0.092	B0702	0.116	B0801	0.38	B0702
ENST00000300060_ANPEP_S366F_10	WGLVTYRENF	-0.1077	B0801	0.118	B0801	0.178	B0801	0.16	B0801
ENST00000300060_ANPEP_S366F_9	GLVTYRENFL	5e-04	B0801	0.192	B0801	0.168	B0801	0.18	A0301
ENST00000300060_ANPEP_S366F_8	LVTYRENFLL	0.0325	B0801	0.171	B0801	0.233	B0801	0.34	A0101
ENST00000300060_ANPEP_S366F_7	VTYRENFLLF	0.2852	A0101	0.271	A0301	0.263	A0101	0.82	A0101
ENST00000300060_ANPEP_S366F_6	TYRENFLLFD	-0.2079	B0801	0.057	B0801	0.072	B0801	0.1	A0301
ENST00000300060_ANPEP_S366F_5	YRENFLLFDP	-0.1716	B0801	0.057	B0801	0.038	B0801	0.1	B0801
ENST00000300060_ANPEP_S366F_4	RENFLLFDPL	-0.2263	B0801	0.193	B0801	0.161	B0801	0.28	B0702
ENST00000300060_ANPEP_S366F_3	ENFLLFDPLS	-0.2986	B0801	0.118	B0801	0.075	B0801	0.09	A0301
ENST00000300060_ANPEP_S366F_2	NFLLFDPLSS	-0.095	B0801	0.051	B0801	0.06	B0801	0.09	A0301
ENST00000300060_ANPEP_S366F_1	FLLFDPLSSS	-0.0051	B0801	0.091	A0301	0.121	A0301	0.12	A0301
ENST00000346932_SEZ6L2_P785L_10	GFSGSHSYSL	0.1275	B0801	0.508	B0801	0.227	B0801	0.27	B0702
ENST00000346932_SEZ6L2_P785L_9	FSGSHSYSLI	0.1749	A0101	0.371	B0801	0.211	B0801	0.27	A0101
ENST00000346932_SEZ6L2_P785L_8	SGSHSYSLIT	0.0192	B0801	0.048	A0101	0.066	A0301	0.13	B0702
ENST00000346932_SEZ6L2_P785L_7	GSHSYSLITV	0.0051	A0301	0.087	A0301	0.098	A0301	0.23	B0702
ENST00000346932_SEZ6L2_P785L_6	SHSYSLITVE	-0.1679	B0801	0.074	A0301	0.107	A0301	0.11	B0702
ENST00000346932_SEZ6L2_P785L_5	HSYSLITVES	0.1216	B0801	0.089	A0301	0.109	A0301	0.19	A0301
ENST00000346932_SEZ6L2_P785L_4	SYSLITVESD	-0.0567	B0801	0.036	A0101	0.025	A0301	0.08	A0101
ENST00000346932_SEZ6L2_P785L_3	YSLITVESDF	0.005	B0801	0.12	A0101	0.132	A0101	0.25	A0101
ENST00000346932_SEZ6L2_P785L_2	SLITVESDFS	-0.1103	B0801	0.062	A0301	0.082	A0301	0.13	A0301
ENST00000346932_SEZ6L2_P785L_1	LITVESDFSN	0.0092	B0801	0.031	A0101	0.043	A0101	0.1	A0301
ENST00000279389_FAM57B_T4P_4	MASPAGYIVS	0.156	B0801	0.072	B0801	0.086	B0702	0.18	B0702
ENST00000279389_FAM57B_T4P_3	ASPAGYIVST	-0.0055	B0801	0.341	B0702	0.285	B0702	0.15	B0702
ENST00000279389_FAM57B_T4P_2	SPAGYIVSTS	0.1672	B0702	0.299	B0702	0.349	B0702	0.57	B0702
ENST00000279389_FAM57B_T4P_1	PAGYIVSTSC	-0.1487	B0801	0.036	A0101	0.026	B0801	0.12	B0702
ENST00000380495_FAM57B_T54P_10	SSVQAIMASP	-0.1734	A0301	0.052	A0301	0.053	A0301	0.15	A0301
ENST00000380495_FAM57B_T54P_9	SVQAIMASPA	-0.1058	A0301	0.175	B0702	0.156	B0702	0.38	B0702
ENST00000380495_FAM57B_T54P_8	VQAIMASPAG	-0.1823	B0801	0.061	B0801	0.058	B0801	0.14	B0702
ENST00000380495_FAM57B_T54P_7	QAIMASPAGY	0.1844	A0101	0.367	A0301	0.389	A0301	0.7	A0101
ENST00000380495_FAM57B_T54P_6	AIMASPAGYI	0.0918	A0301	0.277	A0301	0.295	A0301	0.27	B0702
ENST00000380495_FAM57B_T54P_5	IMASPAGYIV	-0.0754	B0801	0.178	A0301	0.164	A0301	0.26	B0702
ENST00000568838_DBNDD1_E159K_10	TGDNGHTPVK	0.0125	B0801	0.264	A0301	0.21	A0301	0.18	A0301
ENST00000568838_DBNDD1_E159K_9	GDNGHTPVKE	-0.0659	B0801	0.102	A0301	0.036	A0301	0.1	A0301
ENST00000568838_DBNDD1_E159K_8	DNGHTPVKEE	-0.0811	B0801	0.022	B0801	0.012	B0801	0.06	A0101
ENST00000568838_DBNDD1_E159K_7	NGHTPVKEEV	-0.075	B0801	0.037	B0801	0.047	B0801	0.14	B0702
ENST00000568838_DBNDD1_E159K_6	GHTPVKEEVG	-0.1559	B0801	0.033	B0801	0.016	B0801	0.1	B0702
ENST00000568838_DBNDD1_E159K_5	HTPVKEEVGG	0.1092	B0801	0.034	B0801	0.045	B0702	0.1	B0801
ENST00000568838_DBNDD1_E159K_4	TPVKEEVGGI	0.0341	B0801	0.158	B0702	0.204	B0702	0.47	B0702
ENST00000568838_DBNDD1_E159K_3	PVKEEVGGIP	-0.2747	B0801	0.032	B0801	0.011	B0801	0.11	B0702
ENST00000568838_DBNDD1_E159K_2	VKEEVGGIPV	-0.1036	B0801	0.055	B0801	0.047	B0702	0.23	B0702
ENST00000568838_DBNDD1_E159K_1	KEEVGGIPVP	-0.3039	B0801	0.036	A0301	0.022	B0801	0.1	B0702
ENST00000579181_TBC1D29_L9Q_9	MGHLDKEGQC	0.0903	B0801	0.056	B0801	0.078	B0801	0.13	B0702
ENST00000579181_TBC1D29_L9Q_8	GHLDKEGQCT	-0.0411	B0801	0.033	A0101	0.028	A0101	0.13	B0702
ENST00000579181_TBC1D29_L9Q_7	HLDKEGQCTQ	0.2763	A0101	0.081	A0101	0.08	A0101	0.16	A0301
ENST00000579181_TBC1D29_L9Q_6	LDKEGQCTQG	0.1181	B0801	0.036	B0801	0.027	B0801	0.11	B0702
ENST00000579181_TBC1D29_L9Q_5	DKEGQCTQGS	-0.0431	B0801	0.021	B0801	0.017	B0801	0.08	B0702
ENST00000579181_TBC1D29_L9Q_4	KEGQCTQGSS	0.0262	B0801	0.026	B0702	0.029	A0301	0.11	B0702
ENST00000579181_TBC1D29_L9Q_3	EGQCTQGSSF	0.0879	B0801	0.072	B0801	0.106	B0801	0.21	B0702
ENST00000579181_TBC1D29_L9Q_2	GQCTQGSSFS	-0.1406	A0301	0.038	A0301	0.045	A0301	0.16	A0301
ENST00000579181_TBC1D29_L9Q_1	QCTQGSSFSW	0.1695	B0801	0.045	B0801	0.074	A0101	0.25	A0101
ENST00000360428_DSC3_P649S_10	NAGFQEYTIS	-0.1676	B0801	0.083	B0801	0.053	B0801	0.1	A0101
ENST00000360428_DSC3_P649S_9	AGFQEYTISI	-0.0101	B0801	0.078	B0801	0.121	B0801	0.24	B0702
ENST00000360428_DSC3_P649S_8	GFQEYTISIT	-0.1963	B0801	0.049	B0801	0.055	B0801	0.14	B0702
ENST00000360428_DSC3_P649S_7	FQEYTISITV	-0.0558	B0801	0.108	A0301	0.109	B0801	0.19	B0702
ENST00000360428_DSC3_P649S_6	QEYTISITVK	0.0815	A0301	0.368	A0301	0.143	A0301	0.27	A0301
ENST00000360428_DSC3_P649S_5	EYTISITVKD	-0.1818	B0801	0.05	A0301	0.035	A0301	0.07	A0101
ENST00000360428_DSC3_P649S_4	YTISITVKDR	-0.0099	B0801	0.196	A0301	0.229	A0301	0.3	A0101
ENST00000360428_DSC3_P649S_3	TISITVKDRA	0.0085	B0801	0.053	A0101	0.051	A0101	0.11	A0301
ENST00000360428_DSC3_P649S_2	ISITVKDRAG	-0.0804	B0801	0.051	B0801	0.045	B0801	0.12	A0101
ENST00000360428_DSC3_P649S_1	SITVKDRAGQ	-0.0076	B0801	0.045	B0801	0.058	A0301	0.13	A0301
ENST00000590493_MATK_T120P_10	YSKDKGAICP	0.0956	B0801	0.087	B0801	0.074	A0101	0.22	B0702
ENST00000590493_MATK_T120P_9	SKDKGAICPK	0.1855	A0301	0.134	A0301	0.114	A0301	0.26	A0301
ENST00000590493_MATK_T120P_8	KDKGAICPKL	-0.0031	A0301	0.11	A0301	0.073	B0801	0.36	B0702
ENST00000590493_MATK_T120P_7	DKGAICPKLV	-0.1368	B0801	0.065	B0801	0.06	B0801	0.11	B0702
ENST00000590493_MATK_T120P_6	KGAICPKLVR	-0.0095	B0801	0.216	A0301	0.217	A0301	0.25	A0301
ENST00000590493_MATK_T120P_5	GAICPKLVRP	-0.2083	B0801	0.072	A0301	0.07	A0301	0.14	A0301
ENST00000590493_MATK_T120P_4	AICPKLVRPK	0.3718	A0301	0.548	A0301	0.555	A0301	3.61	A0301
ENST00000590493_MATK_T120P_3	ICPKLVRPKR	-0.105	B0801	0.062	B0702	0.059	B0702	0.12	A0101
ENST00000590493_MATK_T120P_2	CPKLVRPKRK	0.0532	B0801	0.091	A0301	0.09	B0702	0.3	B0702
ENST00000590493_MATK_T120P_1	PKLVRPKRKH	-0.2346	B0801	0.099	A0301	0.086	A0301	0.1	A0301
ENST00000245907_C3_V120L_10	TFGTQVVEKL	0.0291	B0801	0.114	B0801	0.091	B0801	0.15	B0702
ENST00000245907_C3_V120L_9	FGTQVVEKLV	-0.0489	B0801	0.069	B0801	0.103	A0101	0.13	A0101
ENST00000245907_C3_V120L_8	GTQVVEKLVL	-0.0647	B0801	0.111	B0801	0.1	B0702	0.27	B0702
ENST00000245907_C3_V120L_7	TQVVEKLVLV	-0.1677	B0801	0.076	A0301	0.115	B0801	0.17	B0702
ENST00000245907_C3_V120L_6	QVVEKLVLVS	-0.0651	B0801	0.058	B0801	0.047	A0301	0.15	A0301
ENST00000245907_C3_V120L_5	VVEKLVLVSL	0.0841	B0801	0.18	B0801	0.232	B0801	0.3	B0702
ENST00000245907_C3_V120L_4	VEKLVLVSLQ	-0.1036	B0801	0.087	B0801	0.07	B0801	0.13	A0101
ENST00000245907_C3_V120L_3	EKLVLVSLQS	-0.122	B0801	0.067	A0301	0.073	A0301	0.09	A0101
ENST00000245907_C3_V120L_2	KLVLVSLQSG	-0.0446	B0801	0.096	A0301	0.073	A0301	0.15	A0301
ENST00000245907_C3_V120L_1	LVLVSLQSGY	0.1827	A0101	0.266	A0301	0.297	A0301	0.73	A0101
ENST00000457781_ZNF302_K154N_10	NSHKYDILKN	0.0371	B0801	0.128	A0301	0.094	A0301	0.12	A0101
ENST00000457781_ZNF302_K154N_9	SHKYDILKNN	-0.0899	B0801	0.02	B0702	0.023	B0801	0.1	B0702
ENST00000457781_ZNF302_K154N_8	HKYDILKNNL	0.1835	B0801	0.086	B0801	0.104	B0801	0.33	B0702
ENST00000457781_ZNF302_K154N_7	KYDILKNNLS	-0.0913	A0101	0.033	A0101	0.042	A0101	0.1	A0101
ENST00000457781_ZNF302_K154N_6	YDILKNNLSK	0.0944	B0801	0.483	A0301	0.477	A0301	0.15	A0301
ENST00000457781_ZNF302_K154N_5	DILKNNLSKK	0.2966	A0301	0.444	A0301	0.424	A0301	0.31	A0301
ENST00000457781_ZNF302_K154N_4	ILKNNLSKKS	0.0133	B0801	0.371	A0301	0.324	A0301	0.16	A0301
ENST00000457781_ZNF302_K154N_3	LKNNLSKKSV	-0.0321	B0801	0.11	B0801	0.094	B0801	0.22	B0702
ENST00000457781_ZNF302_K154N_2	KNNLSKKSVI	-0.0907	B0801	0.173	B0801	0.168	B0801	0.23	B0702
ENST00000457781_ZNF302_K154N_1	NNLSKKSVIK	0.0294	B0801	0.419	A0301	0.34	A0301	0.15	A0301
ENST00000408042_KIF16B_N411K_10	LSMEEKLQQK	0.3082	A0301	0.338	A0301	0.385	A0301	0.78	A0301
ENST00000408042_KIF16B_N411K_9	SMEEKLQQKE	0.0264	B0801	0.118	A0301	0.14	A0301	0.11	A0301
ENST00000408042_KIF16B_N411K_8	MEEKLQQKEA	0.0904	B0801	0.061	B0801	0.072	B0801	0.12	B0702
ENST00000408042_KIF16B_N411K_7	EEKLQQKEAR	-0.0197	B0801	0.034	B0801	0.032	B0801	0.15	B0702
ENST00000408042_KIF16B_N411K_6	EKLQQKEARV	-0.0711	B0801	0.107	B0801	0.1	B0801	0.15	B0702
ENST00000408042_KIF16B_N411K_5	KLQQKEARVQ	-0.0298	B0801	0.068	B0801	0.119	A0301	0.25	A0301
ENST00000408042_KIF16B_N411K_4	LQQKEARVQE	-0.0818	B0801	0.093	B0801	0.042	B0801	0.12	B0702
ENST00000408042_KIF16B_N411K_3	QQKEARVQEL	0.0895	B0702	0.266	B0801	0.353	B0801	1.1	B0702
ENST00000408042_KIF16B_N411K_2	QKEARVQELT	-0.1433	A0101	0.088	B0801	0.062	B0801	0.11	B0702
ENST00000408042_KIF16B_N411K_1	KEARVQELTK	0.0889	B0801	0.416	A0301	0.309	A0301	0.52	A0301
ENST00000359930_SULF2_A76V_10	TRRIMEQGGV	-0.011	B0801	0.061	B0801	0.11	B0801	0.23	B0702
ENST00000359930_SULF2_A76V_9	RRIMEQGGVH	-0.1917	B0801	0.209	A0301	0.227	A0301	0.23	B0702
ENST00000359930_SULF2_A76V_8	RIMEQGGVHF	0.3131	A0301	0.384	B0702	0.323	B0702	0.76	B0702
ENST00000359930_SULF2_A76V_7	IMEQGGVHFI	-0.0213	A0101	0.09	A0301	0.097	B0801	0.23	A0101
ENST00000359930_SULF2_A76V_6	MEQGGVHFIN	0.0038	B0801	0.065	B0801	0.049	B0801	0.11	B0702
ENST00000359930_SULF2_A76V_5	EQGGVHFINA	-0.0165	B0801	0.09	B0801	0.11	B0801	0.14	B0702
ENST00000359930_SULF2_A76V_4	QGGVHFINAF	-0.1431	B0801	0.221	B0801	0.203	B0801	0.16	B0702
ENST00000359930_SULF2_A76V_3	GGVHFINAFV	-0.2765	B0801	0.119	A0301	0.086	A0301	0.16	B0702
ENST00000359930_SULF2_A76V_2	GVHFINAFVT	-0.1287	B0801	0.084	A0301	0.064	A0301	0.16	A0101
ENST00000359930_SULF2_A76V_1	VHFINAFVTT	-0.203	B0801	0.045	A0101	0.059	B0801	0.17	B0702
ENST00000343916_COL9A3_P37L_10	VGLPGPPGPL	0.0232	B0801	0.1	B0702	0.121	B0702	0.24	B0702
ENST00000343916_COL9A3_P37L_9	GLPGPPGPLG	-0.0121	A0301	0.064	B0702	0.088	B0702	0.12	A0301
ENST00000343916_COL9A3_P37L_8	LPGPPGPLGP	0.0331	B0702	0.089	B0702	0.073	B0702	0.19	B0702
ENST00000343916_COL9A3_P37L_7	PGPPGPLGPP	-0.2805	B0801	0.044	B0702	0.045	B0702	0.07	A0301
ENST00000343916_COL9A3_P37L_6	GPPGPLGPPG	-0.1635	B0801	0.105	B0702	0.164	B0702	0.2	B0702
ENST00000343916_COL9A3_P37L_5	PPGPLGPPGK	-0.1508	B0801	0.05	B0702	0.038	B0702	0.15	B0702
ENST00000343916_COL9A3_P37L_4	PGPLGPPGKP	-0.2379	B0801	0.027	B0702	0.022	B0702	0.06	A0101
ENST00000343916_COL9A3_P37L_3	GPLGPPGKPG	-0.0269	B0801	0.169	B0702	0.238	B0702	0.23	B0702
ENST00000343916_COL9A3_P37L_2	PLGPPGKPGQ	-0.1739	B0801	0.022	B0702	0.031	A0301	0.1	A0301
ENST00000343916_COL9A3_P37L_1	LGPPGKPGQD	0.0208	B0801	0.039	B0702	0.025	B0702	0.07	A0301
ENST00000441493_MICAL3_E892K_10	RLRGTPERIK	0.3684	A0301	0.641	A0301	0.556	A0301	2.43	A0301
ENST00000441493_MICAL3_E892K_9	LRGTPERIKL	0.0841	B0801	0.164	B0801	0.111	B0801	0.22	B0702
ENST00000441493_MICAL3_E892K_8	RGTPERIKLE	-0.1287	B0801	0.052	B0801	0.05	A0301	0.11	A0301
ENST00000441493_MICAL3_E892K_7	GTPERIKLEN	0.0477	B0801	0.052	B0702	0.041	A0101	0.12	A0301
ENST00000441493_MICAL3_E892K_6	TPERIKLENY	0.1834	B0801	0.124	B0702	0.116	B0702	0.27	B0702
ENST00000441493_MICAL3_E892K_5	PERIKLENYR	-0.0837	B0801	0.035	A0301	0.026	A0301	0.12	A0301
ENST00000441493_MICAL3_E892K_4	ERIKLENYRL	0.0513	B0801	0.216	B0801	0.195	B0801	0.2	B0702
ENST00000441493_MICAL3_E892K_3	RIKLENYRLS	-0.0493	B0801	0.133	B0801	0.104	B0801	0.2	A0301
ENST00000441493_MICAL3_E892K_2	IKLENYRLSL	0.0153	B0801	0.393	B0801	0.32	B0801	0.36	B0702
ENST00000441493_MICAL3_E892K_1	KLENYRLSLR	0.2885	A0301	0.623	A0301	0.511	A0301	0.64	A0301
ENST00000360256_F8_V1236G_10	NVVLPQIHTG	-0.0968	B0801	0.041	B0801	0.054	B0801	0.12	A0101
ENST00000360256_F8_V1236G_9	VVLPQIHTGT	-0.1278	A0301	0.055	A0301	0.048	A0301	0.18	A0101
ENST00000360256_F8_V1236G_8	VLPQIHTGTG	0.0488	B0801	0.154	B0702	0.249	B0702	0.12	A0301
ENST00000360256_F8_V1236G_7	LPQIHTGTGT	-0.0511	B0801	0.394	B0702	0.36	B0702	0.64	B0702
ENST00000360256_F8_V1236G_6	PQIHTGTGTK	-0.1284	B0801	0.337	A0301	0.273	A0301	0.36	A0301
ENST00000360256_F8_V1236G_5	QIHTGTGTKN	0.1725	B0801	0.287	A0301	0.185	A0301	0.13	A0301
ENST00000360256_F8_V1236G_4	IHTGTGTKNF	-0.0537	B0801	0.058	B0801	0.052	A0101	0.27	B0702
ENST00000360256_F8_V1236G_3	HTGTGTKNFM	0.2407	A0101	0.108	B0801	0.147	A0101	0.35	A0101
ENST00000360256_F8_V1236G_2	TGTGTKNFMK	0.2141	B0801	0.392	A0301	0.325	A0301	0.19	A0301
ENST00000360256_F8_V1236G_1	GTGTKNFMKN	0.1324	B0801	0.223	A0301	0.186	A0301	0.14	A0301
