# Supplementary material for: Deciphering HLA-I motifs across HLA peptidomes improves neo-antigen predictions and identifies allostery regulating HLA specificity
Source: PLoS Comput Biol. 2017 Aug 23;13(8):e1005725. doi: 10.1371/journal.pcbi.1005725 (PMC5584980; doi:10.1371/journal.pcbi.1005725)
Supplement: S3 Dataset — (ZIP) [file pcbi.1005725.s004.zip › Dataset3/README.txt]

Files listing all potential epitopes used to benchmark different HLA
ligand prediction tools (Table 1).

Column 1 shows the information about the mutation. 
Column 2 shows the actual mutated peptide sequence
Column 3 shows the score with MixMHCpred
Column 4 shows the predicted allele by MixMHCpred
Column 5 shows the score with NetMHC (v4.0) (1-log50k(aff))
Column 6 shows the predicted allele by NetMHC
Column 7 shows the score with NetMHCpan (v3.0) (1-log50k(aff))
Column 8 shows the predicted allele by NetMHCpan
Column 9 shows the score with NetMHCstabpan (v1.0)
Column 10 shows the predicted allele by NetMHCstabpan
